# Supplementary material for: Transcriptome sequencing and analysis reveals the molecular response to selenium stimuli in Pueraria lobata (willd.) Ohwi
Source: PeerJ. 2020 Mar 24;8:e8768. doi: 10.7717/peerj.8768 (PMC7100600; doi:10.7717/peerj.8768)
Supplement: Table S5 — D0, D1, D3, D5, D7 and D9 represent different days after sodium selenite treatment. [file peerj-08-8768-s010.xls]

## Sheet: Sheet1
Table S5. Genes potentially involved in Se metabolism in P. lobata
Gene name	Gene ID	Differential expression(Y/N)	NR annotation	GO annotation	KEGG annotation	Expression profiles（TPM）
						D0-1	D0-2	D0-3	D1-1	D1-2	D1-3	D3-1	D3-2	D3-3	D5-1	D5-2	D5-3	D7-1	D7-2	D7-3	D9-1	D9-2	D9-3
cysteine--tRNA ligase	T_39663_c0_g1	N	gi|571484891|ref|XP_006589683.1| PREDICTED: cysteine--tRNA ligase 2, cytoplasmic [Glycine max] 1.8e-306	GO:0004817, cysteine-tRNA ligase activity;GO:0005524, ATP binding;GO:0005739, mitochondrion;GO:0005829, cytosol;GO:0006423, cysteinyl-tRNA aminoacylation;GO:0009507, chloroplast;GO:0046686, response to cadmium ion;GO:0046872, metal ion binding	K01883-ko00970 Aminoacyl-tRNA biosynthesis	37.1813	24.2484	20.7461	11.7992	19.199	23.3192	19.7635	16.9672	11.0989	13.9252	14.6523	11.6094	14.9806	10.717	14.4335	16.6474	18.4952	25.9974
	T_41783_c1_g2	N	gi|734331458|gb|KHN07057.1| Cysteine--tRNA ligase [Glycine soja] 5.4e-241	GO:0004817, cysteine-tRNA ligase activity;GO:0005524, ATP binding;GO:0005739, mitochondrion;GO:0005829, cytosol;GO:0006423, cysteinyl-tRNA aminoacylation;GO:0009507, chloroplast;GO:0009570, chloroplast stroma;GO:0010197, polar nucleus fusion;GO:0042407, cristae formation;GO:0043067, regulation of programmed cell death;GO:0046872, metal ion binding	K01883-ko00970 Aminoacyl-tRNA biosynthesis	3.80099	4.06357	2.95852	1.41449	2.77109	2.77369	3.76162	4.32393	2.88431	2.93255	3.62691	2.66936	3.06638	3.38159	3.6648	2.1514	2.58128	2.83641
Cysteine synthase	T_44691_c7_g1	N	gi|1012320563|gb|KYP33280.1| Cysteine synthase [Cajanus cajan] 4.4e-128	GO:0004124, cysteine synthase activity;GO:0005737, cytoplasm;GO:0006535, cysteine biosynthetic process from serine;GO:0016740, transferase activity;GO:0047458, beta-pyrazolylalanine synthase activity;GO:0050234, pyrazolylalanine synthase activity;GO:0050461, L-mimosine synthase activity	K01738-ko01230 Biosynthesis of amino acids;ko00270 Cysteine and methionine metabolism;ko00920 Sulfur metabolism;ko01200 Carbon metabolism	29.8413	29.82	32.7966	24.0127	40.884	31.1966	24.669	30.235	24.149	33.7129	24.2671	22.1005	39.3567	44.5576	22.5239	46.6262	30.5424	34.2121
	T_41582_c2_g1	N	gi|356552603|ref|XP_003544654.1| PREDICTED: cysteine synthase 2-like [Glycine max] 1.3e-172	GO:0004124, cysteine synthase activity;GO:0005737, cytoplasm;GO:0005739, mitochondrion;GO:0006535, cysteine biosynthetic process from serine;GO:0016021, integral component of membrane;GO:0016740, transferase activity;GO:0030170, pyridoxal phosphate binding	K01738-ko01230 Biosynthesis of amino acids;ko00270 Cysteine and methionine metabolism;ko00920 Sulfur metabolism;ko01200 Carbon metabolism	17.2899	22.7273	19.1498	19.036	13.2765	16.7501	19.3194	24.2785	14.9561	18.2635	14.389	16.47	12.4077	17.1532	12.9123	12.0327	12.9862	11.0271
	T_44519_c0_g1	N	gi|356557036|ref|XP_003546824.1| PREDICTED: cysteine synthase-like [Glycine max] 8.1e-52	GO:0004124, cysteine synthase activity;GO:0005737, cytoplasm;GO:0006535, cysteine biosynthetic process from serine;GO:0016740, transferase activity;GO:0030170, pyridoxal phosphate binding;GO:0047458, beta-pyrazolylalanine synthase activity;GO:0050234, pyrazolylalanine synthase activity;GO:0050461, L-mimosine synthase activity	-	3.75757	2.39657	4.04841	3.37102	0.311576	3.98558	2.50435	2.92565	1.5971	1.05226	2.42178	3.37747	5.32006	2.81117	1.26194	1.03737	1.79575	3.95189
	T_44185_c0_g4	N	gi|502105258|ref|XP_004492762.1| PREDICTED: bifunctional L-3-cyanoalanine synthase/cysteine synthase 1, mitochondrial [Cicer arietinum] 1.1e-160	GO:0004124, cysteine synthase activity;GO:0005739, mitochondrion;GO:0006535, cysteine biosynthetic process from serine;GO:0009611, response to wounding;GO:0009836, fruit ripening, climacteric;GO:0016740, transferase activity;GO:0019499, cyanide metabolic process;GO:0050017, L-3-cyanoalanine synthase activity	K13034-ko00920 Sulfur metabolism;ko00270 Cysteine and methionine metabolism;ko00460 Cyanoamino acid metabolism;ko01200 Carbon metabolism;ko01230 Biosynthesis of amino acids	0.708014	2.01631	1.20402	3.36042	2.20945	0.477594	1.64802	1.89752	0.981338	3.62946	1.49857	1.0131	0.992266	4.78983	0.168363	8.05842	1.67968	1.27597
	T_41339_c0_g2	N	gi|734399710|gb|KHN31018.1| Cysteine synthase, chloroplastic/chromoplastic [Glycine soja] 4.3e-148	GO:0004124, cysteine synthase activity;GO:0006535, cysteine biosynthetic process from serine;GO:0009509, chromoplast;GO:0009570, chloroplast stroma;GO:0016740, transferase activity	K01738-ko01230 Biosynthesis of amino acids;ko00270 Cysteine and methionine metabolism;ko00920 Sulfur metabolism;ko01200 Carbon metabolism	27.32	27.0068	28.9775	29.0705	33.3238	30.2247	33.8543	36.8473	23.067	21.3425	25.9681	19.2534	21.1043	17.6044	22.5887	22.8177	24.4703	22.23
Sulfite reductase	T_35861_c0_g1	N	gi|356538473|ref|XP_003537728.1| PREDICTED: sulfite reductase [ferredoxin], chloroplastic [Glycine max] 0.0e+00	GO:0003677, DNA binding;GO:0006275, regulation of DNA replication;GO:0006323, DNA packaging;GO:0006351, transcription, DNA-templated;GO:0009570, chloroplast stroma;GO:0016002, sulfite reductase activity;GO:0019419, sulfate reduction;GO:0019424, sulfide oxidation, using siroheme sulfite reductase;GO:0020037, heme binding;GO:0042644, chloroplast nucleoid;GO:0045892, negative regulation of transcrip…	K00392-ko00920 Sulfur metabolism	62.0313	50.86	49.1356	60.5158	61.1551	52.1083	54.3034	54.9385	42.8605	53.6056	44.5987	34.6442	40.8174	45.4381	46.8939	38.9828	32.4307	37.35
ATP sulfurylase	T_44574_c3_g1	N	gi|356575893|ref|XP_003556071.1| PREDICTED: ATP sulfurylase 1, chloroplastic [Glycine max] 1.8e-168	GO:0000103, sulfate assimilation;GO:0001887, selenium compound metabolic process;GO:0004781, sulfate adenylyltransferase (ATP) activity;GO:0005524, ATP binding;GO:0005886, plasma membrane;GO:0009507, chloroplast;GO:0009570, chloroplast stroma;GO:0009735, response to cytokinin;GO:0046686, response to cadmium ion;GO:0070814, hydrogen sulfide biosynthetic process	-	577.187	576.697	541.077	611.615	549.721	538.541	797.096	757.253	889.501	892.342	862.638	720.9	902.905	1068.27	1255.96	801.193	764.378	910.018
	T_39244_c1_g3	N	gi|571496820|ref|XP_006593708.1| PREDICTED: ATP sulfurylase 2 [Glycine max] 4.9e-261	GO:0000103, sulfate assimilation;GO:0004020, adenylylsulfate kinase activity;GO:0004781, sulfate adenylyltransferase (ATP) activity;GO:0005524, ATP binding;GO:0005829, cytosol;GO:0009507, chloroplast;GO:0009570, chloroplast stroma;GO:0009970, cellular response to sulfate starvation;GO:0070814, hydrogen sulfide biosynthetic process	K13811-ko00450 Selenocompound metabolism;ko00261 Monobactam biosynthesis;ko00230 Purine metabolism;ko00920 Sulfur metabolism	2.46488	8.80531	15.3132	26.519	12.6072	18.7256	9.40183	8.71015	12.3258	7.47688	7.04957	9.31662	7.61891	3.47038	9.47301	2.58727	4.29524	3.66802
Sulfite oxidase	T_39317_c0_g1	N	gi|159486451|ref|XP_001701253.1| sulfite oxidase [Chlamydomonas reinhardtii] 7.7e-52	GO:0005758, mitochondrial intermembrane space;GO:0005759, mitochondrial matrix;GO:0005829, cytosol;GO:0007584, response to nutrient;GO:0008482, sulfite oxidase activity;GO:0016491, oxidoreductase activity;GO:0020037, heme binding;GO:0030151, molybdenum ion binding;GO:0042128, nitrate assimilation;GO:0043546, molybdopterin cofactor binding;GO:0070221, sulfide oxidation, using sulfide:quinone oxido…	-	0.15215	0.0578926	0	0.697007	0	0	0.829178	0.625918	0.290556	0.827524	0.831927	0.182654	0	0.488753	0.426431	0.0606777	0.457569	0.120544
gamma-glutamyl transferase	T_41537_c0_g1	N	gi|214011446|gb|ACJ61473.1| gamma-glutamyl transferase [Glycine max] 4.3e-268	GO:0005773, vacuole;GO:0005774, vacuolar membrane;GO:0006749, glutathione metabolic process;GO:0006751, glutathione catabolic process;GO:0006805, xenobiotic metabolic process;GO:0009636, response to toxic substance;GO:0016021, integral component of membrane;GO:0016756, glutathione gamma-glutamylcysteinyltransferase activity;GO:0036374, glutathione hydrolase activity	K18592-ko00430 Taurine and hypotaurine metabolism;ko00480 Glutathione metabolism;ko00590 Arachidonic acid metabolism;ko00460 Cyanoamino acid metabolism	3.08309	2.82893	3.48155	1.50608	2.87624	2.42869	3.69062	2.94834	2.21993	2.31712	3.0105	2.42764	2.45411	3.51715	3.78704	2.15744	1.79592	3.00047
selenocysteine methyltransferas	T_45604_c0_g2	N	gi|356572212|ref|XP_003554264.1| PREDICTED: selenocysteine methyltransferase-like isoform X2 [Glycine max] 2.4e-171	GO:0008168, methyltransferase activity;GO:0046872, metal ion binding	K00547-ko00270 Cysteine and methionine metabolism	12.5215	16.0341	13.8276	9.80825	11.6877	15.4383	13.9201	13.3034	10.4233	9.58794	8.74642	12.0275	11.0923	13.8855	9.79456	8.95319	9.41551	8.21118
methionine adenosyltransferase	T_44895_c1_g2	N	gi|545376105|ref|XP_005652163.1| methionine adenosyltransferase [Coccomyxa subellipsoidea C-169] 3.5e-100	GO:0004478, methionine adenosyltransferase activity;GO:0005524, ATP binding;GO:0005634, nucleus;GO:0005829, cytosol;GO:0006555, methionine metabolic process;GO:0006556, S-adenosylmethionine biosynthetic process;GO:0006730, one-carbon metabolic process;GO:0046872, metal ion binding	-	0.0466046	0.41575	0	0.33079	0	0.428107	0.0444273	1.1706	0.04647	0.948013	0.133051	0.0799501	0	0.0461611	0.119777	1.07968	0.714222	0.201687
cystathionine beta-lyase	T_15348_c0_g1	N	gi|1012185050|ref|XP_015969215.1| PREDICTED: cystathionine beta-lyase, chloroplastic isoform X1 [Arachis duranensis] 8.7e-48	GO:0004121, cystathionine beta-lyase activity;GO:0005634, nucleus;GO:0005737, cytoplasm;GO:0030170, pyridoxal phosphate binding;GO:0071266, 'de novo' L-methionine biosynthetic process	-	0	0.097755	0	0	0	0	0	0	0	0	0.112102	0.101176	0	0	3.16473	0	0.399311	0
cystathionine gamma-synthase	T_42455_c0_g1	N	gi|950962092|ref|XP_014498014.1| PREDICTED: cystathionine gamma-synthase 1, chloroplastic [Vigna radiata var. radiata] 2.2e-137	GO:0001887, selenium compound metabolic process;GO:0003962, cystathionine gamma-synthase activity;GO:0009086, methionine biosynthetic process;GO:0009507, chloroplast;GO:0009570, chloroplast stroma;GO:0030170, pyridoxal phosphate binding	K01739-ko00450 Selenocompound metabolism;ko00270 Cysteine and methionine metabolism;ko01230 Biosynthesis of amino acids;ko00920 Sulfur metabolism	96.138	172.463	258.06	166.919	184.27	181.368	237.507	217.63	249.464	196.604	216.534	226.528	162.393	200.369	212.533	131.733	159.666	130.343
sulfate transporters	T_39658_c0_g1	Y	gi|356515816|ref|XP_003526594.1| PREDICTED: sulfate transporter 1.3-like [Glycine max] 2.5e-66	GO:0005887, integral component of plasma membrane;GO:0008271, secondary active sulfate transmembrane transporter activity;GO:0015116, sulfate transmembrane transporter activity;GO:0015293, symporter activity	-	1.66992	1.15431	1.5898	6.83979	3.10629	1.70782	5.74972	11.5102	3.20743	9.82037	3.61933	1.22268	1.80481	3.59498	0.446179	3.2955	5.12877	1.76631
	T_42548_c3_g4	N	gi|1012338048|gb|KYP49309.1| putative sulfate transporter 3.5 [Cajanus cajan] 0.0e+00	GO:0005887, integral component of plasma membrane;GO:0008271, secondary active sulfate transmembrane transporter activity;GO:0015116, sulfate transmembrane transporter activity;GO:0015293, symporter activity;GO:0016021, integral component of membrane	-	38.8624	28.1956	25.6714	21.6118	18.4017	13.0433	36.042	26.7986	14.3587	40.6382	58.5309	17.0053	15.0387	52.9105	25.7825	40.2395	15.5855	24.6212
	T_39658_c3_g5	N	gi|356525501|ref|XP_003531363.1| PREDICTED: sulfate transporter 2.1-like [Glycine max] 0.0e+00	GO:0005887, integral component of plasma membrane;GO:0008271, secondary active sulfate transmembrane transporter activity;GO:0015293, symporter activity;GO:0016021, integral component of membrane	-	152.222	80.8953	63.5545	70.6312	39.6406	42.193	63.4447	66.9146	29.0869	65.6455	42.658	44.1603	38.5995	42.7342	115.886	41.7901	52.6271	80.1198
	T_42840_c1_g2	N	gi|955364953|ref|XP_014622701.1| PREDICTED: low affinity sulfate transporter 3-like isoform X4 [Glycine max] 7.3e-170	GO:0008271, secondary active sulfate transmembrane transporter activity;GO:0016021, integral component of membrane	-	12.8645	14.1527	16.2396	7.8829	12.4953	14.3267	8.47931	9.30285	5.63195	10.0199	8.45601	11.0207	8.93623	7.41916	8.12287	8.10392	6.80731	8.09021
	T_40936_c0_g1	N	gi|356525501|ref|XP_003531363.1| PREDICTED: sulfate transporter 2.1-like [Glycine max] 6.0e-57	GO:0005887, integral component of plasma membrane;GO:0008271, secondary active sulfate transmembrane transporter activity;GO:0015116, sulfate transmembrane transporter activity;GO:0015293, symporter activity	-	59.7669	50.8821	59.6043	59.2239	38.6168	25.0819	61.2142	69.4484	32.6736	71.6631	43.6076	44.722	34.092	25.9499	128.581	26.0074	43.7246	27.6901
	T_46452_c2_g1	Y	gi|356556062|ref|XP_003546346.1| PREDICTED: probable sulfate transporter 3.4 [Glycine max] 0.0e+00	GO:0005887, integral component of plasma membrane;GO:0008271, secondary active sulfate transmembrane transporter activity;GO:0009506, plasmodesma;GO:0015116, sulfate transmembrane transporter activity;GO:0015293, symporter activity	-	7.348	7.3891	11.4131	5.17552	5.45698	4.13864	4.10455	3.72701	2.81634	3.27213	9.17159	5.74355	2.7775	1.44229	5.95209	2.34784	8.41431	5.74402
	T_43134_c1_g1	N	gi|356521546|ref|XP_003529415.1| PREDICTED: probable sulfate transporter 3.3 isoform X1 [Glycine max] 0.0e+00	GO:0005887, integral component of plasma membrane;GO:0008271, secondary active sulfate transmembrane transporter activity;GO:0015116, sulfate transmembrane transporter activity;GO:0015293, symporter activity	-	2.05428	0.783545	0.490179	1.00868	0.5611	1.20476	1.2239	0.539586	0.992705	0.876551	1.11965	0.175064	0.933997	0.441543	0.718215	2.03351	0.936488	1.01256
	T_42840_c1_g3	N	gi|356550801|ref|XP_003543772.1| PREDICTED: low affinity sulfate transporter 3-like [Glycine max] 1.8e-131	GO:0005887, integral component of plasma membrane;GO:0008271, secondary active sulfate transmembrane transporter activity;GO:0015116, sulfate transmembrane transporter activity;GO:0016021, integral component of membrane	-	5.84631	5.28391	9.35617	3.21212	4.79	8.24194	4.27088	4.94811	2.83506	4.56412	3.77254	7.14331	3.88554	1.14972	4.25099	2.28146	3.11234	2.28087
	T_45821_c1_g1	Y	gi|356528761|ref|XP_003532966.1| PREDICTED: high affinity sulfate transporter 2-like [Glycine max] 0.0e+00	GO:0005886, plasma membrane;GO:0008271, secondary active sulfate transmembrane transporter activity;GO:0016021, integral component of membrane	-	10.4025	11.7955	10.5601	14.2645	17.3642	13.1709	14.2919	12.5152	14.8183	6.57434	29.5396	9.00175	17.7228	13.0473	55.2199	3.40187	7.08694	23.2276
	T_39658_c3_g6	N	gi|1012361332|gb|KYP72515.1| Low affinity sulfate transporter 3 [Cajanus cajan] 7.0e-68	GO:0008271, secondary active sulfate transmembrane transporter activity;GO:0016021, integral component of membrane	-	6.36344	11.3081	9.80346	3.0723	4.60402	6.60585	4.01546	4.97972	4.49721	4.97585	4.1046	5.9278	3.65821	1.27207	8.26165	3.08016	3.96985	2.85336
	T_39658_c3_g2	N	gi|356569257|ref|XP_003552820.1| PREDICTED: sulfate transporter 2.1-like [Glycine max] 0.0e+00	GO:0005887, integral component of plasma membrane;GO:0008271, secondary active sulfate transmembrane transporter activity;GO:0015116, sulfate transmembrane transporter activity;GO:0015293, symporter activity	-	64.0204	54.1169	52.0865	66.2739	46.4342	63.9852	60.4559	56.7781	31.5869	38.4882	46.6181	55.657	34.9317	36.8445	59.5539	20.71	39.9881	46.8209
	T_46003_c2_g1	N	gi|734391373|gb|KHN27202.1| Sulfate transporter 4.1, chloroplastic [Glycine soja] 1.3e-167	GO:0005887, integral component of plasma membrane;GO:0008271, secondary active sulfate transmembrane transporter activity;GO:0015116, sulfate transmembrane transporter activity;GO:0015293, symporter activity;GO:0016021, integral component of membrane;GO:0031969, chloroplast membrane	-	16.5812	14.8628	12.8515	11.0361	11.2966	9.64799	13.8755	16.3933	13.9259	14.5271	15.9112	9.86868	14.8601	23.6087	12.6923	12.799	10.5526	13.2778
	T_40936_c1_g2	N	gi|356515816|ref|XP_003526594.1| PREDICTED: sulfate transporter 1.3-like [Glycine max] 3.8e-122	GO:0005887, integral component of plasma membrane;GO:0008271, secondary active sulfate transmembrane transporter activity;GO:0015116, sulfate transmembrane transporter activity;GO:0015293, symporter activity	-	8.82827	5.88775	5.51953	9.6497	5.9789	4.98257	9.40258	13.3114	4.6278	10.9202	5.47769	3.07579	5.90872	9.30841	2.98793	7.77337	7.42987	6.86059
	T_44925_c1_g1	Y	gi|356572214|ref|XP_003554265.1| PREDICTED: sulfate transporter 3.1-like [Glycine max] 0.0e+00	GO:0005887, integral component of plasma membrane;GO:0008271, secondary active sulfate transmembrane transporter activity;GO:0008272, sulfate transport;GO:0009507, chloroplast;GO:0015116, sulfate transmembrane transporter activity;GO:0015293, symporter activity	-	137.81	138.141	122.981	58.2537	66.7438	81.4058	85.0941	70.1844	52.979	90.7548	112.341	94.213	55.3889	95.0573	57.342	52.7507	58.4215	61.7334
phosphate transporters	T_42616_c3_g2	N	gi|351724161|ref|NP_001237304.1| mitochondrial phosphate transporter [Glycine max] 3.0e-170	GO:0003735, structural constituent of ribosome;GO:0005618, cell wall;GO:0005739, mitochondrion;GO:0005743, mitochondrial inner membrane;GO:0005774, vacuolar membrane;GO:0006412, translation;GO:0006810, transport;GO:0009507, chloroplast;GO:0009651, response to salt stress;GO:0016020, membrane;GO:0016021, integral component of membrane	-	140.322	250.04	248.252	350.331	353.151	388.39	294.827	257.322	465.75	356.636	300.394	408.707	324.046	356.929	302.222	211.315	256.997	202.774
	T_43520_c0_g1	Y	gi|1012329316|gb|KYP40904.1| putative inorganic phosphate transporter 1-5 [Cajanus cajan] 8.2e-234	GO:0005315, inorganic phosphate transmembrane transporter activity;GO:0005887, integral component of plasma membrane;GO:0006817, phosphate ion transport;GO:0015293, symporter activity;GO:0016021, integral component of membrane	-	3.07859	6.40174	11.7255	8.01763	6.91443	2.1346	12.8123	19.8198	15.8494	22.9791	22.4301	20.234	20.8997	36.6034	15.2793	45.4344	12.8694	16.1118
	T_43520_c0_g3	Y	gi|1012329316|gb|KYP40904.1| putative inorganic phosphate transporter 1-5 [Cajanus cajan] 1.9e-20	GO:0005315, inorganic phosphate transmembrane transporter activity;GO:0005634, nucleus;GO:0005773, vacuole;GO:0005794, Golgi apparatus;GO:0005886, plasma membrane;GO:0005887, integral component of plasma membrane;GO:0006817, phosphate ion transport;GO:0009506, plasmodesma;GO:0009737, response to abscisic acid;GO:0015293, symporter activity;GO:0016020, membrane;GO:0016021, integral component of me…	-	4.93428	8.88272	11.347	7.48296	5.03051	2.31816	8.32099	15.3434	7.42966	13.8548	14.8383	16.3413	19.5257	32.2246	11.4157	47.2452	12.4402	27.7712
	T_43520_c0_g4	N	gi|359807377|ref|NP_001241127.1| inorganic phosphate transporter 1-11-like [Glycine max] 3.4e-269	GO:0005315, inorganic phosphate transmembrane transporter activity;GO:0005887, integral component of plasma membrane;GO:0006817, phosphate ion transport;GO:0015293, symporter activity	-	0.153786	0	0.575575	0.460103	1.62328	0	0.657523	0.476926	0.485696	0.162415	0.292696	0.0219764	0.148965	0.456355	0.854567	0.0510435	0.0876973	0.24386
	T_43520_c0_g7	N	gi|1012329316|gb|KYP40904.1| putative inorganic phosphate transporter 1-5 [Cajanus cajan] 1.1e-53	GO:0005315, inorganic phosphate transmembrane transporter activity;GO:0005886, plasma membrane;GO:0005887, integral component of plasma membrane;GO:0006817, phosphate ion transport;GO:0015293, symporter activity;GO:0016021, integral component of membrane;GO:1901683, arsenate ion transmembrane transporter activity;GO:1901684, arsenate ion transmembrane transport	-	11.9898	13.5471	11.242	16.2262	15.1546	14.6725	18.1381	17.1172	17.8495	21.117	19.1639	16.1131	18.7261	20.3169	22.2694	19.634	18.0975	18.2299
	T_44602_c1_g1	N	gi|356536985|ref|XP_003537012.1| PREDICTED: inorganic phosphate transporter 1-4 [Glycine max] 6.0e-270	GO:0005315, inorganic phosphate transmembrane transporter activity;GO:0005886, plasma membrane;GO:0005887, integral component of plasma membrane;GO:0006817, phosphate ion transport;GO:0015293, symporter activity;GO:0016021, integral component of membrane;GO:1901683, arsenate ion transmembrane transporter activity;GO:1901684, arsenate ion transmembrane transport	-	41.6705	93.5431	102.74	118.947	93.7974	160.675	86.8503	65.6947	91.0875	104.383	108.053	124.682	79.4895	85.8022	181.868	55.3465	59.3564	55.452
	T_44116_c2_g3	Y	gi|359807624|ref|NP_001241164.1| probable inorganic phosphate transporter 1-7-like [Glycine max] 9.6e-283	GO:0005315, inorganic phosphate transmembrane transporter activity;GO:0005886, plasma membrane;GO:0005887, integral component of plasma membrane;GO:0006817, phosphate ion transport;GO:0015293, symporter activity;GO:0016021, integral component of membrane;GO:1901683, arsenate ion transmembrane transporter activity;GO:1901684, arsenate ion transmembrane transport	-	0.794563	0.682366	1.20348	34.6611	30.9222	5.82645	22.1609	18.9074	105.323	48.8001	14.9031	1.09882	46.0552	34.8858	48.9294	35.7692	14.5358	13.6358
	T_39294_c0_g1	N	gi|356505011|ref|XP_003521286.1| PREDICTED: probable inorganic phosphate transporter 1-7 [Glycine max] 5.6e-84	GO:0005315, inorganic phosphate transmembrane transporter activity;GO:0005886, plasma membrane;GO:0005887, integral component of plasma membrane;GO:0006817, phosphate ion transport;GO:0015293, symporter activity;GO:0016021, integral component of membrane;GO:1901683, arsenate ion transmembrane transporter activity;GO:1901684, arsenate ion transmembrane transport	-	50.8923	81.5634	78.439	92.7332	75.9163	130.732	71.6408	56.0037	69.9367	70.0443	69.5005	86.5089	75.1226	73.5364	96.164	48.3203	65.7381	86.4928
	T_44116_c2_g1	Y	gi|358249322|ref|NP_001240032.1| probable inorganic phosphate transporter 1-7-like [Glycine max] 1.0e-285	GO:0005315, inorganic phosphate transmembrane transporter activity;GO:0005886, plasma membrane;GO:0005887, integral component of plasma membrane;GO:0006817, phosphate ion transport;GO:0015293, symporter activity;GO:0016021, integral component of membrane;GO:1901683, arsenate ion transmembrane transporter activity;GO:1901684, arsenate ion transmembrane transport	-	16.7816	20.8989	36.907	66.7799	64.5536	30.5374	71.7636	79.0052	100.863	95.9078	70.7772	36.6787	81.3804	110.65	84.8402	80.7511	54.0947	62.9567
	T_44116_c2_g8	N	gi|359806250|ref|NP_001240957.1| inorganic phosphate transporter 1-4-like [Glycine max] 1.2e-226	GO:0005315, inorganic phosphate transmembrane transporter activity;GO:0005634, nucleus;GO:0005773, vacuole;GO:0005794, Golgi apparatus;GO:0005886, plasma membrane;GO:0005887, integral component of plasma membrane;GO:0006817, phosphate ion transport;GO:0009506, plasmodesma;GO:0009737, response to abscisic acid;GO:0015293, symporter activity;GO:0016020, membrane	-	0.0719905	0.153957	0.220384	0.129271	0.18711	0	0.034256	0.121837	0.358955	0.0977034	0.274034	0.154344	0.244373	0.106885	0.154021	0.287525	0.123028	0.0854818
	T_39669_c0_g1	N	gi|356566012|ref|XP_003551229.1| PREDICTED: inorganic phosphate transporter 2-1, chloroplastic-like [Glycine max] 5.6e-164	GO:0005315, inorganic phosphate transmembrane transporter activity;GO:0005887, integral component of plasma membrane;GO:0006817, phosphate ion transport;GO:0009507, chloroplast;GO:0009673, low-affinity phosphate transmembrane transporter activity;GO:0009706, chloroplast inner membrane;GO:0009941, chloroplast envelope;GO:0015293, symporter activity;GO:0035435, phosphate ion transmembrane transport	-	2.2728	5.14521	3.21835	2.61413	3.14815	3.55812	2.65896	2.72539	6.28464	2.33377	3.88856	4.97003	4.57442	3.2095	4.60207	1.47293	5.03562	2.31216
	T_35214_c0_g1	Y	gi|227121314|gb|ACP19347.1| phosphate transporter 3 [Glycine max] 2.6e-227	GO:0005886, plasma membrane;GO:0005887, integral component of plasma membrane;GO:0006817, phosphate ion transport;GO:0015114, phosphate ion transmembrane transporter activity;GO:0015293, symporter activity;GO:0015415, ATPase-coupled phosphate ion transmembrane transporter activity;GO:0016021, integral component of membrane;GO:0022857, transmembrane transporter activity;GO:1901684, arsenate ion tr…	-	3.01521	4.96622	6.15557	4.68186	3.85457	3.4618	5.82369	5.1635	10.7862	7.82778	11.3589	5.38414	11.5852	19.5949	7.45561	11.0396	7.07719	6.40201
	T_44116_c3_g1	N	gi|356536985|ref|XP_003537012.1| PREDICTED: inorganic phosphate transporter 1-4 [Glycine max] 2.2e-30	GO:0005315, inorganic phosphate transmembrane transporter activity;GO:0005886, plasma membrane;GO:0005887, integral component of plasma membrane;GO:0006817, phosphate ion transport;GO:0015293, symporter activity;GO:1901683, arsenate ion transmembrane transporter activity;GO:1901684, arsenate ion transmembrane transport	-	18.4167	71.7329	60.5369	34.4164	46.8791	96.4495	32.0341	16.7488	20.6657	28.8391	56.1145	90.9716	17.7563	29.8176	67.0676	16.7428	12.6158	27.0173
