# Supplementary material for: Transcriptome sequencing and analysis reveals the molecular response to selenium stimuli in Pueraria lobata (willd.) Ohwi
Source: PeerJ. 2020 Mar 24;8:e8768. doi: 10.7717/peerj.8768 (PMC7100600; doi:10.7717/peerj.8768)
Supplement: Table S6 — D0, D1, D3, D5, D7 and D9 represent different days after sodium selenite treatment. [file peerj-08-8768-s011.xlsx]

## Sheet: Sheet1
Table S6. Isoflavone-related structural genes in P. lobata.
metabolic pathway	Enzyme name	Gene ID	Differential expression(Y/N)	NR annotation	GO annotation	KEGG annotation	Expression profiles（TPM）
							D0-1	D0-2	D0-3	D1-1	D1-2	D1-3	D3-1	D3-2	D3-3	D5-1	D5-2	D5-3	D7-1	D7-2	D7-3	D9-1	D9-2	D9-3
Benzene propane	PAL	T_43687_c4_g5	N	gi|593687421|ref|XP_007144370.1| hypothetical protein PHAVU_007G150500g [Phaseolus vulgaris] 2.3e-58	GO:0005737, cytoplasm;GO:0006559, L-phenylalanine catabolic process;GO:0009800, cinnamic acid biosynthetic process;GO:0045548, phenylalanine ammonia-lyase activity	K10775-ko00940 Phenylpropanoid biosynthesis;ko00360 Phenylalanine metabolism	0	0	0.839411	0	1.534	0	0	0.176184	0	0.741202	0	0	0	0.206916	0.538871	0.215304	0	0.159328
		T_43687_c4_g4	Y	gi|356548301|ref|XP_003542541.1| PREDICTED: phenylalanine ammonia-lyase class 2 [Glycine max] 5.2e-60	GO:0005737, cytoplasm;GO:0006559, L-phenylalanine catabolic process;GO:0009800, cinnamic acid biosynthetic process;GO:0045548, phenylalanine ammonia-lyase activity	K10775-ko00940 Phenylpropanoid biosynthesis;ko00360 Phenylalanine metabolism	108.097	186.662	247.739	652.903	450.054	326.475	383.614	424.439	579.039	667.902	607.317	444.643	488.616	454.378	534.613	432.107	294.969	116.153
		T_43074_c0_g3	N	gi|965671113|dbj|BAT85720.1| hypothetical protein VIGAN_04329800 [Vigna angularis var. angularis] 0.0e+00	GO:0005737, cytoplasm;GO:0006559, L-phenylalanine catabolic process;GO:0009800, cinnamic acid biosynthetic process;GO:0045548, phenylalanine ammonia-lyase activity	K10775-ko00940 Phenylpropanoid biosynthesis;ko00360 Phenylalanine metabolism	359.368	492.626	516.639	1176.31	796.457	648.017	696.789	706.878	862.154	1003.34	889.997	697.753	813.634	997.559	856.772	886.212	582.806	484.914
		T_46588_c1_g1	N	gi|734312672|gb|KHN00850.1| Phenylalanine ammonia-lyase 2 [Glycine soja] 0.0e+00	GO:0005737, cytoplasm;GO:0006559, L-phenylalanine catabolic process;GO:0009800, cinnamic acid biosynthetic process;GO:0045548, phenylalanine ammonia-lyase activity	K10775-ko00940 Phenylpropanoid biosynthesis;ko00360 Phenylalanine metabolism	62.0616	85.8671	80.6964	84.4759	101.555	87.4526	80.9473	83.9308	84.778	84.9612	103.473	68.8404	96.8015	66.8592	97.678	68.4674	71.5211	65.5564
		T_43074_c0_g1	N	gi|356499505|ref|XP_003518580.1| PREDICTED: phenylalanine ammonia-lyase class 3 isoform X1 [Glycine max] 0.0e+00	GO:0005737, cytoplasm;GO:0006559, L-phenylalanine catabolic process;GO:0009800, cinnamic acid biosynthetic process;GO:0045548, phenylalanine ammonia-lyase activity	K10775-ko00940 Phenylpropanoid biosynthesis;ko00360 Phenylalanine metabolism	13.2738	13.0248	13.788	20.4785	19.7979	10.5194	22.4132	25.2189	8.72228	17.7353	17.689	6.47186	11.2766	10.3047	10.071	16.4669	12.4874	11.807
	4CL	T_40122_c2_g1	N	gi|544206129|gb|AGW16013.1| 4-coumarate:coenzyme A ligase 1 [Pueraria montana var. lobata] 4.3e-291	GO:0005524, ATP binding;GO:0008152, metabolic process;GO:0009698, phenylpropanoid metabolic process;GO:0016207, 4-coumarate-CoA ligase activity	K01904-ko00360 Phenylalanine metabolism;ko00130 Ubiquinone and other terpenoid-quinone biosynthesis;ko00940 Phenylpropanoid biosynthesis	19.1268	38.3192	37.593	103.099	60.4816	66.1703	45.2289	43.2857	76.8816	57.9274	49.6746	44.6215	64.5927	66.0876	37.5765	38.83	45.8557	40.1312
		T_41590_c0_g1	N	gi|544206131|gb|AGW16014.1| 4-coumarate:coenzyme A ligase 2 [Pueraria montana var. lobata] 0.0e+00	GO:0005524, ATP binding;GO:0008152, metabolic process;GO:0009698, phenylpropanoid metabolic process;GO:0016207, 4-coumarate-CoA ligase activity	K01904-ko00360 Phenylalanine metabolism;ko00130 Ubiquinone and other terpenoid-quinone biosynthesis;ko00940 Phenylpropanoid biosynthesis	73.5837	94.9057	83.7472	55.5053	67.594	68.7796	69.776	60.8119	82.2087	65.5833	114.796	83.4996	83.0877	85.0132	108.419	70.7015	74.7446	81.2523
		T_39758_c1_g1	N	gi|373432591|ref|NP_001243292.1| 4-coumarate--CoA ligase-like 7-like [Glycine max] 4.7e-259	GO:0004321, fatty-acyl-CoA synthase activity;GO:0005524, ATP binding;GO:0005777, peroxisome;GO:0008152, metabolic process;GO:0009695, jasmonic acid biosynthetic process;GO:0016874, ligase activity;GO:0031408, oxylipin biosynthetic process	K01904-ko00360 Phenylalanine metabolism;ko00130 Ubiquinone and other terpenoid-quinone biosynthesis;ko00940 Phenylpropanoid biosynthesis	32.2809	42.6185	37.1922	33.4718	35.6935	35.5235	44.3642	44.1975	51.4506	41.1123	50.1785	45.9338	39.7961	44.2196	59.4013	38.4509	44.0316	34.471
		T_41578_c2_g2	N	gi|947053433|gb|KRH02886.1| hypothetical protein GLYMA_17G064600 [Glycine max] 2.2e-296	GO:0003824, catalytic activity;GO:0005524, ATP binding;GO:0008152, metabolic process;GO:0009698, phenylpropanoid metabolic process;GO:0016207, 4-coumarate-CoA ligase activity	K01904-ko00360 Phenylalanine metabolism;ko00130 Ubiquinone and other terpenoid-quinone biosynthesis;ko00940 Phenylpropanoid biosynthesis	94.6465	116.185	122.013	89.8563	90.7752	85.5979	103.144	109.745	109.65	108.683	156.489	118.835	107.903	110.313	168.094	133.132	131.925	126.617
		T_41705_c0_g5	N	gi|734419896|gb|KHN40402.1| 4-coumarate--CoA ligase-like 6 [Glycine soja] 1.2e-293	GO:0005524, ATP binding;GO:0005777, peroxisome;GO:0006744, ubiquinone biosynthetic process;GO:0008152, metabolic process;GO:0016021, integral component of membrane;GO:0016405, CoA-ligase activity;GO:0016874, ligase activity	K01904-ko00360 Phenylalanine metabolism;ko00130 Ubiquinone and other terpenoid-quinone biosynthesis;ko00940 Phenylpropanoid biosynthesis	1.56661	0.931031	1.25705	0.799711	1.40625	1.33994	0.818911	0.666573	1.52299	0.927629	0.681161	0.857061	0.596365	0.365413	0.52734	0.563035	0.805132	0.488265
	C4H	T_41767_c1_g1	N	gi|351724537|ref|NP_001237317.1| trans-cinnamate 4-monooxygenase [Glycine max] 3.2e-142	GO:0005506, iron ion binding;GO:0009808, lignin metabolic process;GO:0016020, membrane;GO:0016710, trans-cinnamate 4-monooxygenase activity;GO:0020037, heme binding;GO:0044550, secondary metabolite biosynthetic process	K00487-ko00940 Phenylpropanoid biosynthesis;ko00360 Phenylalanine metabolism;ko01220 Degradation of aromatic compounds;ko00130 Ubiquinone and other terpenoid-quinone biosynthesis;ko00945 Stilbenoid, diarylheptanoid and gingerol biosynthesis;ko00941 Flavonoid biosynthesis	383.988	595.099	493.4	991.596	762.17	686.892	611.827	666.18	899.679	949.937	779.856	751.971	847.422	1145.23	916.263	784.267	735.524	639.433
		T_38198_c0_g1	N	-	GO:0005506, iron ion binding;GO:0009808, lignin metabolic process;GO:0016020, membrane;GO:0016710, trans-cinnamate 4-monooxygenase activity;GO:0020037, heme binding;GO:0044550, secondary metabolite biosynthetic process	-	0.91956	5.15718	1.80084	1.339	0.744372	1.26639	0.408246	2.26965	0.804425	0.822311	0.418176	1.40175	1.3917	0.338113	0	0.941582	0.949506	0.594638
		T_29058_c0_g1	N	-	GO:0005506, iron ion binding;GO:0009808, lignin metabolic process;GO:0016020, membrane;GO:0016710, trans-cinnamate 4-monooxygenase activity;GO:0020037, heme binding;GO:0044550, secondary metabolite biosynthetic process	-	0.191576	0.0801354	0	0	0.10036	0.0927907	0.276089	0.162572	0	0	0.182313	0	0	0	0.164939	0	0	0
Flavone	CHS	T_45464_c1_g2	Y	gi|116396|sp|P23569.1|CHSY_PUEML RecName: Full=Chalcone synthase; AltName: Full=Naringenin-chalcone synthase 1.2e-226	GO:0009058, biosynthetic process;GO:0009813, flavonoid biosynthetic process;GO:0016210, naringenin-chalcone synthase activity;GO:0016747, transferase activity, transferring acyl groups other than amino-acyl groups	K00660-ko00941 Flavonoid biosynthesis	574.517	1037.62	1122.11	2304.5	1832.6	1574.2	1486.15	1752.65	1412.52	2589.62	1421.65	1244.57	1550.13	2691.59	759.91	2212.35	1535.56	998.71
		T_44399_c2_g7	N	gi|356571645|ref|XP_003553986.1| PREDICTED: chalcone synthase J-like [Glycine max] 1.3e-202	GO:0005634, nucleus;GO:0005783, endoplasmic reticulum;GO:0009629, response to gravity;GO:0009705, plant-type vacuole membrane;GO:0009813, flavonoid biosynthetic process;GO:0009926, auxin polar transport;GO:0010224, response to UV-B;GO:0016210, naringenin-chalcone synthase activity;GO:0016747, transferase activity, transferring acyl groups other than amino-acyl groups	K00660-ko00941 Flavonoid biosynthesis	2.04091	4.71746	1.88446	2.36537	1.14457	0.943856	1.81794	1.6445	2.3584	2.31595	9.24855	3.55581	1.79011	6.37953	1.71824	7.91724	3.07372	1.95003
	CHI	T_41656_c0_g2	Y	gi|593793709|ref|XP_007159893.1| hypothetical protein PHAVU_002G276500g [Phaseolus vulgaris] 1.5e-104	GO:0009813, flavonoid biosynthetic process;GO:0045430, chalcone isomerase activity	K01859-ko00941 Flavonoid biosynthesis	9.10233	15.7584	10.1892	42.0825	18.2761	21.9432	16.1641	14.8973	19.1411	24.2598	16.9703	12.6746	22.4504	28.7099	12.4187	16.9816	14.1755	13.6808
		T_39699_c4_g7	N	gi|319759282|gb|ADV71377.1| chalcone isomerase 2 [Pueraria montana var. lobata] 1.2e-33	GO:0009813, flavonoid biosynthetic process;GO:0045430, chalcone isomerase activity	-	0.891135	0.0855663	0.8144	0.440701	0.664493	0.962871	0.553911	0.828158	0.0962316	0.358269	0	0	0.0920256	0.09219	0.247067	0.188015	0.245511	0.2742
		T_39699_c4_g1	N	gi|319759282|gb|ADV71377.1| chalcone isomerase 2 [Pueraria montana var. lobata] 2.6e-99	GO:0009813, flavonoid biosynthetic process;GO:0045430, chalcone isomerase activity	K01859-ko00941 Flavonoid biosynthesis	42.9333	41.7659	40.121	46.9302	64.0601	67.038	45.2722	42.184	34.0975	44.0889	38.1534	28.3602	46.9031	43.9868	31.974	43.6454	34.8496	51.1164
	CHR	T_40196_c1_g3	N	gi|20147510|gb|AAM12529.1|AF462632_1 chalcone reductase [Pueraria montana var. lobata] 1.8e-169	GO:0009813, flavonoid biosynthetic process;GO:0016491, oxidoreductase activity;GO:0033808, 6'-deoxychalcone synthase activity	K08243-ko00941 Flavonoid biosynthesis	393.731	576.748	521.003	1060.52	809.737	742.418	676.635	727.481	697.195	854.613	664.257	519.608	553.415	784.198	470.77	748.322	633.453	735.818
Isoflavone	IFS	T_46470_c0_g3	Y	gi|459258339|gb|AGG53954.1| isoflavone synthase [Pueraria montana var. lobata] 9.3e-121	GO:0004497, monooxygenase activity;GO:0005506, iron ion binding;GO:0005789, endoplasmic reticulum membrane;GO:0009717, isoflavonoid biosynthetic process;GO:0016020, membrane;GO:0016021, integral component of membrane;GO:0016705, oxidoreductase activity, acting on paired donors, with incorporation or reduction of molecular oxygen;GO:0020037, heme binding;GO:0033770, 2-hydroxyisoflavanone synthase …	K13257-ko00943 Isoflavonoid biosynthesis	705.81	1054.45	950.085	3481.39	2688.44	1902.46	2045.01	2449.83	2294.11	3572.56	1457.27	1140.08	2269	4187.99	1548.01	2286.8	1765.27	1168.32
	HID	T_39265_c2_g3	N	gi|358248442|ref|NP_001239627.1| uncharacterized protein LOC100785409 [Glycine max] 6.3e-153	GO:0008152, metabolic process;GO:0009717, isoflavonoid biosynthetic process;GO:0009813, flavonoid biosynthetic process;GO:0016787, hydrolase activity;GO:0033987, 2-hydroxyisoflavanone dehydratase activity;GO:0046287, isoflavonoid metabolic process;GO:0052689, carboxylic ester hydrolase activity	-	6.00065	10.0572	10.7445	10.7992	6.52252	11.8404	10.0994	6.12686	12.6626	9.94651	9.94717	11.8199	12.8453	15.752	8.81515	8.7037	12.2692	10.4766
		T_44566_c1_g3	N	gi|356519691|ref|XP_003528503.1| PREDICTED: probable carboxylesterase 12 [Glycine max] 4.9e-133	GO:0008152, metabolic process;GO:0009717, isoflavonoid biosynthetic process;GO:0009813, flavonoid biosynthetic process;GO:0016787, hydrolase activity;GO:0033987, 2-hydroxyisoflavanone dehydratase activity;GO:0046287, isoflavonoid metabolic process;GO:0052689, carboxylic ester hydrolase activity	-	3.37381	6.19669	7.71385	8.96987	11.2931	5.98606	7.43621	7.57526	10.2879	8.4547	12.4412	8.48462	5.84957	10.7223	7.99262	15.3713	6.96012	6.19222
		T_46582_c0_g2	N	gi|596145787|ref|XP_007222644.1| hypothetical protein PRUPE_ppa008552mg [Prunus persica] 1.4e-119	GO:0008152, metabolic process;GO:0009717, isoflavonoid biosynthetic process;GO:0009813, flavonoid biosynthetic process;GO:0016787, hydrolase activity;GO:0033987, 2-hydroxyisoflavanone dehydratase activity;GO:0046287, isoflavonoid metabolic process;GO:0052689, carboxylic ester hydrolase activity	-	12.2653	14.038	18.198	10.6568	11.1166	9.25508	17.0591	10.0848	30.1698	10.2904	13.2985	11.1508	14.3369	12.7742	20.2468	16.7948	32.0674	23.9182
		T_41375_c0_g7	Y	gi|734317791|gb|KHN02697.1| Putative carboxylesterase 1 [Glycine soja] 8.4e-165	GO:0008152, metabolic process;GO:0009717, isoflavonoid biosynthetic process;GO:0009813, flavonoid biosynthetic process;GO:0016787, hydrolase activity;GO:0033987, 2-hydroxyisoflavanone dehydratase activity;GO:0046287, isoflavonoid metabolic process;GO:0052689, carboxylic ester hydrolase activity	-	6.51592	12.0599	14.619	9.64072	13.9919	9.15819	18.0645	19.534	20.3619	24.3194	20.9547	13.2182	16.6474	27.422	10.9735	35.1542	25.1963	17.4471
		T_41375_c0_g6	N	gi|319759280|gb|ADV71376.1| 2-hydroxyisoflavanone dehydratase [Pueraria montana var. lobata] 1.1e-189	GO:0005829, cytosol;GO:0008152, metabolic process;GO:0009056, catabolic process;GO:0009717, isoflavonoid biosynthetic process;GO:0009813, flavonoid biosynthetic process;GO:0016787, hydrolase activity;GO:0033987, 2-hydroxyisoflavanone dehydratase activity;GO:0046287, isoflavonoid metabolic process;GO:0052689, carboxylic ester hydrolase activity	K13258-ko00943 Isoflavonoid biosynthesis	255.364	387.217	500.604	599.759	436.312	331.177	500.155	387.38	719.539	578.91	596.37	371.974	566.3	694.713	658.108	832.363	766.466	619.118
		T_41375_c0_g5	N	gi|959092785|ref|NP_001304612.1| 2-hydroxyisoflavanone dehydratase-like [Glycine max] 4.9e-16	GO:0008152, metabolic process;GO:0009717, isoflavonoid biosynthetic process;GO:0009813, flavonoid biosynthetic process;GO:0016787, hydrolase activity;GO:0033987, 2-hydroxyisoflavanone dehydratase activity;GO:0046287, isoflavonoid metabolic process;GO:0052689, carboxylic ester hydrolase activity	-	0.793301	0.639863	0	0	0	0.191393	0	0	0.197503	0.178097	0	0	0	0	0	0.82696	0.166846	0
		T_41375_c0_g2	N	gi|734398130|gb|KHN30461.1| Putative carboxylesterase 2 [Glycine soja] 1.9e-170	GO:0008152, metabolic process;GO:0009717, isoflavonoid biosynthetic process;GO:0009813, flavonoid biosynthetic process;GO:0016787, hydrolase activity;GO:0033987, 2-hydroxyisoflavanone dehydratase activity;GO:0046287, isoflavonoid metabolic process;GO:0052689, carboxylic ester hydrolase activity	-	52.4622	57.4562	57.1525	108.92	113.964	70.7075	74.2047	71.8692	100.998	84.2377	72.5402	71.0098	84.3385	85.7028	94.3422	71.6803	64.3579	55.6143
	IF7MAT	T_44764_c2_g1	N	gi|351724935|ref|NP_001236819.1| malonyl-CoA:isoflavone 7-O-glucoside-6''-O-malonyltransferase [Glycine max] 1.7e-185	GO:0009718, anthocyanin-containing compound biosynthetic process;GO:0016747, transferase activity, transferring acyl groups other than amino-acyl groups;GO:0050736, O-malonyltransferase activity	K13264-ko00944 Flavone and flavonol biosynthesis;ko00943 Isoflavonoid biosynthesis	31.439	39.4243	32.9552	79.1885	64.7995	44.2826	42.2472	42.1661	30.6237	46.0394	51.0013	37.1186	32.5516	32.9242	44.6814	30.7552	22.0254	16.9719
		T_40220_c2_g6	N	gi|351722557|ref|NP_001237760.1| malonyl-CoA:isoflavone 7-O-glucoside-6''-O-malonyltransferase [Glycine max] 6.1e-10	GO:0016747, transferase activity, transferring acyl groups other than amino-acyl groups	-	2.12218	3.89337	3.60191	4.38084	2.36503	1.9724	3.1189	2.66711	3.00134	4.21838	2.93249	2.64125	2.46209	1.92486	1.13704	2.36334	2.51542	1.83277
		T_40220_c2_g3	N	gi|351724935|ref|NP_001236819.1| malonyl-CoA:isoflavone 7-O-glucoside-6''-O-malonyltransferase [Glycine max] 1.5e-22	GO:0005737, cytoplasm;GO:0016747, transferase activity, transferring acyl groups other than amino-acyl groups;GO:0047183, anthocyanin 5-aromatic acyltransferase activity	-	0.705273	0	4.42554	0	3.10558	0.69165	0.737131	1.27194	0.708848	4.48806	1.37117	3.08397	2.16592	0.717977	3.18775	2.98227	1.23183	0
	I7OMT	T_39990_c1_g2	N	gi|403377883|sp|C6TAY1.1|SOMT2_SOYBN RecName: Full=Flavonoid 4'-O-methyltransferase; AltName: Full=S-adenosyl-L-methionine-dependent methyltransferase 2; Short=SOMT-2 1.1e-164	GO:0008171, O-methyltransferase activity	K13262-ko00943 Isoflavonoid biosynthesis	2.9214	5.25226	5.68113	3.22496	2.85355	1.59506	4.17674	7.18781	1.00134	2.94749	3.95295	1.17458	1.68427	3.14011	1.36855	3.38143	1.44171	3.86068
		T_45943_c2_g1	N	gi|947042751|gb|KRG92475.1| hypothetical protein GLYMA_20G213700 [Glycine max] 1.2e-167	GO:0008171, O-methyltransferase activity;GO:0008757, S-adenosylmethionine-dependent methyltransferase activity;GO:0009717, isoflavonoid biosynthetic process;GO:0019438, aromatic compound biosynthetic process;GO:0033800, isoflavone 7-O-methyltransferase activity	K13262-ko00943 Isoflavonoid biosynthesis	16.1895	14.8293	17.6815	18.7957	45.42	31.8411	36.7912	33.0548	18.759	23.6334	20.7424	10.9947	20.0994	11.6185	19.7169	14.5891	12.4986	13.0153
