# Supplementary material for: Transcriptome sequencing and analysis reveals the molecular response to selenium stimuli in Pueraria lobata (willd.) Ohwi
Source: PeerJ. 2020 Mar 24;8:e8768. doi: 10.7717/peerj.8768 (PMC7100600; doi:10.7717/peerj.8768)
Supplement: Table S9 — D0, D1, D3, D5, D7 and D9 represent different days after sodium selenite treatment. [file peerj-08-8768-s014.xls]

## Sheet: up or down genes
Table S9. 160 DEGs overlap at five different time points
Gene ID	NR annotation	GO annotation	KEGG annotation	Up or down
T_32758_c0_g1	gi|593789364|ref|XP_007157721.1| hypothetical protein PHAVU_002G092800g [Phaseolus vulgaris] 3.0e-87	GO:0005886, plasma membrane	-	up
T_32965_c1_g1	gi|351724385|ref|NP_001235776.1| uncharacterized protein LOC100527161 [Glycine max] 1.0e-45	-	-	up
T_35206_c0_g1	gi|734400478|gb|KHN31482.1| hypothetical protein glysoja_035589 [Glycine soja] 5.3e-49	-	-	up
T_36040_c0_g1	gi|951021128|ref|XP_014512589.1| : hevamine-A [Vigna radiata var. radiata] 3.4e-141	GO:0000272, polysaccharide catabolic process;GO:0004553, hydrolase activity, hydrolyzing O-glycosyl compounds;GO:0004568, chitinase activity;GO:0005576, extracellular region;GO:0005615, extracellular space;GO:0005975, carbohydrate metabolic process;GO:0006032, chitin catabolic process;GO:0008061, chitin binding;GO:0009409, response to cold;GO:0009611, response to wounding;GO:0009642, response to …	K01183-ko00520 Amino sugar and nucleotide sugar metabolism	up
T_36508_c0_g1	-	-	-	up
T_36697_c0_g1	gi|571459706|ref|XP_003526531.2| : protein ASPARTIC PROTEASE IN GUARD CELL 2-like [Glycine max] 9.1e-225	GO:0004190, aspartic-type endopeptidase activity;GO:0005618, cell wall;GO:0006508, proteolysis;GO:0009505, plant-type cell wall;GO:0009627, systemic acquired resistance;GO:0030163, protein catabolic process;GO:0048046, apoplast	-	up
T_36751_c0_g1	gi|359807584|ref|NP_001241413.1| uncharacterized protein LOC100816598 [Glycine max] 3.6e-56	GO:0003700, DNA binding transcription factor activity;GO:0005634, nucleus;GO:0006351, transcription, DNA-templated;GO:0006355, regulation of transcription, DNA-templated;GO:0010200, response to chitin;GO:0043565, sequence-specific DNA binding;GO:0044212, transcription regulatory region DNA binding;GO:0046872, metal ion binding;GO:0071289, cellular response to nickel ion;GO:2000280, regulation of …	-	up
T_36826_c0_g1	gi|356572830|ref|XP_003554568.1| : short-chain dehydrogenase reductase 3b [Glycine max] 3.5e-139	GO:0016491, oxidoreductase activity	-	up
T_37327_c0_g1	gi|1012333182|gb|KYP44585.1| Retrovirus-related Pol polyprotein from transposon TNT 1-94 [Cajanus cajan] 3.1e-10	GO:0003676, nucleic acid binding;GO:0008270, zinc ion binding	-	up
T_38322_c0_g1	gi|358248856|ref|NP_001239696.1| uncharacterized protein LOC100778253 [Glycine max] 5.9e-179	GO:0009718, anthocyanin-containing compound biosynthetic process;GO:0045552, dihydrokaempferol 4-reductase activity;GO:0050662, coenzyme binding	K13082-ko00941 Flavonoid biosynthesis	up
T_38424_c0_g1	gi|351723099|ref|NP_001236499.1| zinc transporter protein ZIP1 precursor [Glycine max] 4.2e-129	GO:0005385, zinc ion transmembrane transporter activity;GO:0005886, plasma membrane;GO:0016021, integral component of membrane;GO:0071577, zinc ion transmembrane transport	-	up
T_38604_c0_g2	gi|356568082|ref|XP_003552242.1| : alcohol dehydrogenase-like 4 [Glycine max] 1.8e-77	GO:0004022, alcohol dehydrogenase (NAD) activity;GO:0005737, cytoplasm;GO:0008270, zinc ion binding;GO:0016491, oxidoreductase activity	-	up
T_38604_c0_g3	gi|951019079|ref|XP_014512028.1| : alcohol dehydrogenase-like 4 [Vigna radiata var. radiata] 4.5e-16	GO:0004022, alcohol dehydrogenase (NAD) activity;GO:0005737, cytoplasm;GO:0008270, zinc ion binding;GO:0016491, oxidoreductase activity	-	up
T_38739_c2_g1	gi|356570978|ref|XP_003553659.1| : putative GTP diphosphokinase RSH1, chloroplastic isoform X1 [Glycine max] 1.5e-272	GO:0005524, ATP binding;GO:0005525, GTP binding;GO:0008728, GTP diphosphokinase activity;GO:0008893, guanosine-3',5'-bis(diphosphate) 3'-diphosphatase activity;GO:0009507, chloroplast;GO:0015969, guanosine tetraphosphate metabolic process;GO:0016301, kinase activity;GO:0042594, response to starvation	K00951-ko00230 Purine metabolism	up
T_39191_c1_g1	gi|356529941|ref|XP_003533544.1| : isoflavone 2'-hydroxylase-like [Glycine max] 1.5e-55	GO:0005506, iron ion binding;GO:0016020, membrane;GO:0016709, oxidoreductase activity, acting on paired donors, with incorporation or reduction of molecular oxygen, NAD(P)H as one donor, and incorporation of one atom of oxygen;GO:0020037, heme binding;GO:0033773, isoflavone 2'-hydroxylase activity;GO:0042343, indole glucosinolate metabolic process;GO:0044550, secondary metabolite biosynthetic pro…	-	up
T_39199_c0_g9	gi|920694589|gb|KOM37814.1| hypothetical protein LR48_Vigan03g119600 [Vigna angularis] 7.7e-07	-	-	up
T_39265_c2_g4	gi|356500057|ref|XP_003518851.1| : probable carboxylesterase 2 [Glycine max] 5.0e-182	GO:0008152, metabolic process;GO:0016787, hydrolase activity;GO:0052689, carboxylic ester hydrolase activity	-	up
T_39355_c1_g4	gi|955303437|ref|XP_003517222.3| : isoflavone reductase-like protein [Glycine max] 1.4e-92	GO:0005737, cytoplasm;GO:0016021, integral component of membrane;GO:0016491, oxidoreductase activity	-	up
T_39713_c0_g1	gi|593471757|ref|XP_007140765.1| hypothetical protein PHAVU_008G140000g [Phaseolus vulgaris] 2.6e-09	GO:0016021, integral component of membrane	-	up
T_39734_c1_g5	gi|356542553|ref|XP_003539731.1| : uncharacterized protein LOC100527596 [Glycine max] 7.1e-13	-	-	up
T_39742_c1_g2	gi|388497000|gb|AFK36566.1| unknown [Lotus japonicus] 2.8e-131	GO:0000272, polysaccharide catabolic process;GO:0004553, hydrolase activity, hydrolyzing O-glycosyl compounds;GO:0004568, chitinase activity;GO:0005576, extracellular region;GO:0005615, extracellular space;GO:0005764, lysosome;GO:0005975, carbohydrate metabolic process;GO:0006032, chitin catabolic process;GO:0006955, immune response;GO:0008061, chitin binding;GO:0008843, endochitinase activity;GO…	K01183-ko00520 Amino sugar and nucleotide sugar metabolism	up
T_39765_c0_g2	gi|734381052|gb|KHN23050.1| Carboxylesterase 1 [Glycine soja] 2.1e-140	GO:0008152, metabolic process;GO:0016787, hydrolase activity;GO:0052689, carboxylic ester hydrolase activity	-	up
T_39786_c4_g2	gi|571517692|ref|XP_006597580.1| : protein DETOXIFICATION 40 [Glycine max] 2.1e-166	GO:0005773, vacuole;GO:0005774, vacuolar membrane;GO:0006855, drug transmembrane transport;GO:0015238, drug transmembrane transporter activity;GO:0015297, antiporter activity;GO:0016021, integral component of membrane	-	up
T_39915_c0_g2	gi|83853812|gb|ABC47845.1| N-hydroxycinnamoyl/benzoyltransferase 3 [Glycine max] 6.8e-167	GO:0016747, transferase activity, transferring acyl groups other than amino-acyl groups	-	up
T_39948_c0_g1	gi|959092351|ref|NP_001304638.1| wound-induced protein precursor [Glycine max] 3.5e-65	GO:0008061, chitin binding;GO:0042742, defense response to bacterium;GO:0050832, defense response to fungus	-	up
T_40012_c0_g2	gi|955311047|ref|XP_003522086.2| : uncharacterized protein LOC100799020 [Glycine max] 2.2e-29	-	-	up
T_40246_c1_g1	gi|356525197|ref|XP_003531213.1| : selenium-binding protein 1 [Glycine max] 1.6e-293	GO:0008430, selenium binding;GO:0010197, polar nucleus fusion	-	up
T_40320_c0_g1	gi|955310879|ref|XP_014628989.1| : dirigent protein 19-like [Glycine max] 3.8e-89	GO:0009699, phenylpropanoid biosynthetic process;GO:0042349, guiding stereospecific synthesis activity;GO:0048046, apoplast	-	up
T_40478_c2_g3	gi|358248010|ref|NP_001240046.1| uncharacterized protein LOC100782924 [Glycine max] 1.4e-37	GO:0004365, glyceraldehyde-3-phosphate dehydrogenase (NAD+) (phosphorylating) activity;GO:0005737, cytoplasm;GO:0006006, glucose metabolic process;GO:0006096, glycolytic process;GO:0016620, oxidoreductase activity, acting on the aldehyde or oxo group of donors, NAD or NADP as acceptor;GO:0050661, NADP binding;GO:0051287, NAD binding	-	up
T_40573_c2_g1	gi|356548343|ref|XP_003542562.1| : fructose-bisphosphate aldolase, cytoplasmic isozyme-like [Glycine max] 5.0e-149	GO:0004332, fructose-bisphosphate aldolase activity;GO:0005737, cytoplasm;GO:0006096, glycolytic process	K01623-ko01230 Biosynthesis of amino acids;ko00010 Glycolysis / Gluconeogenesis;ko01200 Carbon metabolism;ko00680 Methane metabolism;ko00030 Pentose phosphate pathway;ko00710 Carbon fixation in photosynthetic organisms;ko00051 Fructose and mannose metabolism	up
T_40611_c1_g1	gi|593689368|ref|XP_007145303.1| hypothetical protein PHAVU_007G227700g [Phaseolus vulgaris] 1.0e-37	GO:0004659, prenyltransferase activity;GO:0016021, integral component of membrane;GO:0031969, chloroplast membrane;GO:0047292, trihydroxypterocarpan dimethylallyltransferase activity	-	up
T_40696_c0_g1	gi|356500599|ref|XP_003519119.1| : uncharacterized protein LOC100812853 [Glycine max] 3.1e-76	-	-	up
T_40845_c0_g5	gi|356568766|ref|XP_003552581.1| : phenolic glucoside malonyltransferase 1-like [Glycine max] 2.6e-229	GO:0005829, cytosol;GO:0009636, response to toxic substance;GO:0016747, transferase activity, transferring acyl groups other than amino-acyl groups;GO:0050736, O-malonyltransferase activity	-	up
T_40880_c2_g5	gi|351727383|ref|NP_001236391.1| stearoyl-ACP desaturase [Glycine max] 3.2e-203	GO:0006633, fatty acid biosynthetic process;GO:0009507, chloroplast;GO:0016020, membrane;GO:0045300, acyl-[acyl-carrier-protein] desaturase activity;GO:0046872, metal ion binding	K03921-ko01040 Biosynthesis of unsaturated fatty acids;ko01212 Fatty acid metabolism;ko00061 Fatty acid biosynthesis	up
T_40922_c0_g4	gi|255639092|gb|ACU19846.1| unknown [Glycine max] 7.9e-121	GO:0005576, extracellular region;GO:0006952, defense response;GO:0009607, response to biotic stimulus	-	up
T_40931_c1_g1	gi|356495438|ref|XP_003516584.1| : cytochrome P450 71D8-like [Glycine max] 2.5e-60	GO:0005506, iron ion binding;GO:0016020, membrane;GO:0016021, integral component of membrane;GO:0016709, oxidoreductase activity, acting on paired donors, with incorporation or reduction of molecular oxygen, NAD(P)H as one donor, and incorporation of one atom of oxygen;GO:0020037, heme binding;GO:0044550, secondary metabolite biosynthetic process	-	up
T_40949_c0_g2	gi|1012351765|gb|KYP62954.1| hypothetical protein KK1_017515 [Cajanus cajan] 1.2e-282	GO:0004097, catechol oxidase activity;GO:0009543, chloroplast thylakoid lumen;GO:0046148, pigment biosynthetic process;GO:0046872, metal ion binding	K00422-ko00350 Tyrosine metabolism;ko00950 Isoquinoline alkaloid biosynthesis	up
T_41174_c2_g2	gi|1012338143|gb|KYP49402.1| hypothetical protein KK1_028840 [Cajanus cajan] 6.4e-09	-	-	up
T_41201_c2_g10	gi|947101137|gb|KRH49629.1| hypothetical protein GLYMA_07G168900 [Glycine max] 1.2e-309	GO:0017038, protein import;GO:0042597, periplasmic space	-	up
T_41331_c0_g6	gi|734437730|gb|KHN48734.1| Flavonoid 3'-monooxygenase [Glycine soja] 2.4e-142	GO:0005506, iron ion binding;GO:0005789, endoplasmic reticulum membrane;GO:0009813, flavonoid biosynthetic process;GO:0016020, membrane;GO:0016021, integral component of membrane;GO:0016709, oxidoreductase activity, acting on paired donors, with incorporation or reduction of molecular oxygen, NAD(P)H as one donor, and incorporation of one atom of oxygen;GO:0016711, flavonoid 3'-monooxygenase acti…	-	up
T_41383_c0_g1	gi|1012338143|gb|KYP49402.1| hypothetical protein KK1_028840 [Cajanus cajan] 2.3e-21	-	-	up
T_41601_c0_g1	gi|356560897|ref|XP_003548723.1| : spermidine hydroxycinnamoyl transferase-like [Glycine max] 4.0e-233	GO:0009555, pollen development;GO:0010584, pollen exine formation;GO:0016410, N-acyltransferase activity;GO:0016747, transferase activity, transferring acyl groups other than amino-acyl groups;GO:0050734, hydroxycinnamoyltransferase activity;GO:0080072, spermidine:sinapoyl CoA N-acyltransferase activity;GO:0080073, spermidine:coumaroyl CoA N-acyltransferase activity;GO:0080074, spermidine:caffeoy…	K13065-ko00941 Flavonoid biosynthesis;ko00945 Stilbenoid, diarylheptanoid and gingerol biosynthesis;ko00940 Phenylpropanoid biosynthesis	up
T_41612_c1_g4	gi|947112448|gb|KRH60750.1| hypothetical protein GLYMA_04G007300 [Glycine max] 2.1e-269	GO:0004044, amidophosphoribosyltransferase activity;GO:0006189, 'de novo' IMP biosynthetic process;GO:0006541, glutamine metabolic process;GO:0009113, purine nucleobase biosynthetic process;GO:0009116, nucleoside metabolic process;GO:0009507, chloroplast;GO:0046872, metal ion binding;GO:0051539, 4 iron, 4 sulfur cluster binding	K00764-ko00250 Alanine, aspartate and glutamate metabolism;ko00230 Purine metabolism	up
T_41690_c0_g1	gi|571479684|ref|XP_003534652.2| : uncharacterized protein LOC100813546 [Glycine max] 9.9e-53	-	-	up
T_41803_c0_g3	gi|955391519|ref|XP_014627843.1| : putative expansin-A17 [Glycine max] 3.1e-146	GO:0005576, extracellular region;GO:0005618, cell wall;GO:0009664, plant-type cell wall organization;GO:0016020, membrane	-	up
T_42084_c6_g3	gi|356563308|ref|XP_003549906.1| : 14 kDa proline-rich protein DC2.15-like [Glycine max] 1.8e-35	GO:0016021, integral component of membrane	-	up
T_42307_c2_g3	gi|1012349539|gb|KYP60729.1| putative glutathione S-transferase, partial [Cajanus cajan] 6.3e-50	GO:0004364, glutathione transferase activity;GO:0004462, lactoylglutathione lyase activity;GO:0009734, auxin-activated signaling pathway	-	up
T_42390_c1_g3	gi|1012358806|gb|KYP69990.1| 1-aminocyclopropane-1-carboxylate oxidase [Cajanus cajan] 3.8e-109	GO:0006952, defense response;GO:0009693, ethylene biosynthetic process;GO:0009815, 1-aminocyclopropane-1-carboxylate oxidase activity;GO:0031418, L-ascorbic acid binding;GO:0046872, metal ion binding;GO:0051213, dioxygenase activity	K05933-ko00270 Cysteine and methionine metabolism	up
T_42423_c1_g2	gi|356575879|ref|XP_003556064.1| : leucine-rich repeat extensin-like protein 6 [Glycine max] 1.9e-186	GO:0005199, structural constituent of cell wall;GO:0005576, extracellular region;GO:0005618, cell wall;GO:0016740, transferase activity;GO:0071555, cell wall organization	-	up
T_42469_c0_g6	gi|356543492|ref|XP_003540194.1| : high affinity nitrate transporter 2.4-like [Glycine max] 1.7e-276	GO:0005886, plasma membrane;GO:0015112, nitrate transmembrane transporter activity;GO:0015706, nitrate transport;GO:0016021, integral component of membrane;GO:0042128, nitrate assimilation;GO:0071249, cellular response to nitrate	K02575-ko00910 Nitrogen metabolism	up
T_42572_c0_g10	gi|947128907|gb|KRH76761.1| hypothetical protein GLYMA_01G172700 [Glycine max] 3.5e-89	GO:0005737, cytoplasm;GO:0016491, oxidoreductase activity	-	up
T_42572_c0_g2	gi|356538212|ref|XP_003537598.1| : isoflavone reductase-like [Glycine max] 7.4e-52	GO:0047526, 2'-hydroxyisoflavone reductase activity	-	up
T_42951_c0_g4	gi|920693654|gb|KOM36879.1| hypothetical protein LR48_Vigan03g026000 [Vigna angularis] 4.9e-253	GO:0005737, cytoplasm;GO:0009055, electron transfer activity;GO:0020037, heme binding;GO:0046872, metal ion binding;GO:0047059, polyvinyl alcohol dehydrogenase (cytochrome) activity	-	up
T_43195_c3_g1	gi|920716752|gb|KOM56840.1| hypothetical protein LR48_Vigan10g273200 [Vigna angularis] 1.9e-88	GO:0008270, zinc ion binding;GO:0016491, oxidoreductase activity	-	up
T_43327_c0_g2	gi|358248010|ref|NP_001240046.1| uncharacterized protein LOC100782924 [Glycine max] 2.3e-53	GO:0004365, glyceraldehyde-3-phosphate dehydrogenase (NAD+) (phosphorylating) activity;GO:0005737, cytoplasm;GO:0006006, glucose metabolic process;GO:0006096, glycolytic process;GO:0016620, oxidoreductase activity, acting on the aldehyde or oxo group of donors, NAD or NADP as acceptor;GO:0050661, NADP binding;GO:0051287, NAD binding	-	up
T_43374_c0_g1	gi|356507923|ref|XP_003522712.1| : protein NUCLEAR FUSION DEFECTIVE 4-like [Glycine max] 1.3e-164	GO:0000741, karyogamy;GO:0006810, transport;GO:0009651, response to salt stress;GO:0010197, polar nucleus fusion;GO:0016021, integral component of membrane	-	up
T_43391_c0_g3	gi|356506838|ref|XP_003522182.1| : dirigent protein 22-like [Glycine max] 2.1e-85	GO:0009699, phenylpropanoid biosynthetic process;GO:0042349, guiding stereospecific synthesis activity;GO:0048046, apoplast	-	up
T_43511_c5_g3	gi|502097281|ref|XP_004490956.1| : uncharacterized acetyltransferase At3g50280-like [Cicer arietinum] 5.0e-09	GO:0016747, transferase activity, transferring acyl groups other than amino-acyl groups	-	up
T_43760_c2_g1	gi|356567658|ref|XP_003552034.1| : high affinity nitrate transporter 2.5-like [Glycine max] 3.1e-223	GO:0005886, plasma membrane;GO:0016021, integral component of membrane;GO:0042128, nitrate assimilation;GO:0055085, transmembrane transport	K02575-ko00910 Nitrogen metabolism	up
T_43828_c2_g7	gi|955358856|ref|XP_014621278.1| : pyruvate decarboxylase 1 isoform X2 [Glycine max] 3.1e-66	GO:0000287, magnesium ion binding;GO:0004737, pyruvate decarboxylase activity;GO:0016831, carboxy-lyase activity;GO:0030976, thiamine pyrophosphate binding	-	up
T_43884_c0_g2	gi|947105392|gb|KRH53775.1| hypothetical protein GLYMA_06G145300 [Glycine max] 8.3e-66	GO:0004601, peroxidase activity;GO:0005576, extracellular region;GO:0006979, response to oxidative stress;GO:0020037, heme binding;GO:0042744, hydrogen peroxide catabolic process;GO:0046872, metal ion binding	-	up
T_44116_c2_g1	gi|358249322|ref|NP_001240032.1| probable inorganic phosphate transporter 1-7-like [Glycine max] 1.0e-285	GO:0005315, inorganic phosphate transmembrane transporter activity;GO:0005886, plasma membrane;GO:0005887, integral component of plasma membrane;GO:0006817, phosphate ion transport;GO:0015293, symporter activity;GO:0016021, integral component of membrane;GO:1901683, arsenate ion transmembrane transporter activity;GO:1901684, arsenate ion transmembrane transport	-	up
T_44116_c2_g3	gi|359807624|ref|NP_001241164.1| probable inorganic phosphate transporter 1-7-like [Glycine max] 9.6e-283	GO:0005315, inorganic phosphate transmembrane transporter activity;GO:0005886, plasma membrane;GO:0005887, integral component of plasma membrane;GO:0006817, phosphate ion transport;GO:0015293, symporter activity;GO:0016021, integral component of membrane;GO:1901683, arsenate ion transmembrane transporter activity;GO:1901684, arsenate ion transmembrane transport	-	up
T_44141_c2_g2	gi|920681062|gb|KOM27882.1| hypothetical protein LR48_Vigan468s004400 [Vigna angularis] 5.5e-208	GO:0004497, monooxygenase activity;GO:0005506, iron ion binding;GO:0016020, membrane;GO:0016021, integral component of membrane;GO:0016705, oxidoreductase activity, acting on paired donors, with incorporation or reduction of molecular oxygen;GO:0020037, heme binding;GO:0033773, isoflavone 2'-hydroxylase activity	K13260-ko00943 Isoflavonoid biosynthesis	up
T_44141_c2_g4	gi|359807319|ref|NP_001241120.1| isoflavone 2'-hydroxylase-like [Glycine max] 5.7e-83	GO:0005506, iron ion binding;GO:0016020, membrane;GO:0016709, oxidoreductase activity, acting on paired donors, with incorporation or reduction of molecular oxygen, NAD(P)H as one donor, and incorporation of one atom of oxygen;GO:0020037, heme binding;GO:0033773, isoflavone 2'-hydroxylase activity;GO:0042343, indole glucosinolate metabolic process;GO:0044550, secondary metabolite biosynthetic pro…	-	up
T_44483_c0_g1	gi|734309328|gb|KHM99423.1| Homogentisate phytyltransferase 1, chloroplastic [Glycine soja] 2.3e-12	GO:0004659, prenyltransferase activity;GO:0016021, integral component of membrane;GO:0031969, chloroplast membrane;GO:0047292, trihydroxypterocarpan dimethylallyltransferase activity	-	up
T_44622_c0_g4	gi|351726830|ref|NP_001236116.1| uncharacterized protein LOC100500048 precursor [Glycine max] 1.2e-80	GO:0009699, phenylpropanoid biosynthetic process;GO:0042349, guiding stereospecific synthesis activity;GO:0048046, apoplast	-	up
T_44755_c0_g1	gi|955369634|ref|XP_014623068.1| : uncharacterized protein LOC100815629 [Glycine max] 1.1e-217	-	-	up
T_44939_c1_g2	gi|359807319|ref|NP_001241120.1| isoflavone 2'-hydroxylase-like [Glycine max] 9.3e-30	GO:0004497, monooxygenase activity;GO:0005506, iron ion binding;GO:0005789, endoplasmic reticulum membrane;GO:0016021, integral component of membrane;GO:0016705, oxidoreductase activity, acting on paired donors, with incorporation or reduction of molecular oxygen;GO:0020037, heme binding;GO:0047957, 4'-methoxyisoflavone 2'-hydroxylase activity	-	up
T_44939_c1_g3	gi|356529967|ref|XP_003533557.1| : isoflavone 2'-hydroxylase-like [Glycine max] 1.5e-45	GO:0004497, monooxygenase activity;GO:0005506, iron ion binding;GO:0005789, endoplasmic reticulum membrane;GO:0016021, integral component of membrane;GO:0016705, oxidoreductase activity, acting on paired donors, with incorporation or reduction of molecular oxygen;GO:0020037, heme binding;GO:0047957, 4'-methoxyisoflavone 2'-hydroxylase activity	-	up
T_44939_c1_g5	gi|356529941|ref|XP_003533544.1| : isoflavone 2'-hydroxylase-like [Glycine max] 3.7e-237	GO:0005506, iron ion binding;GO:0005789, endoplasmic reticulum membrane;GO:0016020, membrane;GO:0016021, integral component of membrane;GO:0016709, oxidoreductase activity, acting on paired donors, with incorporation or reduction of molecular oxygen, NAD(P)H as one donor, and incorporation of one atom of oxygen;GO:0020037, heme binding;GO:0042343, indole glucosinolate metabolic process;GO:0044550…	K13260-ko00943 Isoflavonoid biosynthesis	up
T_44991_c1_g3	gi|319759248|gb|ADV71360.1| glycosyltransferase GT01K01 [Pueraria montana var. lobata] 2.5e-259	GO:0008152, metabolic process;GO:0009636, response to toxic substance;GO:0009808, lignin metabolic process;GO:0009813, flavonoid biosynthetic process;GO:0016021, integral component of membrane;GO:0016758, transferase activity, transferring hexosyl groups;GO:0043231, intracellular membrane-bounded organelle;GO:0047209, coniferyl-alcohol glucosyltransferase activity;GO:0052696, flavonoid glucuronid…	K12356-ko00940 Phenylpropanoid biosynthesis	up
T_45003_c2_g3	gi|571461392|ref|XP_006581980.1| : probable LRR receptor-like serine/threonine-protein kinase At1g74360 [Glycine max] 0.0e+00	GO:0004674, protein serine/threonine kinase activity;GO:0005524, ATP binding;GO:0005739, mitochondrion;GO:0016021, integral component of membrane;GO:0031966, mitochondrial membrane	-	up
T_45070_c2_g1	gi|356513497|ref|XP_003525450.1| : flavonoid 3'-monooxygenase-like [Glycine max] 5.7e-47	GO:0005506, iron ion binding;GO:0005789, endoplasmic reticulum membrane;GO:0009733, response to auxin;GO:0009813, flavonoid biosynthetic process;GO:0016020, membrane;GO:0016021, integral component of membrane;GO:0016709, oxidoreductase activity, acting on paired donors, with incorporation or reduction of molecular oxygen, NAD(P)H as one donor, and incorporation of one atom of oxygen;GO:0016711, f…	-	up
T_45098_c3_g1	gi|356550156|ref|XP_003543455.1| : kiwellin-like [Glycine max] 2.8e-86	GO:0005576, extracellular region	-	up
T_45386_c1_g3	gi|955382759|ref|XP_006602605.2| : uncharacterized protein LOC100813750 [Glycine max] 1.0e-111	GO:0016021, integral component of membrane	-	up
T_45451_c2_g4	gi|356571369|ref|XP_003553850.1| : 2-methylene-furan-3-one reductase-like [Glycine max] 1.3e-22	GO:0008270, zinc ion binding;GO:0009570, chloroplast stroma;GO:0009579, thylakoid;GO:0009941, chloroplast envelope;GO:0010319, stromule;GO:0016491, oxidoreductase activity;GO:0035671, enone reductase activity;GO:0035798, 2-alkenal reductase (NADP+) activity;GO:0048046, apoplast	-	up
T_45479_c0_g1	gi|1012355250|gb|KYP66437.1| Putative disease resistance protein RGA4 [Cajanus cajan] 4.9e-130	GO:0005524, ATP binding;GO:0006952, defense response;GO:0043531, ADP binding	-	up
T_45492_c0_g1	gi|955316621|ref|XP_014630205.1| : exocyst complex component EXO70A1-like [Glycine max] 2.4e-307	GO:0000145, exocyst;GO:0005829, cytosol;GO:0005886, plasma membrane;GO:0006887, exocytosis;GO:0045335, phagocytic vesicle;GO:0070062, extracellular exosome	-	up
T_45675_c1_g1	gi|356543331|ref|XP_003540115.1| : acidic endochitinase-like [Glycine max] 8.7e-140	GO:0000272, polysaccharide catabolic process;GO:0004568, chitinase activity;GO:0005576, extracellular region;GO:0005615, extracellular space;GO:0005975, carbohydrate metabolic process;GO:0006032, chitin catabolic process;GO:0008061, chitin binding	K01183-ko00520 Amino sugar and nucleotide sugar metabolism	up
T_45724_c1_g5	gi|947090109|gb|KRH38774.1| hypothetical protein GLYMA_09G156900 [Glycine max] 1.2e-87	GO:0006725, cellular aromatic compound metabolic process;GO:0008198, ferrous iron binding;GO:0008270, zinc ion binding;GO:0016701, oxidoreductase activity, acting on single donors with incorporation of molecular oxygen;GO:0051213, dioxygenase activity	K15777-ko00965 Betalain biosynthesis	up
T_45737_c1_g2	gi|356571369|ref|XP_003553850.1| : 2-methylene-furan-3-one reductase-like [Glycine max] 1.4e-28	GO:0008270, zinc ion binding;GO:0016491, oxidoreductase activity	-	up
T_45802_c0_g5	-	GO:0046872, metal ion binding	-	up
T_45855_c0_g10	gi|947096914|gb|KRH45499.1| hypothetical protein GLYMA_08G2748001, partial [Glycine max] 5.4e-19	GO:0004659, prenyltransferase activity;GO:0016021, integral component of membrane;GO:0031969, chloroplast membrane;GO:0047292, trihydroxypterocarpan dimethylallyltransferase activity	-	up
T_45855_c0_g6	gi|955345180|ref|XP_014618511.1| : glycinol 4-dimethylallyltransferase-like [Glycine max] 2.2e-59	GO:0004659, prenyltransferase activity;GO:0016021, integral component of membrane;GO:0031969, chloroplast membrane;GO:0047292, trihydroxypterocarpan dimethylallyltransferase activity	-	up
T_45889_c0_g1	gi|356523939|ref|XP_003530591.1| : probable 1-deoxy-D-xylulose-5-phosphate synthase 2, chloroplastic [Glycine max] 0.0e+00	GO:0008661, 1-deoxy-D-xylulose-5-phosphate synthase activity;GO:0009228, thiamine biosynthetic process;GO:0009507, chloroplast;GO:0016114, terpenoid biosynthetic process;GO:0046872, metal ion binding;GO:0052865, 1-deoxy-D-xylulose 5-phosphate biosynthetic process	K01662-ko00730 Thiamine metabolism;ko00900 Terpenoid backbone biosynthesis	up
T_45890_c4_g4	gi|356572076|ref|XP_003554196.1| : transcription factor HBP-1b(c38)-like isoform X2 [Glycine max] 6.8e-214	GO:0003700, DNA binding transcription factor activity;GO:0005634, nucleus;GO:0006351, transcription, DNA-templated;GO:0043565, sequence-specific DNA binding	K14431-ko04075 Plant hormone signal transduction	up
T_45951_c0_g5	gi|734376125|gb|KHN21265.1| Blue copper protein [Glycine soja] 1.2e-14	GO:0009055, electron transfer activity	-	up
T_46021_c2_g1	gi|734338791|gb|KHN08852.1| Putative WRKY transcription factor 72 [Glycine soja] 2.3e-119	GO:0003700, DNA binding transcription factor activity;GO:0005634, nucleus;GO:0006351, transcription, DNA-templated;GO:0043565, sequence-specific DNA binding;GO:0044212, transcription regulatory region DNA binding;GO:0045892, negative regulation of transcription, DNA-templated	-	up
T_46153_c0_g2	gi|920698479|gb|KOM41704.1| hypothetical protein LR48_Vigan04g190200 [Vigna angularis] 2.6e-107	GO:0005351, carbohydrate:proton symporter activity;GO:0005355, glucose transmembrane transporter activity;GO:0005887, integral component of plasma membrane;GO:0016021, integral component of membrane;GO:0046323, glucose import	-	up
T_46179_c0_g1	gi|356568026|ref|XP_003552215.1| : laccase-7-like [Glycine max] 2.1e-295	GO:0005507, copper ion binding;GO:0016722, oxidoreductase activity, oxidizing metal ions;GO:0046274, lignin catabolic process;GO:0048046, apoplast;GO:0052716, hydroquinone:oxygen oxidoreductase activity	-	up
T_46226_c0_g1	gi|356521564|ref|XP_003529424.1| : cytochrome P450 89A2-like [Glycine max] 1.5e-232	GO:0005506, iron ion binding;GO:0016020, membrane;GO:0016021, integral component of membrane;GO:0016709, oxidoreductase activity, acting on paired donors, with incorporation or reduction of molecular oxygen, NAD(P)H as one donor, and incorporation of one atom of oxygen;GO:0020037, heme binding;GO:0044550, secondary metabolite biosynthetic process	-	up
T_46266_c1_g5	gi|356520525|ref|XP_003528912.1| : aldehyde dehydrogenase family 2 member C4-like isoform X1 [Glycine max] 1.6e-138	GO:0004029, aldehyde dehydrogenase (NAD) activity;GO:0005829, cytosol;GO:0009699, phenylpropanoid biosynthetic process;GO:0050269, coniferyl-aldehyde dehydrogenase activity	-	up
T_46269_c0_g2	gi|955345827|ref|XP_014618620.1| : ammonium transporter 1 member 1 [Glycine max] 2.7e-232	GO:0005634, nucleus;GO:0005886, plasma membrane;GO:0005887, integral component of plasma membrane;GO:0008519, ammonium transmembrane transporter activity;GO:0009506, plasmodesma;GO:0009737, response to abscisic acid;GO:0010311, lateral root formation;GO:0015695, organic cation transport;GO:0015696, ammonium transport;GO:0016021, integral component of membrane;GO:0019740, nitrogen utilization;GO:0…	-	up
T_46339_c0_g1	gi|356504315|ref|XP_003520942.1| : laccase-7 [Glycine max] 5.6e-67	GO:0005507, copper ion binding;GO:0016722, oxidoreductase activity, oxidizing metal ions;GO:0046274, lignin catabolic process;GO:0048046, apoplast;GO:0052716, hydroquinone:oxygen oxidoreductase activity	-	up
T_46356_c2_g5	gi|571466637|ref|XP_003529216.2| : uncharacterized protein LOC100814036 [Glycine max] 3.8e-52	-	-	up
T_46493_c0_g4	gi|83853812|gb|ABC47845.1| N-hydroxycinnamoyl/benzoyltransferase 3 [Glycine max] 5.6e-23	GO:0016747, transferase activity, transferring acyl groups other than amino-acyl groups	-	up
T_46547_c0_g3	gi|571570560|ref|XP_006606586.1| : glycinol 4-dimethylallyltransferase-like [Glycine max] 1.4e-68	GO:0004659, prenyltransferase activity;GO:0016021, integral component of membrane;GO:0031969, chloroplast membrane;GO:0047292, trihydroxypterocarpan dimethylallyltransferase activity	K09833-ko00130 Ubiquinone and other terpenoid-quinone biosynthesis	up
T_46978_c0_g1	gi|356568082|ref|XP_003552242.1| : alcohol dehydrogenase-like 4 [Glycine max] 6.1e-38	GO:0004022, alcohol dehydrogenase (NAD) activity;GO:0005737, cytoplasm;GO:0008270, zinc ion binding;GO:0016491, oxidoreductase activity	-	up
T_47109_c2_g7	gi|593697636|ref|XP_007149291.1| hypothetical protein PHAVU_005G058000g [Phaseolus vulgaris] 1.2e-94	GO:0003746, translation elongation factor activity;GO:0003924, GTPase activity;GO:0005507, copper ion binding;GO:0005525, GTP binding;GO:0005730, nucleolus;GO:0005774, vacuolar membrane;GO:0005829, cytosol;GO:0005886, plasma membrane;GO:0006412, translation;GO:0009409, response to cold;GO:0009506, plasmodesma;GO:0009507, chloroplast;GO:0009631, cold acclimation;GO:0009735, response to cytokinin;G…	-	up
T_9675_c0_g1	gi|356504744|ref|XP_003521155.1| : uncharacterized protein LOC100793368 [Glycine max] 5.7e-44	-	-	up
T_26443_c0_g1	gi|356499259|ref|XP_003518459.1| PREDICTED: uncharacterized protein LOC100806235 [Glycine max] 2.7e-108	GO:0005886, plasma membrane;GO:0006952, defense response;GO:0016021, integral component of membrane	-	down
T_32765_c0_g1	gi|734316846|gb|KHN02328.1| hypothetical protein glysoja_002352 [Glycine soja] 8.6e-37	-	-	down
T_35875_c0_g1	gi|734389811|gb|KHN26447.1| hypothetical protein glysoja_030401 [Glycine soja] 3.3e-138	GO:0005886, plasma membrane;GO:0006952, defense response;GO:0009615, response to virus;GO:0016021, integral component of membrane;GO:0046741, transport of virus in host, tissue to tissue	-	down
T_35877_c0_g1	gi|571461308|ref|XP_006581955.1| PREDICTED: uncharacterized protein LOC100802285 [Glycine max] 1.2e-78	GO:0005886, plasma membrane;GO:0006952, defense response;GO:0016021, integral component of membrane	-	down
T_36389_c0_g1	gi|734311681|gb|KHN00098.1| Transcription factor MYB39 [Glycine soja] 2.6e-144	GO:0003677, DNA binding;GO:0003700, DNA binding transcription factor activity;GO:0005634, nucleus	-	down
T_37201_c0_g1	gi|356497957|ref|XP_003517822.1| PREDICTED: uncharacterized protein LOC100802857 [Glycine max] 4.1e-94	-	-	down
T_38464_c2_g2	gi|947049878|gb|KRG99406.1| hypothetical protein GLYMA_18G142600 [Glycine max] 1.6e-88	GO:0005737, cytoplasm;GO:0005739, mitochondrion;GO:0010917, negative regulation of mitochondrial membrane potential;GO:0010940, positive regulation of necrotic cell death;GO:0016021, integral component of membrane;GO:0035794, positive regulation of mitochondrial membrane permeability;GO:0070062, extracellular exosome	-	down
T_38746_c3_g2	gi|1012332579|gb|KYP44005.1| Putative apospory-associated protein C, partial [Cajanus cajan] 9.2e-77	GO:0005975, carbohydrate metabolic process;GO:0016853, isomerase activity;GO:0030246, carbohydrate binding;GO:0047938, glucose-6-phosphate 1-epimerase activity	K01792-ko00010 Glycolysis / Gluconeogenesis	down
T_39066_c3_g1	gi|356507919|ref|XP_003522710.1| PREDICTED: uncharacterized protein LOC100812528 [Glycine max] 5.6e-13	-	-	down
T_39129_c0_g2	gi|1012332539|gb|KYP43966.1| putative membrane protein At3g27390 family [Cajanus cajan] 6.4e-240	GO:0005886, plasma membrane;GO:0016021, integral component of membrane	-	down
T_39287_c2_g3	gi|955394183|ref|XP_003555775.3| PREDICTED: hydrophobic protein RCI2B [Glycine max] 2.1e-07	GO:0009409, response to cold;GO:0016021, integral component of membrane	-	down
T_39485_c0_g5	gi|356523342|ref|XP_003530299.1| PREDICTED: factor of DNA methylation 1-like [Glycine max] 9.5e-295	GO:0003677, DNA binding;GO:0003723, RNA binding;GO:0003725, double-stranded RNA binding;GO:0004526, ribonuclease P activity;GO:0005655, nucleolar ribonuclease P complex;GO:0009506, plasmodesma;GO:0031047, gene silencing by RNA;GO:0043621, protein self-association;GO:0080188, RNA-directed DNA methylation;GO:0090502, RNA phosphodiester bond hydrolysis, endonucleolytic	-	down
T_39639_c0_g2	gi|571457959|ref|XP_006580968.1| PREDICTED: uncharacterized protein LOC100527571 isoform X1 [Glycine max] 7.9e-87	-	-	down
T_39662_c2_g1	gi|571471925|ref|XP_006585445.1| PREDICTED: metacaspase-3-like [Glycine max] 1.1e-135	GO:0004197, cysteine-type endopeptidase activity;GO:0006952, defense response;GO:0043068, positive regulation of programmed cell death	-	down
T_39877_c1_g4	gi|734373916|gb|KHN20526.1| Beta-glucosidase 40 [Glycine soja] 8.4e-289	GO:0005975, carbohydrate metabolic process;GO:0008422, beta-glucosidase activity;GO:0009507, chloroplast;GO:0048046, apoplast;GO:0102483, scopolin beta-glucosidase activity;GO:1901657, glycosyl compound metabolic process	K01188-ko00940 Phenylpropanoid biosynthesis;ko00460 Cyanoamino acid metabolism;ko00500 Starch and sucrose metabolism	down
T_39967_c0_g2	gi|571553537|ref|XP_006603842.1| PREDICTED: ABC transporter B family member 15-like isoform X2 [Glycine max] 4.4e-273	GO:0005524, ATP binding;GO:0005886, plasma membrane;GO:0016021, integral component of membrane;GO:0042626, ATPase activity, coupled to transmembrane movement of substances;GO:0055085, transmembrane transport	-	down
T_40264_c3_g1	gi|356551983|ref|XP_003544351.1| PREDICTED: sucrose synthase 6-like [Glycine max] 0.0e+00	GO:0005576, extracellular region;GO:0005618, cell wall;GO:0005985, sucrose metabolic process;GO:0016157, sucrose synthase activity;GO:0080165, callose deposition in phloem sieve plate	K00695-ko00500 Starch and sucrose metabolism	down
T_40356_c2_g1	gi|947126849|gb|KRH74703.1| hypothetical protein GLYMA_01G037700 [Glycine max] 1.4e-218	GO:0005737, cytoplasm;GO:0005874, microtubule	-	down
T_40689_c0_g1	gi|571509778|ref|XP_006596171.1| PREDICTED: pentatricopeptide repeat-containing protein At5g25630-like [Glycine max] 1.1e-309	-	-	down
T_40889_c0_g1	gi|356546249|ref|XP_003541542.1| PREDICTED: RNA polymerase sigma factor sigE, chloroplastic/mitochondrial isoform X1 [Glycine max] 2.4e-254	GO:0001053, plastid sigma factor activity;GO:0003677, DNA binding;GO:0003700, DNA binding transcription factor activity;GO:0005739, mitochondrion;GO:0006352, DNA-templated transcription, initiation;GO:0009507, chloroplast;GO:0009658, chloroplast organization;GO:0010114, response to red light;GO:0010207, photosystem II assembly;GO:0010218, response to far red light;GO:0016987, bacterial sigma fact…	-	down
T_41036_c1_g1	gi|566006193|ref|NP_001274388.1| heat shock factor protein HSF30-like [Glycine max] 6.1e-165	GO:0003700, DNA binding transcription factor activity;GO:0005634, nucleus;GO:0006351, transcription, DNA-templated;GO:0043565, sequence-specific DNA binding	-	down
T_41063_c3_g1	gi|571451473|ref|XP_006578747.1| PREDICTED: protein SUPPRESSOR OF GENE SILENCING 3-like isoform X1 [Glycine max] 1.9e-276	GO:0004526, ribonuclease P activity;GO:0005655, nucleolar ribonuclease P complex;GO:0005737, cytoplasm;GO:0005783, endoplasmic reticulum;GO:0005829, cytosol;GO:0009616, virus induced gene silencing;GO:0010025, wax biosynthetic process;GO:0010050, vegetative phase change;GO:0010267, production of ta-siRNAs involved in RNA interference;GO:0016032, viral process;GO:0031047, gene silencing by RNA;GO:…	-	down
T_41354_c1_g2	gi|1012356965|gb|KYP68150.1| DNA repair protein RAD51 isogeny 4 [Cajanus cajan] 6.0e-141	GO:0000150, recombinase activity;GO:0000400, four-way junction DNA binding;GO:0000707, meiotic DNA recombinase assembly;GO:0003677, DNA binding;GO:0003690, double-stranded DNA binding;GO:0003697, single-stranded DNA binding;GO:0005524, ATP binding;GO:0005657, replication fork;GO:0006281, DNA repair;GO:0006312, mitotic recombination;GO:0007131, reciprocal meiotic recombination;GO:0008094, DNA-depe…	K10871-ko03440 Homologous recombination	down
T_41474_c0_g2	gi|734336068|gb|KHN08147.1| hypothetical protein glysoja_032331 [Glycine soja] 0.0e+00	GO:0005768, endosome;GO:0006897, endocytosis;GO:0016050, vesicle organization;GO:0019898, extrinsic component of membrane;GO:0035091, phosphatidylinositol binding	-	down
T_41828_c0_g1	gi|571448849|ref|XP_006577974.1| PREDICTED: filament-like plant protein 4 [Glycine max] 0.0e+00	GO:0005886, plasma membrane	-	down
T_41850_c1_g1	gi|571435328|ref|XP_006573446.1| PREDICTED: uncharacterized protein LOC102669056 isoform X1 [Glycine max] 9.0e-47	-	-	down
T_41871_c2_g5	gi|924371551|gb|ALB75308.1| R2R3-MYB factor [Lablab purpureus] 5.2e-66	GO:0003677, DNA binding;GO:0003700, DNA binding transcription factor activity;GO:0005634, nucleus;GO:0006351, transcription, DNA-templated;GO:0009723, response to ethylene;GO:0009739, response to gibberellin;GO:0009751, response to salicylic acid;GO:0009753, response to jasmonic acid;GO:0010200, response to chitin;GO:0016021, integral component of membrane;GO:0046686, response to cadmium ion	-	down
T_41880_c0_g1	gi|356515414|ref|XP_003526395.1| PREDICTED: probable sucrose-phosphate synthase 4 [Glycine max] 0.0e+00	GO:0005886, plasma membrane;GO:0005985, sucrose metabolic process;GO:0005986, sucrose biosynthetic process;GO:0016157, sucrose synthase activity;GO:0046524, sucrose-phosphate synthase activity	K00696-ko00500 Starch and sucrose metabolism	down
T_42015_c1_g1	gi|734396320|gb|KHN29616.1| CHD3-type chromatin-remodeling factor PICKLE [Glycine soja] 0.0e+00	GO:0003677, DNA binding;GO:0004386, helicase activity;GO:0005506, iron ion binding;GO:0005524, ATP binding;GO:0005634, nucleus;GO:0006355, regulation of transcription, DNA-templated;GO:0008270, zinc ion binding;GO:0008283, cell proliferation;GO:0009733, response to auxin;GO:0009736, cytokinin-activated signaling pathway;GO:0009739, response to gibberellin;GO:0009788, negative regulation of abscis…	-	down
T_42124_c0_g1	gi|571447350|ref|XP_006577357.1| PREDICTED: two-component response regulator-like APRR5 isoform X2 [Glycine max] 0.0e+00	GO:0000160, phosphorelay signal transduction system;GO:0005622, intracellular;GO:0005634, nucleus;GO:0006351, transcription, DNA-templated;GO:0006355, regulation of transcription, DNA-templated;GO:0048511, rhythmic process	-	down
T_42351_c3_g2	gi|734364895|gb|KHN17388.1| Acidic endochitinase [Glycine soja] 4.8e-102	GO:0000272, polysaccharide catabolic process;GO:0004568, chitinase activity;GO:0005576, extracellular region;GO:0005975, carbohydrate metabolic process;GO:0006032, chitin catabolic process;GO:0008061, chitin binding	-	down
T_42381_c2_g2	gi|734403857|gb|KHN32679.1| Inorganic pyrophosphatase 2 [Glycine soja] 3.4e-99	GO:0004427, inorganic diphosphatase activity;GO:0016036, cellular response to phosphate starvation;GO:0016462, pyrophosphatase activity;GO:0016791, phosphatase activity;GO:0033883, pyridoxal phosphatase activity;GO:0046872, metal ion binding;GO:0051262, protein tetramerization	-	down
T_42410_c0_g1	gi|356572243|ref|XP_003554279.1| PREDICTED: magnesium transporter MRS2-I-like isoform X1 [Glycine max] 1.3e-56	GO:0016021, integral component of membrane;GO:0046873, metal ion transmembrane transporter activity	-	down
T_42433_c2_g4	gi|593794229|ref|XP_007160153.1| hypothetical protein PHAVU_002G297200g [Phaseolus vulgaris] 1.0e-07	-	-	down
T_42503_c0_g4	gi|356571121|ref|XP_003553729.1| PREDICTED: cyclin-P3-1 [Glycine max] 7.7e-86	GO:0000079, regulation of cyclin-dependent protein serine/threonine kinase activity;GO:0007049, cell cycle;GO:0051301, cell division	-	down
T_42954_c0_g1	gi|734337222|gb|KHN08366.1| TMV resistance protein N [Glycine soja] 2.8e-108	GO:0003677, DNA binding;GO:0003700, DNA binding transcription factor activity;GO:0005524, ATP binding;GO:0005737, cytoplasm;GO:0007165, signal transduction;GO:0009626, plant-type hypersensitive response;GO:0043531, ADP binding	-	down
T_42969_c4_g2	gi|571518103|ref|XP_006597646.1| PREDICTED: MLO-like protein 13 [Glycine max] 3.1e-225	GO:0005886, plasma membrane;GO:0006952, defense response;GO:0009607, response to biotic stimulus;GO:0016021, integral component of membrane	-	down
T_43379_c2_g3	gi|356576077|ref|XP_003556161.1| PREDICTED: uncharacterized protein LOC100776380 [Glycine max] 4.7e-41	-	-	down
T_43403_c2_g1	-	-	-	down
T_43453_c0_g1	gi|593263940|ref|XP_007134148.1| hypothetical protein PHAVU_010G023300g [Phaseolus vulgaris] 7.2e-07	-	-	down
T_43513_c3_g3	gi|1012333392|gb|KYP44787.1| Calcium-dependent protein kinase 29 [Cajanus cajan] 2.9e-237	GO:0004674, protein serine/threonine kinase activity;GO:0004683, calmodulin-dependent protein kinase activity;GO:0005509, calcium ion binding;GO:0005516, calmodulin binding;GO:0005524, ATP binding;GO:0005622, intracellular;GO:0009738, abscisic acid-activated signaling pathway;GO:0009931, calcium-dependent protein serine/threonine kinase activity;GO:0016020, membrane;GO:0018105, peptidyl-serine ph…	-	down
T_43740_c0_g3	gi|955315089|ref|XP_014629944.1| PREDICTED: kinesin-like protein FRA1 isoform X2 [Glycine max] 3.8e-264	GO:0003777, microtubule motor activity;GO:0005524, ATP binding;GO:0005737, cytoplasm;GO:0005871, kinesin complex;GO:0005874, microtubule;GO:0007018, microtubule-based movement;GO:0008574, ATP-dependent microtubule motor activity, plus-end-directed;GO:0009832, plant-type cell wall biogenesis;GO:0010215, cellulose microfibril organization;GO:0030705, cytoskeleton-dependent intracellular transport;G…	-	down
T_43761_c0_g2	gi|356561136|ref|XP_003548841.1| PREDICTED: alpha-mannosidase-like [Glycine max] 1.1e-11	GO:0000326, protein storage vacuole;GO:0004559, alpha-mannosidase activity;GO:0006013, mannose metabolic process;GO:0006517, protein deglycosylation;GO:0008270, zinc ion binding;GO:0030246, carbohydrate binding	-	down
T_44132_c2_g1	gi|734353695|gb|KHN13477.1| Thioredoxin H2 [Glycine soja] 9.0e-51	GO:0000103, sulfate assimilation;GO:0005739, mitochondrion;GO:0005829, cytosol;GO:0005886, plasma membrane;GO:0006457, protein folding;GO:0006662, glycerol ether metabolic process;GO:0015035, protein disulfide oxidoreductase activity;GO:0016671, oxidoreductase activity, acting on a sulfur group of donors, disulfide as acceptor;GO:0034599, cellular response to oxidative stress;GO:0045454, cell red…	-	down
T_44358_c0_g1	gi|1012330566|gb|KYP42084.1| Ubiquitin carboxyl-terminal hydrolase 13 [Cajanus cajan] 1.3e-86	GO:0005829, cytosol;GO:0006511, ubiquitin-dependent protein catabolic process;GO:0009506, plasmodesma;GO:0016579, protein deubiquitination;GO:0036459, thiol-dependent ubiquitinyl hydrolase activity	-	down
T_44484_c1_g1	gi|734420829|gb|KHN41025.1| Phytoene synthase, chloroplastic [Glycine soja] 6.1e-211	GO:0009058, biosynthetic process;GO:0009507, chloroplast;GO:0016117, carotenoid biosynthetic process;GO:0016767, geranylgeranyl-diphosphate geranylgeranyltransferase activity	K02291-ko00906 Carotenoid biosynthesis	down
T_45245_c0_g2	gi|955347025|ref|XP_014618832.1| PREDICTED: G-type lectin S-receptor-like serine/threonine-protein kinase At5g24080 isoform X2 [Glycine max] 1.2e-96	GO:0004674, protein serine/threonine kinase activity;GO:0005516, calmodulin binding;GO:0005524, ATP binding;GO:0005886, plasma membrane;GO:0006468, protein phosphorylation;GO:0016021, integral component of membrane;GO:0030246, carbohydrate binding;GO:0048544, recognition of pollen	-	down
T_45894_c1_g1	-	-	-	down
T_45910_c0_g3	gi|955309848|ref|XP_014628372.1| PREDICTED: ribonuclease 1-like isoform X1 [Glycine max] 5.2e-68	GO:0003723, RNA binding;GO:0005615, extracellular space;GO:0033897, ribonuclease T2 activity	-	down
T_45986_c2_g7	gi|356519881|ref|XP_003528597.1| PREDICTED: uncharacterized protein LOC100779090 isoform X1 [Glycine max] 2.6e-152	GO:0005829, cytosol;GO:0006511, ubiquitin-dependent protein catabolic process;GO:0016579, protein deubiquitination;GO:0036459, thiol-dependent ubiquitinyl hydrolase activity	-	down
T_46095_c4_g1	gi|955383524|ref|XP_014626203.1| PREDICTED: uncharacterized mitochondrial protein AtMg00810-like [Glycine max] 1.1e-60	GO:0003676, nucleic acid binding;GO:0004190, aspartic-type endopeptidase activity;GO:0005524, ATP binding;GO:0008270, zinc ion binding;GO:0015074, DNA integration	-	down
T_46644_c1_g1	gi|356556692|ref|XP_003546657.1| PREDICTED: inorganic pyrophosphatase 2-like [Glycine max] 4.9e-44	GO:0004427, inorganic diphosphatase activity;GO:0016791, phosphatase activity;GO:0046872, metal ion binding;GO:0051262, protein tetramerization;GO:0052731, phosphocholine phosphatase activity;GO:0052732, phosphoethanolamine phosphatase activity	-	down
T_46658_c1_g3	gi|571544710|ref|XP_006602251.1| PREDICTED: callose synthase 7-like isoform X1 [Glycine max] 5.7e-197	GO:0000148, 1,3-beta-D-glucan synthase complex;GO:0003843, 1,3-beta-D-glucan synthase activity;GO:0006075, (1->3)-beta-D-glucan biosynthetic process;GO:0008360, regulation of cell shape;GO:0016021, integral component of membrane;GO:0071555, cell wall organization	-	down
T_46735_c1_g2	gi|734376565|gb|KHN21367.1| Zinc finger CCCH domain-containing protein 5 [Glycine soja] 1.3e-138	GO:0000166, nucleotide binding;GO:0000398, mRNA splicing, via spliceosome;GO:0003677, DNA binding;GO:0003723, RNA binding;GO:0046872, metal ion binding;GO:0089701, U2AF	-	down
T_46761_c1_g4	gi|1012333555|gb|KYP44944.1| hypothetical protein KK1_033525, partial [Cajanus cajan] 1.5e-20	GO:0030001, metal ion transport;GO:0046872, metal ion binding	-	down
T_46923_c1_g1	gi|571449369|ref|XP_006578118.1| PREDICTED: sericin 1 isoform X1 [Glycine max] 3.2e-295	GO:0000794, condensed nuclear chromosome;GO:0005198, structural molecule activity;GO:0005634, nucleus;GO:0005829, cytosol;GO:0006302, double-strand break repair;GO:0007064, mitotic sister chromatid cohesion;GO:0007076, mitotic chromosome condensation;GO:0007129, synapsis;GO:0051301, cell division	-	down
T_46993_c3_g1	gi|571520439|ref|XP_006597994.1| PREDICTED: G-type lectin S-receptor-like serine/threonine-protein kinase At1g67520 isoform X5 [Glycine max] 1.9e-183	GO:0004674, protein serine/threonine kinase activity;GO:0005516, calmodulin binding;GO:0005524, ATP binding;GO:0005886, plasma membrane;GO:0006468, protein phosphorylation;GO:0006952, defense response;GO:0009506, plasmodesma;GO:0009620, response to fungus;GO:0016021, integral component of membrane;GO:0030246, carbohydrate binding;GO:0045087, innate immune response	-	down
T_47019_c2_g2	gi|593330723|ref|XP_007138788.1| hypothetical protein PHAVU_009G237600g [Phaseolus vulgaris] 1.5e-55	GO:0006952, defense response;GO:0007165, signal transduction;GO:0043531, ADP binding	-	down
T_47130_c8_g1	gi|1012332184|gb|KYP43625.1| Retrovirus-related Pol polyprotein from transposon TNT 1-94 [Cajanus cajan] 0.0e+00	GO:0003676, nucleic acid binding;GO:0003964, RNA-directed DNA polymerase activity;GO:0004190, aspartic-type endopeptidase activity;GO:0004519, endonuclease activity;GO:0008270, zinc ion binding;GO:0015074, DNA integration	-	down
