# Supplementary material for: Transcriptome sequencing and analysis reveals the molecular response to selenium stimuli in Pueraria lobata (willd.) Ohwi
Source: PeerJ. 2020 Mar 24;8:e8768. doi: 10.7717/peerj.8768 (PMC7100600; doi:10.7717/peerj.8768)
Supplement: Table S11 — D0, D1, D3, D5, D7 and D9 represent different days after sodium selenite treatment. [file peerj-08-8768-s016.xls]

## Sheet: Sheet1
Table S11. List of Genes annotated as transcription factor
Gene ID	TF Family	Differential Expression（Y/N）	NR annotation	GO annotation	KEGG annotation	Expression profiles（TPM）
						D0-1	D0-2	D0-3	D1-1	D1-2	D1-3	D3-1	D3-2	D3-3	D5-1	D5-2	D5-3	D7-1	D7-2	D7-3	D9-1	D9-2	D9-3
T_40998_c0_g2	NAC	N	gi|635172844|ref|NP_001278943.1| zinc finger protein CONSTANS-LIKE 13-like [Glycine max] 1.1e-176	GO:0003700, DNA binding transcription factor activity;GO:0005622, intracellular;GO:0005634, nucleus;GO:0006355, regulation of transcription, DNA-templated;GO:0008270, zinc ion binding;GO:0044212, transcription regulatory region DNA binding	-	8.65919	6.77543	7.72289	12.3368	11.3512	7.41041	11.7365	12.9209	14.6057	14.7152	8.23147	6.355	10.1254	15.743	7.00552	17.0752	11.7723	13.2477
T_52809_c0_g1	C2H2	N	-	GO:0000981, RNA polymerase II transcription factor activity, sequence-specific DNA binding;GO:0003677, DNA binding;GO:0005634, nucleus;GO:0006351, transcription, DNA-templated;GO:0008270, zinc ion binding	-	0	0	0	0	0	0	2.58532	0	0	0	0	0	0	0	0	0	0	0
T_41745_c2_g1	WRKY	N	gi|734373087|gb|KHN20112.1| Protein NLP4 [Glycine soja] 1.2e-296	GO:0003677, DNA binding;GO:0003700, DNA binding transcription factor activity;GO:0005634, nucleus;GO:0006351, transcription, DNA-templated	-	10.5278	8.88673	6.74918	11.3147	9.48622	9.39559	16.8744	17.8178	10.7182	11.778	16.8758	6.41153	9.76079	10.101	22.457	10.3459	9.63119	10.0442
T_39409_c0_g2	MYB->MYB-related	N	gi|955332373|ref|XP_014633711.1| PREDICTED: probable protein phosphatase 2C 40 [Glycine max] 4.9e-194	GO:0004722, protein serine/threonine phosphatase activity;GO:0046872, metal ion binding	-	8.53463	9.78831	8.29444	8.83663	5.69989	6.64261	8.12258	8.41839	4.67197	10.0453	6.34986	6.69407	4.52687	6.02955	3.23976	5.22733	6.00388	3.18284
T_45971_c1_g2	Tify	N	gi|356498448|ref|XP_003518064.1| PREDICTED: transcription factor bHLH48-like [Glycine max] 2.4e-93	GO:0003677, DNA binding;GO:0003700, DNA binding transcription factor activity;GO:0005634, nucleus;GO:0006351, transcription, DNA-templated;GO:0006355, regulation of transcription, DNA-templated	-	4.63842	5.75948	5.79641	7.30904	8.22638	8.63668	8.96404	7.81212	10.8723	8.54741	7.43923	5.03819	8.04095	8.90043	9.69842	6.86408	5.92924	6.75384
T_45971_c1_g1	Tify	N	gi|356504821|ref|XP_003521193.1| PREDICTED: transcription factor bHLH48-like isoform X2 [Glycine max] 4.3e-94	GO:0003677, DNA binding;GO:0003700, DNA binding transcription factor activity;GO:0005634, nucleus;GO:0006351, transcription, DNA-templated;GO:0006355, regulation of transcription, DNA-templated	-	1.22025	2.25739	1.19662	0.529154	1.21372	1.98955	1.45864	1.32309	2.38737	0.893606	1.53873	1.52506	1.63316	1.49261	1.91246	1.34217	1.54295	1.74388
T_77880_c0_g1	HB->HB-other	N	-	GO:0000978, RNA polymerase II proximal promoter sequence-specific DNA binding;GO:0000982, transcription factor activity, RNA polymerase II proximal promoter sequence-specific DNA binding;GO:0005634, nucleus;GO:0005737, cytoplasm;GO:0006351, transcription, DNA-templated;GO:0006357, regulation of transcription by RNA polymerase II;GO:0008270, zinc ion binding	-	0	0	0	2.47975	0	0	0	0	0	0	0	0	0	0	0	0	0	0
T_39553_c0_g1	MYB->MYB-related	N	-	-	-	0	0.0280383	0	0.194797	0	0	0.32688	0.434044	0.0326469	0.749815	0.159976	0.253688	0	0.258767	0.388965	0	0.739733	0.402266
T_41567_c3_g2	B3->B3	N	gi|955327102|ref|XP_003527778.3| PREDICTED: zinc finger protein 1-like [Glycine max] 3.3e-107	GO:0003700, DNA binding transcription factor activity;GO:0009640, photomorphogenesis;GO:0046872, metal ion binding	-	1.99448	2.23641	1.98488	1.2234	2.98877	1.93572	3.5719	3.78938	3.05577	1.93542	3.61086	1.50219	2.22084	1.01198	3.62642	3.60648	1.20387	2.72883
T_29182_c0_g1	C2H2	N	gi|326513820|dbj|BAJ87928.1| predicted protein [Hordeum vulgare subsp. vulgare] 2.6e-06	GO:0000978, RNA polymerase II proximal promoter sequence-specific DNA binding;GO:0000981, RNA polymerase II transcription factor activity, sequence-specific DNA binding;GO:0000982, transcription factor activity, RNA polymerase II proximal promoter sequence-specific DNA binding;GO:0003677, DNA binding;GO:0005634, nucleus;GO:0005829, cytosol;GO:0006351, transcription, DNA-templated;GO:0006357, regu…	-	0	0	0	0	0	0	0.172216	0.304427	0.178822	0.566713	0.170744	0	0	0	0.0771891	0	0	0
T_43064_c2_g2	C3H	N	gi|920701196|gb|KOM44421.1| hypothetical protein LR48_Vigan05g202600 [Vigna angularis] 4.9e-59	GO:0005634, nucleus;GO:0006351, transcription, DNA-templated;GO:0006355, regulation of transcription, DNA-templated;GO:0008270, zinc ion binding;GO:0035064, methylated histone binding	-	36.0418	41.0886	32.8981	30.5213	33.3749	40.011	39.9845	40.3507	28.8993	35.8182	32.5121	35.5802	31.6226	37.1442	34.453	32.484	31.5456	30.1472
T_33200_c0_g1	C2C2->C2C2-GATA	Y	gi|571491267|ref|XP_006591861.1| PREDICTED: uncharacterized protein LOC100783345 isoform X1 [Glycine max] 2.4e-100	GO:0003677, DNA binding;GO:0003700, DNA binding transcription factor activity;GO:0005634, nucleus;GO:0006351, transcription, DNA-templated;GO:0009908, flower development;GO:0010228, vegetative to reproductive phase transition of meristem;GO:0040008, regulation of growth;GO:0048364, root development	-	68.8913	28.8902	22.0614	4.72394	10.7916	16.4715	14.0681	12.6354	4.80261	6.84478	11.8558	8.81443	12.249	6.61416	14.6981	10.6061	15.1326	23.2507
T_39752_c4_g1	NAC	N	gi|356509505|ref|XP_003523488.1| PREDICTED: protein NLP2-like [Glycine max] 0.0e+00	GO:0003677, DNA binding;GO:0005634, nucleus;GO:0006351, transcription, DNA-templated;GO:0006355, regulation of transcription, DNA-templated	-	3.23373	3.17713	1.15245	3.17556	1.93416	4.33415	3.33818	3.07515	3.06377	2.34476	6.9296	4.22781	3.87793	1.57841	16.3965	5.76112	1.50055	3.95386
T_9893_c0_g1	HSF	N	gi|359806858|ref|NP_001241059.1| agamous-like MADS-box protein AGL3-like [Glycine max] 1.6e-23	GO:0003677, DNA binding;GO:0003700, DNA binding transcription factor activity;GO:0005634, nucleus;GO:0006351, transcription, DNA-templated;GO:0009266, response to temperature stimulus;GO:0009908, flower development;GO:0009910, negative regulation of flower development;GO:0010048, vernalization response;GO:0030154, cell differentiation;GO:0042752, regulation of circadian rhythm	-	0.494347	0.537852	0.167566	0	0	0	0	0.280622	0.164119	0.148181	0	0	0.162337	0	0	0.681308	0.69512	0
T_36545_c0_g1	bHLH	N	-	GO:0003677, DNA binding;GO:0005634, nucleus;GO:0006351, transcription, DNA-templated;GO:0006355, regulation of transcription, DNA-templated	-	0	0.222375	0	0.971309	0	0	0	0.324062	0	0.47177	0	0	0.124638	0.134291	0.233041	0	0.228114	0
T_34977_c0_g1	zf-HD	N	gi|947077830|gb|KRH26670.1| hypothetical protein GLYMA_12G187500 [Glycine max] 6.2e-71	GO:0005634, nucleus;GO:0006351, transcription, DNA-templated;GO:0045892, negative regulation of transcription, DNA-templated	-	0.822964	0.437438	0.367241	0.246411	0.214325	0.199656	0.392559	0.261339	0.153852	0.418524	0.39158	0.220613	0.299869	0.458655	0.220427	0.154708	0.351043	0.203104
T_41871_c2_g3	bHLH	Y	gi|356571044|ref|XP_003553691.1| PREDICTED: transcription factor MYB86-like [Glycine max] 2.6e-105	GO:0003677, DNA binding;GO:0005634, nucleus;GO:0006351, transcription, DNA-templated;GO:0006355, regulation of transcription, DNA-templated	-	1.80052	0.894683	1.66813	4.93801	4.79322	7.92632	2.19679	1.52693	4.07878	3.1771	0.934604	1.40494	5.02846	2.43747	2.25164	1.48904	3.34116	1.67282
T_41871_c2_g5	bHLH	Y	gi|924371551|gb|ALB75308.1| R2R3-MYB factor [Lablab purpureus] 5.2e-66	GO:0003677, DNA binding;GO:0003700, DNA binding transcription factor activity;GO:0005634, nucleus;GO:0006351, transcription, DNA-templated;GO:0009723, response to ethylene;GO:0009739, response to gibberellin;GO:0009751, response to salicylic acid;GO:0009753, response to jasmonic acid;GO:0010200, response to chitin;GO:0016021, integral component of membrane;GO:0046686, response to cadmium ion	-	8.25078	4.78966	5.78656	0.870219	0.240845	0.14105	1.06246	1.02667	0.253962	0.81071	2.26704	2.25102	0.611709	1.0579	1.55801	1.68387	1.13036	1.20536
T_39409_c0_g6	MYB->MYB-related	N	gi|947046482|gb|KRG96111.1| hypothetical protein GLYMA_19G190000 [Glycine max] 1.5e-157	-	-	0.133511	0.114612	0.136275	0.447389	1.0259	0.363142	0.989612	0.767907	0.612511	1.42606	0.101643	0	1.3969	1.1094	0.273961	2.04788	1.02771	0.613855
T_41036_c0_g1	bZIP	N	gi|356545733|ref|XP_003541290.1| PREDICTED: heat stress transcription factor A-2-like [Glycine max] 4.3e-197	GO:0001666, response to hypoxia;GO:0003700, DNA binding transcription factor activity;GO:0005634, nucleus;GO:0005737, cytoplasm;GO:0006351, transcription, DNA-templated;GO:0009408, response to heat;GO:0009644, response to high light intensity;GO:0010200, response to chitin;GO:0010286, heat acclimation;GO:0034605, cellular response to heat;GO:0034620, cellular response to unfolded protein;GO:00425…	-	2.76424	2.43848	3.08474	0.372264	0.259079	0.364792	0.751129	1.11826	0.432373	0.559749	0.715123	3.50528	1.41517	0.457523	0.517203	0.607434	0.567103	1.02016
T_34851_c0_g1	zn-clus	N	gi|955304813|ref|XP_003517135.2| PREDICTED: uncharacterized protein LOC100795946 [Glycine max] 1.0e-158	GO:0003677, DNA binding;GO:0003700, DNA binding transcription factor activity;GO:0005634, nucleus;GO:0006351, transcription, DNA-templated;GO:0006355, regulation of transcription, DNA-templated	-	0.500442	0.317765	0.316871	0	0.0579559	0.100491	0.395195	0.79575	0.258126	0.201049	0.246368	0.143109	0.471113	0.205209	0.221902	0.674926	0.802176	1.12798
T_42108_c2_g1	AP2/ERF->AP2/ERF-ERF	N	gi|955334391|ref|XP_014634196.1| PREDICTED: NF-X1-type zinc finger protein NFXL1-like [Glycine max] 0.0e+00	GO:0000122, negative regulation of transcription by RNA polymerase II;GO:0000977, RNA polymerase II regulatory region sequence-specific DNA binding;GO:0001078, transcriptional repressor activity, RNA polymerase II proximal promoter sequence-specific DNA binding;GO:0005634, nucleus;GO:0006366, transcription by RNA polymerase II;GO:0008270, zinc ion binding;GO:0009642, response to light intensity;G…	-	12.7999	13.256	12.7795	19.4229	19.132	13.8983	16.4152	18.6472	19.8236	23.0701	15.51	11.8791	17.9111	21.2289	16.3346	16.4544	12.7049	12.9318
T_41233_c0_g1	BBR-BPC	Y	gi|1012332927|gb|KYP44339.1| Transcription factor bHLH135 family [Cajanus cajan] 1.3e-32	GO:0006351, transcription, DNA-templated;GO:0006355, regulation of transcription, DNA-templated;GO:0009740, gibberellic acid mediated signaling pathway;GO:0040008, regulation of growth	-	4.16609	5.46255	7.8462	2.57661	2.62109	5.46581	2.9673	2.17046	3.33241	2.02871	1.69911	2.55243	1.82261	1.26961	1.05886	0.641637	1.7195	3.32917
T_41233_c0_g2	BBR-BPC	N	gi|356531780|ref|XP_003534454.1| PREDICTED: transcription factor PRE6 [Glycine max] 2.0e-41	GO:0006351, transcription, DNA-templated;GO:0006355, regulation of transcription, DNA-templated;GO:0009740, gibberellic acid mediated signaling pathway;GO:0040008, regulation of growth	-	0.179888	0.305003	0.366879	0.215507	0.375201	0.872549	0.458262	0.203193	0.657595	0.433524	0.0570633	0.874585	0.699895	0.17833	0.102878	0.241019	0	0
T_41876_c0_g8	bHLH	N	gi|356559532|ref|XP_003548053.1| PREDICTED: NAC transcription factor 29 [Glycine max] 3.7e-58	GO:0003677, DNA binding;GO:0005634, nucleus;GO:0006351, transcription, DNA-templated;GO:0006355, regulation of transcription, DNA-templated	-	0	0.350919	0	0	0	0	0.137644	0	0	0.256007	0.135339	0	0.279408	0.141724	0	0.146099	0.480901	0.332368
T_41876_c0_g1	bHLH	Y	gi|356541852|ref|XP_003539386.1| PREDICTED: probable serine/threonine-protein kinase At1g09600 isoform X1 [Glycine max] 2.0e-186	GO:0004674, protein serine/threonine kinase activity;GO:0005524, ATP binding	-	51.4764	60.62	46.5738	73.549	98.892	83.115	89.3958	104.609	93.5793	105.133	87.819	82.9639	91.8663	153.252	102.373	101.569	67.6456	76.8003
T_41876_c0_g6	bHLH	N	gi|593797546|ref|XP_007161811.1| hypothetical protein PHAVU_001G100200g [Phaseolus vulgaris] 1.1e-88	GO:0003677, DNA binding;GO:0005634, nucleus;GO:0006351, transcription, DNA-templated;GO:0006355, regulation of transcription, DNA-templated	-	4.03426	2.9081	1.04678	2.28568	0.996158	0.426711	1.9662	4.47689	2.70537	2.38486	5.1655	0.629485	1.92946	5.67672	2.01628	3.60887	3.18434	0.404156
T_40656_c2_g7	MYB->MYB	N	gi|947067057|gb|KRH16200.1| hypothetical protein GLYMA_14G140100 [Glycine max] 3.6e-80	GO:0003677, DNA binding;GO:0003700, DNA binding transcription factor activity;GO:0005634, nucleus;GO:0006351, transcription, DNA-templated;GO:0006355, regulation of transcription, DNA-templated;GO:0010072, primary shoot apical meristem specification;GO:0010160, formation of animal organ boundary;GO:0010223, secondary shoot formation;GO:0048366, leaf development;GO:0048504, regulation of timing of…	-	4.58657	4.71689	6.38775	5.77002	3.81609	2.15363	5.0462	9.62869	4.35916	5.8523	5.89602	3.25711	6.49379	6.97546	4.30332	7.33273	3.5869	3.30135
T_40656_c2_g4	MYB->MYB	N	gi|571465588|ref|XP_006583410.1| PREDICTED: NAC domain-containing protein 92-like [Glycine max] 4.4e-141	GO:0003677, DNA binding;GO:0003700, DNA binding transcription factor activity;GO:0005634, nucleus;GO:0006351, transcription, DNA-templated;GO:0006355, regulation of transcription, DNA-templated;GO:0010072, primary shoot apical meristem specification;GO:0010160, formation of animal organ boundary;GO:0010223, secondary shoot formation;GO:0048366, leaf development;GO:0048504, regulation of timing of…	-	2.30255	2.04443	1.22538	1.79843	2.50245	1.3116	2.96007	3.47559	2.49545	3.12281	1.95301	1.24519	1.6534	2.57869	3.04567	3.66221	1.8365	2.29328
T_40656_c2_g5	MYB->MYB	N	gi|734343122|gb|KHN10245.1| Protein CUP-SHAPED COTYLEDON 2 [Glycine soja] 1.2e-50	GO:0003677, DNA binding;GO:0003700, DNA binding transcription factor activity;GO:0005634, nucleus;GO:0006351, transcription, DNA-templated;GO:0006355, regulation of transcription, DNA-templated;GO:0010072, primary shoot apical meristem specification;GO:0010160, formation of animal organ boundary;GO:0010223, secondary shoot formation;GO:0048366, leaf development;GO:0048504, regulation of timing of…	-	8.5052	4.5922	5.6806	2.09709	3.32593	2.86243	6.05213	7.27852	2.03993	5.82308	3.24466	4.30276	5.12228	2.16952	3.99091	2.92098	3.25786	2.07099
T_40656_c2_g2	MYB->MYB	Y	gi|593797552|ref|XP_007161814.1| hypothetical protein PHAVU_001G100500g [Phaseolus vulgaris] 1.0e-109	GO:0003677, DNA binding;GO:0003700, DNA binding transcription factor activity;GO:0005634, nucleus;GO:0006351, transcription, DNA-templated;GO:0006355, regulation of transcription, DNA-templated	-	5.59886	7.16909	11.467	5.56938	2.95717	4.3887	14.0573	7.46022	9.53809	9.2306	15.4858	3.68256	8.90265	11.2307	7.96978	20.2502	19.1994	21.4456
T_40656_c2_g8	MYB->MYB	N	gi|356511325|ref|XP_003524377.1| PREDICTED: NAC domain-containing protein 92-like [Glycine max] 1.8e-146	GO:0003677, DNA binding;GO:0003700, DNA binding transcription factor activity;GO:0005634, nucleus;GO:0006351, transcription, DNA-templated;GO:0006355, regulation of transcription, DNA-templated;GO:0010072, primary shoot apical meristem specification;GO:0010160, formation of animal organ boundary;GO:0010223, secondary shoot formation;GO:0048366, leaf development;GO:0048504, regulation of timing of…	-	1.8327	2.09772	0.254979	1.39639	2.34009	0.808732	1.26961	2.18585	1.03836	1.35633	0.713478	0.785926	1.17231	0.824857	0.962967	2.54076	1.13824	1.02125
T_40844_c2_g1	FAR1	Y	gi|351722480|ref|NP_001234943.1| PLETHORA 2 [Glycine max] 1.5e-101	GO:0000723, telomere maintenance;GO:0003677, DNA binding;GO:0003700, DNA binding transcription factor activity;GO:0005634, nucleus;GO:0006351, transcription, DNA-templated;GO:0007275, multicellular organism development;GO:0007389, pattern specification process;GO:0009734, auxin-activated signaling pathway;GO:0009873, ethylene-activated signaling pathway;GO:0010449, root meristem growth;GO:0019827…	-	5.38433	6.84764	6.75957	2.29369	2.8822	8.6202	3.5534	1.98222	2.65187	1.68313	1.8224	4.97406	2.79175	1.84489	0.82151	1.22725	2.76778	4.15794
T_39009_c3_g3	WRKY	N	gi|356571279|ref|XP_003553806.1| PREDICTED: B3 domain-containing transcription factor NGA1-like [Glycine max] 3.9e-129	GO:0003677, DNA binding;GO:0003700, DNA binding transcription factor activity;GO:0005634, nucleus;GO:0006351, transcription, DNA-templated;GO:0006355, regulation of transcription, DNA-templated;GO:0009908, flower development;GO:0048366, leaf development	-	6.74781	7.5024	6.79449	6.4306	5.91413	5.56413	6.81528	8.79003	3.9384	6.11151	8.30754	5.63255	4.88252	3.36212	8.11856	10.8814	5.42461	5.33497
T_108485_c0_g1	MADS->MADS-M-type	N	gi|965666665|dbj|BAT82153.1| hypothetical protein VIGAN_03211800 [Vigna angularis var. angularis] 2.5e-31	GO:0003677, DNA binding;GO:0003700, DNA binding transcription factor activity;GO:0005634, nucleus;GO:0006351, transcription, DNA-templated;GO:0007275, multicellular organism development	-	0	0	0	0	0	0	0	0	0	0	0	0	0	0	0	1.82679	0	0
T_38266_c0_g2	Tify	N	-	-	-	0	0	0.729162	0	0	0	2.18578	0	0	1.90169	0	0	0	0	0	0	0	0
T_38266_c0_g4	Tify	N	-	GO:0000122, negative regulation of transcription by RNA polymerase II;GO:0001410, chlamydospore formation;GO:0003690, double-stranded DNA binding;GO:0003700, DNA binding transcription factor activity;GO:0005634, nucleus;GO:0009267, cellular response to starvation;GO:0009372, quorum sensing;GO:0009405, pathogenesis;GO:0030447, filamentous growth;GO:0035690, cellular response to drug;GO:0036170, fi…	-	0	0	0	0	0	0	1.20624	0	0	1.58328	0	0	0	0	1.04852	0	0	0
T_102330_c0_g1	C2H2	N	gi|302758792|ref|XP_002962819.1| hypothetical protein SELMODRAFT_78412 [Selaginella moellendorffii] 1.8e-15	GO:0008270, zinc ion binding;GO:0016567, protein ubiquitination;GO:0061630, ubiquitin protein ligase activity	-	0	0	0	0	0	0	0	0	0	0	0	1.21987	0	0	0	0	0	0
T_44918_c3_g2	AP2/ERF->AP2/ERF-ERF	N	gi|356497854|ref|XP_003517771.1| PREDICTED: single-stranded DNA-binding protein WHY1, chloroplastic-like isoform X1 [Glycine max] 2.8e-116	GO:0003677, DNA binding;GO:0003697, single-stranded DNA binding;GO:0006281, DNA repair;GO:0006351, transcription, DNA-templated;GO:0006355, regulation of transcription, DNA-templated;GO:0006952, defense response;GO:0009295, nucleoid;GO:0009507, chloroplast;GO:0009508, plastid chromosome;GO:0032211, negative regulation of telomere maintenance via telomerase;GO:0042162, telomeric DNA binding	-	3.01589	2.45004	3.36669	2.17159	2.5093	2.48962	2.79768	4.51512	4.11133	4.15088	1.91076	1.93138	2.37017	3.87831	2.44597	3.46555	2.5012	3.12324
T_41069_c0_g1	Trihelix	N	gi|356575994|ref|XP_003556120.1| PREDICTED: scarecrow-like protein 8 [Glycine max] 2.0e-249	GO:0003700, DNA binding transcription factor activity;GO:0005634, nucleus;GO:0005737, cytoplasm;GO:0006351, transcription, DNA-templated;GO:0006355, regulation of transcription, DNA-templated;GO:0043565, sequence-specific DNA binding	-	118.323	148.53	188.798	135.544	128.483	122.006	255.885	192.744	171.133	218.807	242.012	178.412	176.723	183.716	210.96	285.531	215.895	167.473
T_30389_c0_g1	C2H2	N	-	GO:0003677, DNA binding;GO:0005634, nucleus;GO:0006355, regulation of transcription, DNA-templated	-	0.589218	0	0	1.06866	0	0	0.87772	0	0.5873	0	0	0	0	0	0	0	0	0
T_55994_c0_g1	bZIP	N	-	-	-	0	0	0	1.00107	0	0	0	0.850945	0	0.748771	0	0	0	0	0	0	0	0
T_44279_c1_g2	HB->HB-HD-ZIP	N	gi|734312983|gb|KHN01099.1| Transcription activator GLK1 [Glycine soja] 2.2e-183	GO:0003677, DNA binding;GO:0005634, nucleus;GO:0006351, transcription, DNA-templated;GO:0006355, regulation of transcription, DNA-templated;GO:1900056, negative regulation of leaf senescence	-	0.655546	1.25081	2.65296	0.487818	1.44301	0.76481	0.896987	1.40594	0.706103	1.05814	1.1561	1.20894	0.838253	0.205416	0.610059	0.940106	1.31337	4.23941
T_44279_c1_g1	HB->HB-HD-ZIP	N	gi|593698688|ref|XP_007149809.1| hypothetical protein PHAVU_005G100700g [Phaseolus vulgaris] 2.6e-144	GO:0003677, DNA binding;GO:0005634, nucleus;GO:0006351, transcription, DNA-templated;GO:0006355, regulation of transcription, DNA-templated;GO:1900056, negative regulation of leaf senescence	-	0.329857	0.120423	0.19228	0	0.0490609	0.137211	0.134774	0	0.0939722	0.17045	0.179373	0	0.228819	0.0933513	0.2826	0.235954	0.0402188	0
T_44809_c2_g1	C2H2	N	gi|356497343|ref|XP_003517520.1| PREDICTED: zinc finger CCCH domain-containing protein 55-like [Glycine max] 6.5e-168	GO:0000166, nucleotide binding;GO:0003677, DNA binding;GO:0003723, RNA binding;GO:0046872, metal ion binding	-	15.0349	17.2571	16.6575	12.6912	10.5674	14.6126	16.1094	15.7053	15.5056	13.9372	13.8025	15.1619	11.3055	10.5591	13.2237	9.41776	9.28811	10.2286
T_41522_c2_g1	GRAS	Y	gi|571435137|ref|XP_006573388.1| PREDICTED: probable WRKY transcription factor 33 isoform X1 [Glycine max] 9.5e-151	GO:0003700, DNA binding transcription factor activity;GO:0005634, nucleus;GO:0006351, transcription, DNA-templated;GO:0006970, response to osmotic stress;GO:0009408, response to heat;GO:0009409, response to cold;GO:0009414, response to water deprivation;GO:0009651, response to salt stress;GO:0010120, camalexin biosynthetic process;GO:0010200, response to chitin;GO:0010508, positive regulation of …	K13424-ko04016 MAPK signaling pathway - plant	3.59905	2.36462	4.61681	0.519721	0.502864	0.278668	4.127	1.44349	2.6743	1.05632	3.32254	0.389289	0.907329	0.560276	0.768236	10.1334	11.0675	4.96073
T_41522_c2_g5	GRAS	Y	gi|1012336120|gb|KYP47430.1| putative WRKY transcription factor 33 [Cajanus cajan] 4.9e-208	GO:0003700, DNA binding transcription factor activity;GO:0005634, nucleus;GO:0006351, transcription, DNA-templated;GO:0006970, response to osmotic stress;GO:0009408, response to heat;GO:0009409, response to cold;GO:0009414, response to water deprivation;GO:0009651, response to salt stress;GO:0010120, camalexin biosynthetic process;GO:0010200, response to chitin;GO:0010508, positive regulation of …	K13424-ko04016 MAPK signaling pathway - plant	9.31672	7.62517	12.1471	2.68634	3.36324	2.6701	11.3285	6.78843	6.03155	4.48655	10.6971	2.41961	4.60526	3.77761	7.10344	18.909	14.4342	14.4718
T_110454_c0_g1	bZIP	N	-	-	-	0	0	0	0	0	0	2.21759	0	0	0	0	0	0	0	0	0	0	0
T_22615_c0_g1	SBP	N	gi|502140035|ref|XP_004504028.1| PREDICTED: nuclear transcription factor Y subunit B-1-like [Cicer arietinum] 9.2e-34	GO:0003700, DNA binding transcription factor activity;GO:0005634, nucleus;GO:0006351, transcription, DNA-templated;GO:0006355, regulation of transcription, DNA-templated;GO:0016602, CCAAT-binding factor complex;GO:0032993, protein-DNA complex;GO:0043565, sequence-specific DNA binding;GO:0044212, transcription regulatory region DNA binding;GO:0045893, positive regulation of transcription, DNA-temp…	-	0	0	0	0	0	0	0	0.823536	0	0	0	0.104072	0	0	0	0.123771	0	0
T_43203_c0_g3	GRAS	N	gi|351723731|ref|NP_001237801.1| ethylene-responsive element binding protein 1 [Glycine max] 1.4e-82	GO:0003677, DNA binding;GO:0003700, DNA binding transcription factor activity;GO:0005634, nucleus;GO:0006351, transcription, DNA-templated;GO:0006952, defense response;GO:0009873, ethylene-activated signaling pathway	-	49.3741	42.1203	33.3252	28.6526	43.9544	51.805	31.6108	37.6138	51.8223	26.8594	31.9443	35.1484	45.5451	31.7491	57.9426	15.4643	41.0293	40.4423
T_43203_c0_g2	GRAS	N	gi|734420705|gb|KHN40954.1| Ethylene-responsive transcription factor 13 [Glycine soja] 1.4e-72	GO:0003677, DNA binding;GO:0003700, DNA binding transcription factor activity;GO:0005634, nucleus;GO:0006351, transcription, DNA-templated;GO:0006952, defense response;GO:0009873, ethylene-activated signaling pathway	-	3.26797	3.4499	4.71116	0.32789	2.38353	1.51348	3.77173	1.85867	1.43925	3.03327	2.42313	1.97444	1.84284	1.59305	1.83131	6.07303	3.67415	4.03886
T_43203_c0_g7	GRAS	N	gi|356503610|ref|XP_003520600.1| PREDICTED: ethylene-responsive transcription factor 15-like [Glycine max] 4.6e-65	GO:0003677, DNA binding;GO:0003700, DNA binding transcription factor activity;GO:0005634, nucleus;GO:0006351, transcription, DNA-templated;GO:0006952, defense response;GO:0009507, chloroplast;GO:0009873, ethylene-activated signaling pathway;GO:0010200, response to chitin	K14516-ko04075 Plant hormone signal transduction;ko04016 MAPK signaling pathway - plant	21.2214	7.43721	3.52852	2.62501	8.89798	3.18898	4.84611	3.51706	3.56459	3.90907	26.7804	5.54109	5.38326	6.116	9.44636	6.42842	1.52413	3.45795
T_43203_c0_g6	GRAS	Y	gi|571548957|ref|XP_006602878.1| PREDICTED: ethylene-responsive transcription factor 1-like [Glycine max] 1.7e-73	GO:0003677, DNA binding;GO:0003700, DNA binding transcription factor activity;GO:0005634, nucleus;GO:0006351, transcription, DNA-templated;GO:0006952, defense response;GO:0009873, ethylene-activated signaling pathway;GO:0010200, response to chitin	-	17.5201	20.5811	17.1889	0.923021	6.95782	8.22676	14.7536	7.788	12.2434	5.8529	10.4632	11.2829	13.5291	5.7014	11.7137	9.37512	20.6888	24.0618
T_43203_c0_g5	GRAS	N	gi|356535422|ref|XP_003536244.1| PREDICTED: ethylene-responsive transcription factor 1B-like [Glycine max] 1.1e-71	GO:0003677, DNA binding;GO:0003700, DNA binding transcription factor activity;GO:0005634, nucleus;GO:0006351, transcription, DNA-templated;GO:0006952, defense response;GO:0009867, jasmonic acid mediated signaling pathway;GO:0009873, ethylene-activated signaling pathway	K14516-ko04075 Plant hormone signal transduction;ko04016 MAPK signaling pathway - plant	6.51774	9.17334	5.73841	7.91142	4.64635	4.94005	5.40299	7.97404	3.24953	7.71148	10.1534	7.8878	11.2689	17.4636	10.4004	12.9117	4.49715	4.62329
T_43203_c0_g4	GRAS	N	gi|356501815|ref|XP_003519719.1| PREDICTED: ethylene-responsive transcription factor 1B-like [Glycine max] 1.6e-66	GO:0003677, DNA binding;GO:0003700, DNA binding transcription factor activity;GO:0005634, nucleus;GO:0006351, transcription, DNA-templated;GO:0006952, defense response;GO:0009867, jasmonic acid mediated signaling pathway;GO:0009873, ethylene-activated signaling pathway	K14516-ko04075 Plant hormone signal transduction;ko04016 MAPK signaling pathway - plant	1.17239	1.23693	0.142177	1.88693	0.738568	0	1.44794	1.78001	0.344271	2.15284	0.654553	2.13519	2.07728	9.07092	0.60511	1.47441	1.50898	1.3511
T_39150_c0_g1	C2C2->C2C2-Dof	N	gi|593786013|ref|XP_007156047.1| hypothetical protein PHAVU_003G253900g [Phaseolus vulgaris] 3.2e-80	GO:0000977, RNA polymerase II regulatory region sequence-specific DNA binding;GO:0001085, RNA polymerase II transcription factor binding;GO:0001228, transcriptional activator activity, RNA polymerase II transcription regulatory region sequence-specific DNA binding;GO:0003682, chromatin binding;GO:0003700, DNA binding transcription factor activity;GO:0005634, nucleus;GO:0005667, transcription fact…	-	1.3645	2.60943	1.33465	1.56504	1.47624	2.42989	2.37787	1.49088	1.75774	1.28649	1.62313	2.82751	2.09344	1.15308	1.43424	0.934787	1.26407	1.73473
T_98294_c0_g1	HSF	N	gi|1012362184|gb|KYP73367.1| Agamous-like MADS-box protein AGL5 [Cajanus cajan] 7.2e-33	GO:0003677, DNA binding;GO:0003700, DNA binding transcription factor activity;GO:0005634, nucleus;GO:0006351, transcription, DNA-templated	-	0	0.863121	0	0	0	1.44094	0	0	0	0	0	0	0	0	0	0	0	0
T_39265_c2_g1	C2C2->C2C2-Dof	N	gi|734314876|gb|KHN01870.1| Dof zinc finger protein DOF3.3 [Glycine soja] 3.3e-190	GO:0003677, DNA binding;GO:0003700, DNA binding transcription factor activity;GO:0005634, nucleus;GO:0006351, transcription, DNA-templated;GO:0006355, regulation of transcription, DNA-templated;GO:0009908, flower development;GO:0046872, metal ion binding	-	38.3156	31.5384	19.5082	24.2407	12.2217	14.9697	20.9061	23.0655	13.4913	16.3744	29.4864	19.3508	16.9148	16.5557	21.7643	23.3876	35.7052	43.3871
T_39926_c1_g10	MYB->MYB-related	N	gi|593328272|ref|XP_007137563.1| hypothetical protein PHAVU_009G137000g [Phaseolus vulgaris] 6.0e-58	GO:0003677, DNA binding;GO:0003700, DNA binding transcription factor activity;GO:0005634, nucleus;GO:0005737, cytoplasm;GO:0006351, transcription, DNA-templated;GO:0009736, cytokinin-activated signaling pathway;GO:0009873, ethylene-activated signaling pathway;GO:0048366, leaf development	-	3.8407	9.88708	12.6926	5.70385	8.37505	12.076	7.96298	5.63742	12.0499	6.29666	7.26115	12.915	10.6263	5.37814	5.04744	3.90182	6.46593	4.73193
T_33805_c0_g1	bZIP	Y	gi|947041713|gb|KRG91437.1| hypothetical protein GLYMA_20G155100 [Glycine max] 2.9e-86	GO:0003677, DNA binding;GO:0003700, DNA binding transcription factor activity;GO:0005634, nucleus;GO:0006351, transcription, DNA-templated;GO:0009738, abscisic acid-activated signaling pathway	-	8.73218	22.2466	63.6926	0.0941841	0.613662	0.572846	24.9439	11.8512	4.70684	10.6037	26.6139	4.28425	8.43426	5.99702	10.3038	109.712	94.2769	50.852
T_20872_c0_g1	C2H2	N	gi|571436435|ref|XP_006573759.1| PREDICTED: ethylene-responsive transcription factor ERF027-like [Glycine max] 6.6e-28	GO:0003677, DNA binding;GO:0003700, DNA binding transcription factor activity;GO:0005634, nucleus;GO:0006351, transcription, DNA-templated;GO:0009873, ethylene-activated signaling pathway	-	0.472378	0	0.239965	0	0	0	0	0	0	0	0	0	0	0	0	0.992892	2.37881	0.181723
T_47024_c2_g1	MYB->MYB-related	N	gi|955348849|ref|XP_014619234.1| PREDICTED: uncharacterized protein LOC100809837 isoform X1 [Glycine max] 2.2e-212	GO:0000126, transcription factor TFIIIB complex;GO:0001026, TFIIIB-type transcription factor activity;GO:0003677, DNA binding;GO:0005634, nucleus;GO:0006383, transcription by RNA polymerase III	-	7.95303	11.7367	9.30537	6.98925	2.77302	5.45076	8.98176	11.6719	4.31703	10.8596	8.81091	5.54046	8.13217	4.04068	16.7862	6.3089	11.525	3.43866
T_12673_c0_g1	HSF	N	gi|357474297|ref|XP_003607433.1| heat shock transcription factor A3 [Medicago truncatula] 2.0e-15	GO:0003700, DNA binding transcription factor activity;GO:0005634, nucleus;GO:0006351, transcription, DNA-templated;GO:0006357, regulation of transcription by RNA polymerase II;GO:0009405, pathogenesis;GO:0043565, sequence-specific DNA binding;GO:0060257, negative regulation of flocculation;GO:0060258, negative regulation of filamentous growth	-	0	0	0	0	0	0	2.05136	0	0	0	0	0	0	0	0	0	0	0.423093
T_39776_c3_g3	NAC	N	gi|356544962|ref|XP_003540915.1| PREDICTED: transcription factor bHLH36-like [Glycine max] 1.0e-76	GO:0000977, RNA polymerase II regulatory region sequence-specific DNA binding;GO:0003677, DNA binding;GO:0003700, DNA binding transcription factor activity;GO:0006351, transcription, DNA-templated;GO:0006355, regulation of transcription, DNA-templated;GO:0006357, regulation of transcription by RNA polymerase II;GO:0090575, RNA polymerase II transcription factor complex	-	63.7703	73.8748	58.52	52.7456	60.1435	67.2467	48.5624	46.1512	38.6679	45.0099	37.284	58.7479	36.5532	53.4635	44.0373	44.1874	57.1491	72.5286
T_13444_c0_g1	NAC	N	gi|1012364379|gb|KYP75561.1| NAC domain-containing protein 69 [Cajanus cajan] 5.7e-15	GO:0002230, positive regulation of defense response to virus by host;GO:0002237, response to molecule of bacterial origin;GO:0003677, DNA binding;GO:0003700, DNA binding transcription factor activity;GO:0003713, transcription coactivator activity;GO:0005634, nucleus;GO:0006351, transcription, DNA-templated;GO:0006355, regulation of transcription, DNA-templated;GO:0009615, response to virus;GO:001…	-	0	0	0.587218	0	0	0	0	0	0	0	0	0	0	0	1.0167	0	0.973807	0
T_101533_c0_g1	C2H2	N	-	-	-	0	0	0	0	0	0	0	0	0.749954	0	1.45199	0	0	0	2.70195	0	0	0
T_43304_c2_g2	CSD	N	gi|593488227|ref|XP_007140981.1| hypothetical protein PHAVU_008G157200g [Phaseolus vulgaris] 2.4e-76	GO:0003677, DNA binding;GO:0005634, nucleus;GO:0005737, cytoplasm;GO:0006351, transcription, DNA-templated;GO:0006355, regulation of transcription, DNA-templated;GO:0009554, megasporogenesis;GO:0009556, microsporogenesis;GO:0030154, cell differentiation;GO:0046872, metal ion binding;GO:0048653, anther development	-	24.5827	24.4458	9.30973	5.9296	6.46297	19.0243	4.1161	2.36492	12.7602	2.49871	8.82457	20.5226	17.8937	8.35339	13.3676	3.00234	11.6524	16.7068
T_42901_c0_g1	SAP	Y	gi|593693490|ref|XP_007147266.1| hypothetical protein PHAVU_006G1097000g, partial [Phaseolus vulgaris] 2.5e-103	GO:0003700, DNA binding transcription factor activity;GO:0005634, nucleus;GO:0006351, transcription, DNA-templated;GO:0043565, sequence-specific DNA binding	-	47.9965	45.1609	49.4236	10.5228	9.30184	16.4301	16.2263	18.7195	12.7893	10.0716	25.8683	22.0565	12.4932	13.1877	13.706	13.8485	20.9771	24.3888
T_42677_c0_g1	bZIP	N	gi|356559849|ref|XP_003548209.1| PREDICTED: heat stress transcription factor B-2a-like [Glycine max] 2.2e-41	GO:0003700, DNA binding transcription factor activity;GO:0005634, nucleus;GO:0006351, transcription, DNA-templated;GO:0043565, sequence-specific DNA binding	-	21.3895	41.7886	59.8184	26.1153	35.1681	22.2058	68.0772	56.9439	59.2654	63.175	51.5492	35.4888	33.6478	61.5821	41.6913	67.1662	54.3947	33.5015
T_15044_c0_g1	zn-clus	N	-	GO:0000790, nuclear chromatin;GO:0000978, RNA polymerase II proximal promoter sequence-specific DNA binding;GO:0001077, transcriptional activator activity, RNA polymerase II proximal promoter sequence-specific DNA binding;GO:0005634, nucleus;GO:0005737, cytoplasm;GO:0006357, regulation of transcription by RNA polymerase II;GO:0008270, zinc ion binding;GO:0072686, mitotic spindle	-	0	0	0	0	0	0	0	1.76008	0	0	0	0	0	0	1.76866	0	0	0
T_41819_c0_g4	WRKY	N	gi|571497941|ref|XP_006594070.1| PREDICTED: transcription factor PIF1-like isoform X1 [Glycine max] 4.0e-171	GO:0003677, DNA binding;GO:0003700, DNA binding transcription factor activity;GO:0005634, nucleus;GO:0006351, transcription, DNA-templated;GO:0006355, regulation of transcription, DNA-templated;GO:0006783, heme biosynthetic process;GO:0009740, gibberellic acid mediated signaling pathway;GO:0009959, negative gravitropism;GO:0010029, regulation of seed germination;GO:0010099, regulation of photomor…	-	2.23079	1.13707	1.38055	1.76683	0.842908	0.921757	1.27594	1.91883	1.5995	1.58793	2.16779	0.918467	0.97689	0.809907	1.83411	2.23225	2.07706	1.31788
T_43782_c1_g1	C2H2	Y	gi|947063613|gb|KRH12874.1| hypothetical protein GLYMA_15G201300 [Glycine max] 1.6e-90	GO:0004722, protein serine/threonine phosphatase activity;GO:0046872, metal ion binding	-	7.7689	7.38692	8.95707	2.57762	4.21673	3.23538	8.75931	6.92301	7.02168	4.32832	11.8379	2.74925	4.5625	3.01153	4.57276	10.9295	11.4857	13.2627
T_43782_c1_g3	C2H2	N	gi|947071353|gb|KRH20244.1| hypothetical protein GLYMA_13G165300 [Glycine max] 5.7e-123	GO:0004722, protein serine/threonine phosphatase activity;GO:0046872, metal ion binding	-	23.5251	26.2301	20.7324	15.1124	17.3907	22.7899	20.5221	16.9885	15.2933	14.1441	13.6953	13.8533	12.8066	11.4547	13.4662	10.9182	17.4969	21.9207
T_41294_c3_g10	SBP	N	gi|358248846|ref|NP_001239694.1| dehydration-responsive element-binding protein 3-like [Glycine max] 1.8e-84	GO:0003677, DNA binding;GO:0003700, DNA binding transcription factor activity;GO:0005634, nucleus;GO:0006351, transcription, DNA-templated;GO:0009873, ethylene-activated signaling pathway;GO:0043565, sequence-specific DNA binding;GO:0045893, positive regulation of transcription, DNA-templated	-	30.503	41.874	48.7643	36.9671	28.9859	22.2663	47.4965	38.2486	27.6724	38.5661	42.2637	49.6588	44.434	38.8439	42.4491	49.1021	42.4269	40.5351
T_34850_c0_g2	zn-clus	N	gi|971516609|dbj|GAQ81616.1| Myb domain protein [Klebsormidium flaccidum] 9.5e-06	GO:0003677, DNA binding;GO:0006355, regulation of transcription, DNA-templated;GO:0019185, snRNA-activating protein complex;GO:0042795, snRNA transcription by RNA polymerase II;GO:0042796, snRNA transcription by RNA polymerase III	-	0	0	0	0.174044	0.100891	0	0.230971	0.32814	0.0483029	0.39424	0.0922015	0.0415541	0	0.0479886	0.041509	0	0.041341	0
T_53612_c0_g1	C2H2	N	-	GO:0000790, nuclear chromatin;GO:0003677, DNA binding;GO:0006351, transcription, DNA-templated;GO:0007155, cell adhesion;GO:0009405, pathogenesis;GO:0030447, filamentous growth;GO:0044182, filamentous growth of a population of unicellular organisms;GO:1900461, positive regulation of pseudohyphal growth by positive regulation of transcription from RNA polymerase II promoter;GO:2000220, regulation …	-	0	0	0	0.847115	0.377312	0	0	0	0	0	0	0	0	0	0.617224	0	0.293468	0
T_43090_c2_g2	GARP->GARP-ARR-B	N	gi|356515054|ref|XP_003526216.1| PREDICTED: two-component response regulator ARR12 [Glycine max] 4.6e-201	GO:0000160, phosphorelay signal transduction system;GO:0003677, DNA binding;GO:0003700, DNA binding transcription factor activity;GO:0005634, nucleus;GO:0006351, transcription, DNA-templated;GO:0009736, cytokinin-activated signaling pathway	K14491-ko04075 Plant hormone signal transduction	10.6064	12.6577	10.933	13.2378	13.8009	15.7919	19.0547	20.7869	14.6146	12.7648	12.0622	10.2799	10.7899	8.0763	19.6757	9.61027	8.59119	9.50063
T_43090_c2_g5	GARP->GARP-ARR-B	N	gi|734432589|gb|KHN46344.1| Two-component response regulator ARR12 [Glycine soja] 0.0e+00	GO:0000160, phosphorelay signal transduction system;GO:0003677, DNA binding;GO:0003700, DNA binding transcription factor activity;GO:0005634, nucleus;GO:0006351, transcription, DNA-templated;GO:0009736, cytokinin-activated signaling pathway	K14491-ko04075 Plant hormone signal transduction	11.3485	6.96868	8.34586	7.42125	9.57232	8.87348	12.2146	12.5666	7.89273	7.6252	11.5247	4.86107	6.72875	4.33125	13.3477	6.08849	8.48009	9.68328
T_55111_c0_g1	OFP	N	-	-	-	1.50215	0.579453	0	0	0	0	0.755614	0	0	0	0	0	0	0	0	0	0	0
T_39604_c2_g3	MYB->MYB-related	Y	gi|356528396|ref|XP_003532789.1| PREDICTED: transcription factor EGL1-like [Glycine max] 0.0e+00	GO:0001708, cell fate specification;GO:0003677, DNA binding;GO:0003700, DNA binding transcription factor activity;GO:0005634, nucleus;GO:0006351, transcription, DNA-templated;GO:0007275, multicellular organism development;GO:0008152, metabolic process;GO:0009957, epidermal cell fate specification;GO:0010091, trichome branching;GO:0016597, amino acid binding	-	8.55544	5.6202	3.14409	3.39256	2.09353	4.24575	3.34094	3.25429	2.55669	1.71201	2.61347	2.07949	2.37763	1.72778	1.37609	1.85604	2.72381	3.55041
T_42673_c1_g1	bZIP	N	gi|1012334406|gb|KYP45768.1| Protein FAR1-RELATED SEQUENCE 6 [Cajanus cajan] 7.5e-308	GO:0005634, nucleus;GO:0006355, regulation of transcription, DNA-templated;GO:0008270, zinc ion binding	-	15.9254	12.6416	7.65282	5.67051	4.93073	15.0597	12.2683	9.57631	3.9347	9.47345	8.66776	9.30593	6.85749	15.9887	14.757	4.19384	12.2365	7.22072
T_49804_c0_g1	C2H2	N	-	GO:0000722, telomere maintenance via recombination;GO:0000724, double-strand break repair via homologous recombination;GO:0000781, chromosome, telomeric region;GO:0000790, nuclear chromatin;GO:0003688, DNA replication origin binding;GO:0004842, ubiquitin-protein transferase activity;GO:0006348, chromatin silencing at telomere;GO:0006366, transcription by RNA polymerase II;GO:0008270, zinc ion bin…	-	0	0	0	2.48303	0	0	0	0.356276	0	0	0	0	0	0	0	0	0	0
T_100616_c0_g1	C2H2	N	gi|356495135|ref|XP_003516436.1| PREDICTED: zinc finger protein ZAT1-like [Glycine max] 2.8e-102	GO:0003700, DNA binding transcription factor activity;GO:0005634, nucleus;GO:0006351, transcription, DNA-templated;GO:0006355, regulation of transcription, DNA-templated;GO:0043565, sequence-specific DNA binding;GO:0044212, transcription regulatory region DNA binding;GO:0046872, metal ion binding;GO:0048235, pollen sperm cell differentiation	-	0.398719	0	0	0	0.250129	0.0772981	0.15284	0	0.238458	0	0.151775	0.0684437	0.0777505	0	0	0	0	0.0627096
T_83202_c0_g1	C3H	N	gi|950954013|ref|XP_014496318.1| PREDICTED: WRKY transcription factor 44 [Vigna radiata var. radiata] 2.3e-34	GO:0003700, DNA binding transcription factor activity;GO:0005634, nucleus;GO:0006351, transcription, DNA-templated;GO:0043565, sequence-specific DNA binding	-	0	0	0	0	0	0	0	0	0	0	0	0	0	0	1.30483	0.761647	0.630883	0
T_40000_c3_g6	AP2/ERF->AP2/ERF-ERF	N	gi|950956956|ref|XP_014496960.1| PREDICTED: dof zinc finger protein DOF2.4-like [Vigna radiata var. radiata] 3.2e-133	GO:0003677, DNA binding;GO:0003700, DNA binding transcription factor activity;GO:0005634, nucleus;GO:0006351, transcription, DNA-templated;GO:0006355, regulation of transcription, DNA-templated;GO:0044212, transcription regulatory region DNA binding;GO:0046872, metal ion binding	-	24.6545	20.1203	17.4732	17.3597	16.006	10.6173	23.8291	21.0007	12.2317	21.7736	18.1077	12.1878	14.8585	10.4851	16.2767	25.3556	16.5952	18.01
T_43064_c2_g3	C3H	N	gi|955380707|ref|XP_014625508.1| PREDICTED: PHD finger protein ALFIN-LIKE 4-like [Glycine max] 1.3e-30	GO:0003677, DNA binding;GO:0003714, transcription corepressor activity;GO:0005634, nucleus;GO:0006351, transcription, DNA-templated;GO:0006355, regulation of transcription, DNA-templated;GO:0008270, zinc ion binding;GO:0009414, response to water deprivation;GO:0009651, response to salt stress	-	13.5783	13.0342	10.7048	6.17522	7.35568	11.7678	9.59482	8.92651	6.87413	9.87254	7.71137	9.12162	7.71482	8.49435	11.5175	11.9316	12.8168	10.5447
T_39201_c0_g7	zf-HD	N	gi|965610084|dbj|BAT96575.1| hypothetical protein VIGAN_08353700 [Vigna angularis var. angularis] 2.4e-231	GO:0003677, DNA binding;GO:0003700, DNA binding transcription factor activity;GO:0005634, nucleus;GO:0005667, transcription factor complex;GO:0005737, cytoplasm;GO:0006351, transcription, DNA-templated;GO:0007049, cell cycle;GO:0045893, positive regulation of transcription, DNA-templated;GO:0051446, positive regulation of meiotic cell cycle	K06620-ko04110 Cell cycle	3.92067	5.10835	5.34743	3.74544	3.96449	6.99338	4.42354	3.58655	5.19318	3.22489	3.76272	4.96755	4.2791	3.8854	3.60676	1.61608	4.62693	3.5298
T_39201_c0_g1	zf-HD	N	gi|955314890|ref|XP_014629912.1| PREDICTED: transcription factor E2FC isoform X3 [Glycine max] 8.6e-148	GO:0000902, cell morphogenesis;GO:0003677, DNA binding;GO:0003700, DNA binding transcription factor activity;GO:0005634, nucleus;GO:0005667, transcription factor complex;GO:0005730, nucleolus;GO:0005737, cytoplasm;GO:0006351, transcription, DNA-templated;GO:0042023, DNA endoreduplication;GO:0044212, transcription regulatory region DNA binding;GO:0046982, protein heterodimerization activity;GO:005…	K06620-ko04110 Cell cycle	1.92308	3.46116	2.32265	1.52861	2.02432	4.06199	2.62297	1.80633	2.67591	1.97612	1.46927	1.52953	1.53525	2.42317	0.633843	0.584615	1.26038	1.94155
T_36432_c0_g2	WRKY	N	gi|734370556|gb|KHN19314.1| hypothetical protein glysoja_012234 [Glycine soja] 7.4e-87	GO:0003677, DNA binding	-	3.77708	2.39932	5.42594	0.189241	0.46614	1.59727	0.680709	3.21444	0.708117	1.91764	1.02527	0.33874	0.850849	1.47017	1.5414	5.56703	3.8491	2.49631
T_36778_c1_g1	bZIP	N	-	GO:0003700, DNA binding transcription factor activity;GO:0005634, nucleus;GO:0006351, transcription, DNA-templated;GO:0009405, pathogenesis;GO:0043565, sequence-specific DNA binding	-	0.0753611	0.349628	2.04425	0	0	0	1.66494	0	0	8.79932	0	0	0.513438	0	0	0	0.0860796	0
T_41046_c3_g5	LOB	Y	gi|920688421|gb|KOM32404.1| hypothetical protein LR48_Vigan01g196000 [Vigna angularis] 6.4e-65	-	-	38.1159	43.7112	41.378	34.6311	65.6891	53.3872	56.1123	54.7553	40.8404	67.5479	53.056	61.1092	72.5496	88.6025	91.9577	73.1422	43.8786	34.1447
T_50920_c0_g1	C2H2	N	gi|947129379|gb|KRH77233.1| hypothetical protein GLYMA_01G200600 [Glycine max] 1.8e-24	GO:0005634, nucleus;GO:0006351, transcription, DNA-templated;GO:0016021, integral component of membrane;GO:0045892, negative regulation of transcription, DNA-templated	-	0	0	0	0	0	0	0	0	0	0	0	0	2.10587	0	0.934962	0	0	0
T_78902_c0_g1	MYB->MYB-related	N	-	GO:0000790, nuclear chromatin;GO:0000978, RNA polymerase II proximal promoter sequence-specific DNA binding;GO:0001077, transcriptional activator activity, RNA polymerase II proximal promoter sequence-specific DNA binding;GO:0005634, nucleus;GO:0005737, cytoplasm;GO:0006357, regulation of transcription by RNA polymerase II;GO:0008270, zinc ion binding;GO:0072686, mitotic spindle	-	0	0	0	0	0	0	0	0	0	2.82741	0	0	0	0	0	0	0	0
T_34276_c0_g1	AP2/ERF->AP2/ERF-ERF	N	gi|356532535|ref|XP_003534827.1| PREDICTED: protein FAR1-RELATED SEQUENCE 11-like [Glycine max] 0.0e+00	GO:0005634, nucleus;GO:0006355, regulation of transcription, DNA-templated;GO:0008270, zinc ion binding	-	3.41572	4.4951	4.52842	6.72971	5.90395	5.26807	7.1107	6.3359	4.22057	5.64803	4.57658	3.61291	4.07806	3.91439	5.9658	5.25042	3.62268	3.88546
T_66531_c0_g1	zf-HD	N	-	GO:0003700, DNA binding transcription factor activity;GO:0005634, nucleus;GO:0006351, transcription, DNA-templated;GO:0043565, sequence-specific DNA binding	-	0	0	0	0	0	0	0	3.28989	0	0	0	0	0	0	0	0	0	0
T_108571_c0_g1	TUB	N	gi|747100268|ref|XP_011098216.1| PREDICTED: LOW QUALITY PROTEIN: tubby-like F-box protein 7 [Sesamum indicum] 8.1e-26	GO:0003700, DNA binding transcription factor activity;GO:0005634, nucleus;GO:0005829, cytosol;GO:0005886, plasma membrane;GO:0006355, regulation of transcription, DNA-templated;GO:0009536, plastid;GO:0009555, pollen development;GO:0009620, response to fungus;GO:0035091, phosphatidylinositol binding;GO:0044212, transcription regulatory region DNA binding	-	0	1.21202	0	0	0	0	0	0	0	0	0	0	0	0	0	0	0	0
T_34953_c0_g2	zn-clus	N	gi|734362350|gb|KHN16034.1| Zinc finger CCCH domain-containing protein 3 [Glycine soja] 2.6e-26	GO:0003677, DNA binding;GO:0008270, zinc ion binding	-	42.4807	64.0358	49.1396	38.8342	39.0246	51.8754	39.7788	41.6688	51.6239	34.4255	44.3675	57.2358	44.2714	56.801	48.7107	41.3527	54.1048	60.6517
T_44302_c1_g4	GRAS	N	gi|571468691|ref|XP_003528456.2| PREDICTED: uncharacterized protein LOC100810793 [Glycine max] 1.5e-71	GO:0000977, RNA polymerase II regulatory region sequence-specific DNA binding;GO:0003677, DNA binding;GO:0003700, DNA binding transcription factor activity;GO:0006351, transcription, DNA-templated;GO:0006355, regulation of transcription, DNA-templated;GO:0006357, regulation of transcription by RNA polymerase II;GO:0090575, RNA polymerase II transcription factor complex	-	0.951207	1.27502	0.379758	0.247584	0.516311	0.281052	2.33703	0.0350052	0.288678	0.112227	0.432922	0.390174	0.441501	0.245697	0.741364	0.165412	0.176594	0.785076
T_41172_c1_g3	HB->HB-HD-ZIP	N	gi|356540888|ref|XP_003538916.1| PREDICTED: protein FAR1-RELATED SEQUENCE 5-like [Glycine max] 0.0e+00	GO:0005634, nucleus;GO:0006355, regulation of transcription, DNA-templated;GO:0008270, zinc ion binding	-	2.17332	1.5291	1.41081	1.10659	1.25341	1.38673	1.27905	1.60602	0.574254	0.86038	0.876586	0.703266	0.821444	0.554832	0.957926	0.743016	1.06108	1.87101
T_39824_c2_g3	HB->HB-other	Y	gi|571467246|ref|XP_006583882.1| PREDICTED: bZIP transcription factor TRAB1-like [Glycine max] 2.2e-129	GO:0003700, DNA binding transcription factor activity;GO:0004553, hydrolase activity, hydrolyzing O-glycosyl compounds;GO:0005576, extracellular region;GO:0005618, cell wall;GO:0005886, plasma membrane;GO:0005975, carbohydrate metabolic process;GO:0006952, defense response;GO:0009506, plasmodesma;GO:0030247, polysaccharide binding;GO:0031225, anchored component of membrane;GO:0042973, glucan endo…	K14432-ko04075 Plant hormone signal transduction	30.3251	26.6337	28.5716	8.1792	8.85541	10.0056	14.4541	13.3365	9.04502	8.14955	9.99792	9.85051	8.47955	7.43743	8.62798	13.7481	16.3087	18.5802
T_39824_c2_g1	HB->HB-other	N	gi|920682825|gb|KOM29597.1| hypothetical protein LR48_Vigan728s002000 [Vigna angularis] 2.0e-27	GO:0003700, DNA binding transcription factor activity;GO:0005634, nucleus;GO:0006351, transcription, DNA-templated;GO:0043565, sequence-specific DNA binding	-	5.47437	3.79918	1.2637	2.52092	1.23499	1.41135	3.71416	3.48955	1.66504	4.2368	1.9796	0.778597	2.44362	5.76538	1.47789	4.09708	4.31036	3.73732
T_43486_c0_g5	WRKY	N	gi|571492426|ref|XP_006592219.1| PREDICTED: auxin response factor 4-like isoform X1 [Glycine max] 0.0e+00	GO:0003677, DNA binding;GO:0003700, DNA binding transcription factor activity;GO:0005634, nucleus;GO:0006351, transcription, DNA-templated;GO:0006355, regulation of transcription, DNA-templated;GO:0009734, auxin-activated signaling pathway;GO:0010050, vegetative phase change;GO:0010158, abaxial cell fate specification	-	14.4201	16.0592	20.4877	22.2054	22.6122	15.2579	29.0896	30.6379	20.5439	19.5034	18.0167	19.0719	12.4289	15.9911	28.7211	11.3072	9.45784	8.18616
T_39752_c4_g2	NAC	N	gi|356499521|ref|XP_003518588.1| PREDICTED: protein NLP2-like [Glycine max] 2.1e-234	GO:0003677, DNA binding;GO:0005634, nucleus;GO:0006351, transcription, DNA-templated;GO:0006355, regulation of transcription, DNA-templated	-	0.207461	0.579083	0.332731	0.731301	1.97841	1.55447	0.471878	0.397901	1.71432	0.697412	2.87678	0.914878	0.459552	0.996993	5.4496	5.37669	0.557496	0.939344
T_42159_c3_g9	AP2/ERF->AP2/ERF-ERF	N	-	-	-	0	0	0	0.173502	0	0	0	0	0	2.31444	0.137873	0	0.0938151	0.0478391	0	1.11271	0.206066	0.0763155
T_40008_c1_g5	AP2/ERF->AP2/ERF-ERF	N	gi|356519039|ref|XP_003528182.1| PREDICTED: protein BRASSINAZOLE-RESISTANT 1-like [Glycine max] 4.7e-34	GO:0003677, DNA binding;GO:0003700, DNA binding transcription factor activity;GO:0005634, nucleus;GO:0005829, cytosol;GO:0006351, transcription, DNA-templated;GO:0006355, regulation of transcription, DNA-templated;GO:0009742, brassinosteroid mediated signaling pathway;GO:0040008, regulation of growth;GO:0045892, negative regulation of transcription, DNA-templated;GO:0048316, seed development;GO:0…	-	6.2264	13.3794	12.0806	8.29815	12.4306	12.253	12.635	12.4144	13.9858	9.89568	13.0734	16.038	15.6801	10.2151	14.81	10.6376	15.692	9.53236
T_41543_c5_g1	GRAS	Y	gi|918463893|gb|ALA09291.1| AP2-EREBP transcription factor, partial [Glycine max] 1.8e-161	GO:0003677, DNA binding;GO:0003700, DNA binding transcription factor activity;GO:0005634, nucleus;GO:0006351, transcription, DNA-templated;GO:0009737, response to abscisic acid;GO:0009738, abscisic acid-activated signaling pathway;GO:0010286, heat acclimation;GO:0043565, sequence-specific DNA binding;GO:0044212, transcription regulatory region DNA binding;GO:0045893, positive regulation of transc…	-	3.44193	5.66454	8.57021	1.49786	1.2454	0.506608	7.16391	3.50668	2.93866	3.753	6.30276	1.43088	2.08196	1.5218	3.14327	7.28765	5.41969	8.97241
T_46862_c0_g1	DDT	N	gi|734354898|gb|KHN13783.1| Ocs element-binding factor 1 [Glycine soja] 1.0e-80	GO:0003700, DNA binding transcription factor activity;GO:0004707, MAP kinase activity;GO:0005622, intracellular;GO:0005634, nucleus;GO:0006351, transcription, DNA-templated;GO:0043565, sequence-specific DNA binding	-	80.5139	49.7763	45.9387	50.7188	43.1616	36.9995	51.9733	113.946	33.352	89.5177	59.5358	62.5526	74.9472	93.745	123.973	126.247	46.739	43.8481
T_46041_c0_g1	WRKY	N	-	GO:0000981, RNA polymerase II transcription factor activity, sequence-specific DNA binding;GO:0003677, DNA binding;GO:0005634, nucleus;GO:0006351, transcription, DNA-templated;GO:0006357, regulation of transcription by RNA polymerase II;GO:0035264, multicellular organism growth;GO:0046872, metal ion binding	-	0.0417642	0.72959	0.0852209	1.61393	0.0374489	0.341624	1.2856	2.18069	0.724976	2.038	0.598281	1.02977	0.260761	1.12442	2.42039	0.0498744	0.428506	0.419771
T_46041_c0_g3	WRKY	N	-	-	-	0	0	0.242395	0	0	0	0.938688	0	0	0.855935	0	0	0.474385	0	0	0	0.400432	0
T_46273_c1_g2	C2H2	Y	gi|356550842|ref|XP_003543792.1| PREDICTED: nodulation-signaling pathway 2 protein-like [Glycine max] 4.0e-189	GO:0003700, DNA binding transcription factor activity;GO:0005634, nucleus;GO:0005783, endoplasmic reticulum;GO:0006351, transcription, DNA-templated;GO:0006355, regulation of transcription, DNA-templated;GO:0009877, nodulation;GO:0031965, nuclear membrane;GO:0043565, sequence-specific DNA binding	-	9.6212	15.8713	12.3594	16.1655	23.3012	34.4015	18.0943	11.7853	40.6204	16.4261	18.5427	23.2667	41.359	18.8893	30.1385	12.0432	18.2421	21.4734
T_1317_c0_g1	AP2/ERF->AP2/ERF-ERF	N	gi|947091362|gb|KRH40027.1| hypothetical protein GLYMA_09G233800 [Glycine max] 5.0e-61	GO:0003677, DNA binding;GO:0003700, DNA binding transcription factor activity;GO:0005634, nucleus;GO:0006351, transcription, DNA-templated	-	0.435162	2.26444	16.1402	2.50449	1.54843	1.18074	2.67207	1.55035	4.33723	1.57105	3.14732	1.04594	2.63289	2.07433	5.54005	18.2355	3.55122	4.51221
T_68862_c0_g1	C2H2	N	gi|356574631|ref|XP_003555449.1| PREDICTED: transcription factor WER-like [Glycine max] 1.9e-34	GO:0003677, DNA binding;GO:0005634, nucleus;GO:0006351, transcription, DNA-templated;GO:0006355, regulation of transcription, DNA-templated	-	0	0	0	0	0	0	0	0	0	0	0	0	0	0	3.12182	0	0	0
T_41095_c4_g2	Trihelix	N	gi|955395011|ref|XP_014628593.1| PREDICTED: scarecrow-like protein 6 [Glycine max] 0.0e+00	GO:0003700, DNA binding transcription factor activity;GO:0005634, nucleus;GO:0006351, transcription, DNA-templated;GO:0006355, regulation of transcription, DNA-templated;GO:0007623, circadian rhythm;GO:0010492, maintenance of shoot apical meristem identity;GO:0030154, cell differentiation;GO:0043565, sequence-specific DNA binding;GO:0048768, root hair cell tip growth;GO:0051301, cell division	-	23.056	29.8239	29.279	30.6977	35.6448	40.6394	39.1035	37.5552	40.7122	34.6855	32.3841	38.1623	35.6472	24.898	43.3441	23.4654	25.0942	25.4469
T_43907_c2_g2	AP2/ERF->AP2/ERF-ERF	N	gi|1012326096|gb|KYP37931.1| Ethylene-responsive transcription factor ERF003 family [Cajanus cajan] 4.0e-56	GO:0003677, DNA binding;GO:0003700, DNA binding transcription factor activity;GO:0005634, nucleus;GO:0006351, transcription, DNA-templated;GO:0009873, ethylene-activated signaling pathway	-	1.66615	1.35016	1.01955	0.532202	1.56293	1.45494	0.530189	2.31848	1.10745	0.652631	0.95134	1.2388	0.971856	1.321	0.333352	1.0034	0.99458	1.57353
T_43907_c2_g3	AP2/ERF->AP2/ERF-ERF	N	gi|571473146|ref|XP_003530479.2| PREDICTED: ethylene-responsive transcription factor ERF113-like [Glycine max] 6.5e-89	GO:0003677, DNA binding;GO:0003700, DNA binding transcription factor activity;GO:0005634, nucleus;GO:0006351, transcription, DNA-templated;GO:0009873, ethylene-activated signaling pathway	-	2.92481	4.25632	4.77029	9.02636	3.0554	2.05599	4.47992	9.79338	2.98845	3.76424	1.67005	2.00803	0.997297	1.95883	1.19338	4.27666	2.92546	0.92092
T_43907_c2_g1	AP2/ERF->AP2/ERF-ERF	N	gi|359807437|ref|NP_001240879.1| uncharacterized protein LOC100777851 [Glycine max] 2.4e-76	GO:0003677, DNA binding;GO:0003700, DNA binding transcription factor activity;GO:0005634, nucleus;GO:0006351, transcription, DNA-templated;GO:0009873, ethylene-activated signaling pathway	-	0.719784	0.421876	0.458938	0.808028	1.26425	0.34934	0.857476	1.56144	0.628003	0.935757	1.11308	0.424445	0.480459	0.356431	0.539465	0.540312	0.115213	0.569004
T_45890_c3_g1	HB->HB-HD-ZIP	N	gi|571539491|ref|XP_006601305.1| PREDICTED: B3 domain-containing protein REM16-like [Glycine max] 3.0e-219	GO:0003677, DNA binding;GO:0005634, nucleus;GO:0005773, vacuole;GO:0006351, transcription, DNA-templated;GO:0006355, regulation of transcription, DNA-templated	-	10.8486	11.8577	14.6971	14.0245	14.3773	13.1127	18.3809	18.4404	10.7972	16.28	15.1412	13.2118	14.3015	11.8937	13.8701	14.5019	13.1553	11.8145
T_42647_c2_g6	NF-Y->NF-YC	N	gi|1012329162|gb|KYP40760.1| Bromodomain adjacent to zinc finger domain protein 1A [Cajanus cajan] 7.0e-272	GO:0005634, nucleus	-	1.94143	1.00111	0.386826	0.248305	0	0.402857	0.282697	0.349768	0.0591144	0.854676	0.362271	0.491004	0.217034	1.17966	0.271011	0.135798	0.320352	0.441705
T_40205_c2_g2	C2H2	N	gi|356551997|ref|XP_003544358.1| PREDICTED: transcription repressor KAN1-like isoform X1 [Glycine max] 1.3e-135	GO:0003700, DNA binding transcription factor activity;GO:0005634, nucleus;GO:0006351, transcription, DNA-templated;GO:0006355, regulation of transcription, DNA-templated;GO:0009887, animal organ morphogenesis;GO:0009943, adaxial/abaxial axis specification;GO:0009944, polarity specification of adaxial/abaxial axis;GO:0009956, radial pattern formation;GO:0010051, xylem and phloem pattern formation;…	-	2.67543	3.12149	3.7182	2.08824	2.03677	2.7172	2.3695	2.14769	3.84544	1.48067	2.36307	2.36912	2.15651	1.97284	2.80798	1.48375	3.15467	1.66119
T_40205_c2_g3	C2H2	N	gi|734348439|gb|KHN11866.1| Transcription factor UNE10 [Glycine soja] 2.6e-133	GO:0003677, DNA binding;GO:0003700, DNA binding transcription factor activity;GO:0005634, nucleus;GO:0006351, transcription, DNA-templated;GO:0006355, regulation of transcription, DNA-templated;GO:0009506, plasmodesma;GO:0009567, double fertilization forming a zygote and endosperm	-	0.610506	0.399376	0.109938	0.128972	0.410686	0.348722	0.205059	0.273499	0.107438	0.292434	0.580977	0.369569	0.557272	0.35546	0.799051	1.25499	0.521664	1.08028
T_40205_c2_g1	C2H2	N	gi|920696021|gb|KOM39246.1| hypothetical protein LR48_Vigan03g262800 [Vigna angularis] 4.5e-147	GO:0003677, DNA binding;GO:0003700, DNA binding transcription factor activity;GO:0005634, nucleus;GO:0006351, transcription, DNA-templated;GO:0006355, regulation of transcription, DNA-templated;GO:0009887, animal organ morphogenesis;GO:0009943, adaxial/abaxial axis specification;GO:0009944, polarity specification of adaxial/abaxial axis;GO:0009956, radial pattern formation;GO:0010051, xylem and p…	-	2.11129	3.98189	4.51145	3.02565	1.22219	1.26202	1.0513	1.16576	2.27092	3.73059	1.63531	0.971517	1.72219	1.17845	0.744189	0.474562	1.5368	1.74168
T_37029_c0_g1	bZIP	N	gi|1023967026|gb|KZV15335.1| cold shock domain containing protein [Dorcoceras hygrometricum] 3.4e-18	GO:0003677, DNA binding;GO:0005737, cytoplasm;GO:0006351, transcription, DNA-templated;GO:0006355, regulation of transcription, DNA-templated	-	0	0	0	4.7702	0	0	0	0	0	0	0	0	0	0.993818	7.09579	2.02405	0.869561	1.51639
T_37057_c0_g1	bZIP	N	gi|356543975|ref|XP_003540433.1| PREDICTED: nuclear transcription factor Y subunit C-1-like [Glycine max] 2.5e-60	GO:0003677, DNA binding;GO:0003700, DNA binding transcription factor activity;GO:0005634, nucleus;GO:0006351, transcription, DNA-templated	-	0	0.624241	0.511914	0	0.925726	0.12165	0.728267	0	1.12737	0.113265	0.478616	0.216015	0.986197	0.625862	0.21715	0.643002	1.3841	3.4151
T_43559_c0_g1	MYB->MYB-related	N	gi|947115973|gb|KRH64275.1| hypothetical protein GLYMA_04G226700 [Glycine max] 2.2e-27	GO:0003677, DNA binding;GO:0003700, DNA binding transcription factor activity;GO:0005634, nucleus;GO:0005886, plasma membrane;GO:0006351, transcription, DNA-templated;GO:0006355, regulation of transcription, DNA-templated;GO:0009814, defense response, incompatible interaction;GO:0010200, response to chitin;GO:0016021, integral component of membrane;GO:0070417, cellular response to cold	-	6.10501	14.5403	28.7706	8.23419	9.2167	4.82244	28.1311	18.766	16.7656	13.9626	16.2024	11.6149	7.85652	10.7241	10.2861	24.2195	17.1386	14.6116
T_32735_c0_g1	C2C2->C2C2-GATA	N	-	GO:0003677, DNA binding;GO:0005634, nucleus;GO:0005737, cytoplasm;GO:0006351, transcription, DNA-templated;GO:0006355, regulation of transcription, DNA-templated;GO:0046872, metal ion binding	-	0	0	0	0	0	0	3.25731	0.449033	0	0	0	0	0	0	0	0	0	0
T_33547_c0_g1	MYB->MYB	N	gi|728809264|gb|KHF98869.1| Splicing factor U2af small subunit B [Gossypium arboreum] 7.5e-21	GO:0000166, nucleotide binding;GO:0000243, commitment complex;GO:0000398, mRNA splicing, via spliceosome;GO:0003723, RNA binding;GO:0005634, nucleus;GO:0005684, U2-type spliceosomal complex;GO:0005829, cytosol;GO:0045292, mRNA cis splicing, via spliceosome;GO:0046872, metal ion binding;GO:0071004, U2-type prespliceosome;GO:0089701, U2AF	-	0	0	0	0	0.503671	0	0.942601	0.812794	0	2.15685	0	0	0	0	0	0	0	0
T_15987_c0_g1	bZIP	N	-	GO:0000122, negative regulation of transcription by RNA polymerase II;GO:0000790, nuclear chromatin;GO:0000978, RNA polymerase II proximal promoter sequence-specific DNA binding;GO:0000981, RNA polymerase II transcription factor activity, sequence-specific DNA binding;GO:0003713, transcription coactivator activity;GO:0005634, nucleus;GO:0005667, transcription factor complex;GO:0006351, transcript…	-	0	0	0.13474	0.316706	0.0689652	0.192259	0.126371	0	0.0658736	0.238797	0	0.453596	0	0.131063	0.17016	0	0.337734	0.416553
T_56156_c0_g1	bZIP	N	gi|356498844|ref|XP_003518258.1| PREDICTED: transcription factor bHLH30-like [Glycine max] 6.0e-30	-	-	0	0	0	0	0.349272	0.312721	0	0	0	0	1.23915	0	0	2.28665	0	0.688905	0	0
T_36080_c0_g1	AP2/ERF->AP2/ERF-ERF	N	-	-	-	0	2.54414	0.820556	1.56361	0.0465083	0	0.298092	1.27768	0	0.185335	0.195576	0.773182	0	0	0	0	0	0
T_41400_c1_g3	LOB	Y	gi|1012348078|gb|KYP59269.1| Homeobox-leucine zipper protein HOX27 [Cajanus cajan] 9.1e-50	GO:0003700, DNA binding transcription factor activity;GO:0005634, nucleus;GO:0006351, transcription, DNA-templated;GO:0043565, sequence-specific DNA binding	-	21.057	40.6027	64.1763	6.11165	13.3512	5.47189	46.231	37.6246	17.9734	41.2779	34.3044	9.76644	24.3738	30.5176	21.438	150.435	83.5318	92.3995
T_45668_c0_g1	NAC	N	gi|326487602|dbj|BAK05473.1| predicted protein [Hordeum vulgare subsp. vulgare] 2.0e-60	GO:0003676, nucleic acid binding;GO:0005634, nucleus;GO:0005829, cytosol;GO:0006351, transcription, DNA-templated;GO:0006355, regulation of transcription, DNA-templated;GO:0009405, pathogenesis;GO:0034599, cellular response to oxidative stress;GO:0034605, cellular response to heat;GO:0046872, metal ion binding;GO:0071277, cellular response to calcium ion;GO:1900409, positive regulation of cellula…	-	0	0.498551	0	1.02583	0.889354	0.0165384	1.66954	1.97117	0.603278	3.557	1.11747	0.911488	0.0605993	0.516155	1.38985	0.0676286	0.608189	0.166743
T_45005_c0_g1	C2H2	N	gi|734419966|gb|KHN40472.1| Putative WRKY transcription factor 2 [Glycine soja] 0.0e+00	GO:0003700, DNA binding transcription factor activity;GO:0005634, nucleus;GO:0006351, transcription, DNA-templated;GO:0006355, regulation of transcription, DNA-templated;GO:0009555, pollen development;GO:0009942, longitudinal axis specification;GO:0030010, establishment of cell polarity;GO:0043565, sequence-specific DNA binding	-	1.30497	1.55924	1.33226	0.932183	0.727411	0.889517	1.38658	1.49866	0.718788	0.81129	1.09357	1.05198	0.772956	0.693298	1.28134	1.02621	0.866888	0.958334
T_38742_c0_g1	WRKY	N	gi|356511089|ref|XP_003524262.1| PREDICTED: calmodulin-binding transcription activator 1-like isoform X2 [Glycine max] 0.0e+00	GO:0001077, transcriptional activator activity, RNA polymerase II proximal promoter sequence-specific DNA binding;GO:0003677, DNA binding;GO:0003700, DNA binding transcription factor activity;GO:0005634, nucleus;GO:0006355, regulation of transcription, DNA-templated;GO:0009409, response to cold;GO:0043565, sequence-specific DNA binding;GO:0045893, positive regulation of transcription, DNA-templat…	-	7.05065	2.43452	4.65844	1.18702	1.11332	0.924973	2.10699	1.29174	1.26473	1.71472	1.99954	1.10804	1.02911	1.12757	1.43033	3.77844	5.46997	4.14087
T_45987_c3_g1	Tify	N	gi|593693608|ref|XP_007147325.1| hypothetical protein PHAVU_006G114300g [Phaseolus vulgaris] 6.7e-83	GO:0003677, DNA binding;GO:0003700, DNA binding transcription factor activity;GO:0005634, nucleus;GO:0006351, transcription, DNA-templated;GO:0006355, regulation of transcription, DNA-templated;GO:0009506, plasmodesma;GO:0009734, auxin-activated signaling pathway	-	109.281	134.151	121.61	163.682	122.371	130.221	159.34	138.777	120.266	138.738	140.472	109.933	117.106	103.217	192.474	81.3536	115.192	79.1136
T_86916_c0_g1	HSF	N	gi|641852219|gb|KDO71084.1| hypothetical protein CISIN_1g044150mg [Citrus sinensis] 9.2e-35	GO:0000977, RNA polymerase II regulatory region sequence-specific DNA binding;GO:0001085, RNA polymerase II transcription factor binding;GO:0001228, transcriptional activator activity, RNA polymerase II transcription regulatory region sequence-specific DNA binding;GO:0003682, chromatin binding;GO:0003700, DNA binding transcription factor activity;GO:0005634, nucleus;GO:0005667, transcription fact…	-	4.51655	0	0	0	0	0	0	0	0	0	0	0	0	0	0	0	0	0
T_32644_c0_g1	bHLH	N	gi|226497246|ref|NP_001140966.1| uncharacterized protein LOC100273045 [Zea mays] 6.3e-33	GO:0000978, RNA polymerase II proximal promoter sequence-specific DNA binding;GO:0001077, transcriptional activator activity, RNA polymerase II proximal promoter sequence-specific DNA binding;GO:0001078, transcriptional repressor activity, RNA polymerase II proximal promoter sequence-specific DNA binding;GO:0003677, DNA binding;GO:0005634, nucleus;GO:0008202, steroid metabolic process;GO:0010630,…	-	0	0	2.07014	0.135536	0	0	0	0	0	0.509077	0	0	0	0	0	0	0	0
T_37764_c0_g1	bHLH	N	-	-	-	0	0.21495	0.0954302	2.41102	0	0.155125	0.728013	1.64088	0.0933556	2.19252	0.241607	1.53909	0.308814	0.251741	0.49021	0	0.338479	0.22053
T_15189_c0_g1	bHLH	N	-	GO:0003690, double-stranded DNA binding;GO:0003700, DNA binding transcription factor activity;GO:0005634, nucleus;GO:0006351, transcription, DNA-templated;GO:0006355, regulation of transcription, DNA-templated;GO:0006357, regulation of transcription by RNA polymerase II;GO:0016020, membrane;GO:0030447, filamentous growth;GO:0034605, cellular response to heat;GO:0035690, cellular response to drug;…	-	0.392938	0	0	0.954548	0	0	0	0	0	0.705809	0	0	0	0	0	0	0	0
T_44817_c3_g2	C2H2	N	gi|758852404|gb|AJP06320.1| MADS2, partial [Pinus tabuliformis] 2.2e-16	GO:0003677, DNA binding;GO:0003700, DNA binding transcription factor activity;GO:0005634, nucleus;GO:0005737, cytoplasm;GO:0006351, transcription, DNA-templated;GO:0008301, DNA binding, bending;GO:0043565, sequence-specific DNA binding;GO:0061393, positive regulation of transcription from RNA polymerase II promoter in response to osmotic stress	K09260-ko04022 cGMP - PKG signaling pathway;ko04013 MAPK signaling pathway - fly	0	0	0	0	0	0	0	0	0.168162	0.152296	0	0.14482	0	0	0.580359	0	0.143458	0
T_47580_c0_g1	MYB->MYB-related	N	-	GO:0003677, DNA binding;GO:0005634, nucleus;GO:0006351, transcription, DNA-templated;GO:0006355, regulation of transcription, DNA-templated;GO:0046872, metal ion binding	-	0	0	0	0	0	0	0	0	0	0	0	0	0	0	0	3.26097	0	0
T_39444_c2_g4	SBP	N	gi|734359189|gb|KHN15202.1| Squamosa promoter-binding-like protein 6 [Glycine soja] 2.9e-271	GO:0003677, DNA binding;GO:0003700, DNA binding transcription factor activity;GO:0005634, nucleus;GO:0006351, transcription, DNA-templated;GO:0006355, regulation of transcription, DNA-templated;GO:0010468, regulation of gene expression;GO:0042742, defense response to bacterium;GO:0046872, metal ion binding	-	3.20079	2.73504	2.4482	1.45973	1.40252	1.85317	2.07407	1.6483	2.18267	1.45056	1.66644	1.55031	1.36798	1.58906	2.29744	1.12363	1.98813	2.42545
T_84900_c0_g1	MADS->MADS-M-type	N	gi|612390904|ref|XP_007510973.1| PREDICTED: similar to Zinc finger protein 271 (Zinc finger protein 7) (HZF7) (Zinc finger protein ZNFphex133) (Epstein-Barr virus-induced zinc finger protein) (ZNF-EB) (CT-ZFP48) (Zinc finger protein [Bathycoccus prasinos] 1.7e-14	GO:0000978, RNA polymerase II proximal promoter sequence-specific DNA binding;GO:0001078, transcriptional repressor activity, RNA polymerase II proximal promoter sequence-specific DNA binding;GO:0003676, nucleic acid binding;GO:0005634, nucleus;GO:0006351, transcription, DNA-templated;GO:0046872, metal ion binding	-	0	0	0	0	0	0	0	0	0	0	0	0	0	0	0	1.12889	0	0
T_45049_c1_g2	bHLH	Y	gi|955393196|ref|XP_014628278.1| PREDICTED: protein ALWAYS EARLY 2-like isoform X3 [Glycine max] 0.0e+00	GO:0003677, DNA binding;GO:0005634, nucleus;GO:0006351, transcription, DNA-templated;GO:0007049, cell cycle;GO:0017053, transcriptional repressor complex	-	7.02776	6.48383	4.28793	2.03256	2.59423	2.35094	1.99545	2.85625	1.75865	1.48177	1.42762	2.01474	2.73635	1.01254	1.46894	2.33627	4.18423	7.16027
T_43624_c0_g2	WRKY	N	gi|947118661|gb|KRH66910.1| hypothetical protein GLYMA_03G136100 [Glycine max] 2.5e-131	GO:0003677, DNA binding;GO:0003700, DNA binding transcription factor activity;GO:0005634, nucleus;GO:0006351, transcription, DNA-templated;GO:0007275, multicellular organism development;GO:0009873, ethylene-activated signaling pathway	-	8.16798	3.78611	2.7182	2.30432	1.19259	4.06432	2.72139	2.02837	1.78762	1.65494	2.82108	6.89418	1.20989	1.00973	1.99582	1.77487	2.07491	2.91965
T_43624_c0_g3	WRKY	N	gi|356500531|ref|XP_003519085.1| PREDICTED: AP2-like ethylene-responsive transcription factor At2g41710 [Glycine max] 2.2e-172	GO:0003677, DNA binding;GO:0003700, DNA binding transcription factor activity;GO:0005634, nucleus;GO:0006351, transcription, DNA-templated;GO:0007275, multicellular organism development;GO:0009873, ethylene-activated signaling pathway	-	3.60826	1.80897	1.40588	0.851996	0.893028	1.50679	1.35274	1.37471	0.829244	0.462743	3.0815	0.576984	1.53497	1.05773	3.81029	0.848773	0.950059	0.416728
T_86340_c0_g1	C2H2	N	-	GO:0000978, RNA polymerase II proximal promoter sequence-specific DNA binding;GO:0000982, transcription factor activity, RNA polymerase II proximal promoter sequence-specific DNA binding;GO:0005634, nucleus;GO:0005737, cytoplasm;GO:0006351, transcription, DNA-templated;GO:0006357, regulation of transcription by RNA polymerase II;GO:0008270, zinc ion binding	-	0	0	0	0	0	0	0	0	0	0	0	0	0	0	1.67536	0	0	0.476312
T_33258_c0_g1	C2C2->C2C2-GATA	N	gi|593782405|ref|XP_007154243.1| hypothetical protein PHAVU_003G102500g [Phaseolus vulgaris] 2.9e-153	GO:0003677, DNA binding;GO:0003700, DNA binding transcription factor activity;GO:0005634, nucleus;GO:0006351, transcription, DNA-templated;GO:0009873, ethylene-activated signaling pathway;GO:0009908, flower development;GO:0010102, lateral root morphogenesis;GO:0010432, bract development;GO:0010451, floral meristem growth;GO:0010582, floral meristem determinacy;GO:0044212, transcription regulatory…	-	0.841025	1.94834	1.25899	1.00656	2.38745	1.68833	1.06584	0.735123	1.67754	1.17009	1.81412	1.27401	1.0322	0.776562	2.42118	1.36869	1.1028	1.22426
T_46115_c4_g2	MADS->MADS-MIKC	N	gi|356530256|ref|XP_003533698.1| PREDICTED: transcription factor TCP7-like [Glycine max] 2.0e-42	GO:0003677, DNA binding;GO:0003700, DNA binding transcription factor activity;GO:0005634, nucleus;GO:0006351, transcription, DNA-templated;GO:0006355, regulation of transcription, DNA-templated	-	14.1466	17.5639	39.2134	19.2416	14.9382	13.8226	23.6231	17.9939	22.8521	17.8726	28.5573	25.1216	30.4424	21.6261	35.3525	21.8	23.5014	13.084
T_96128_c0_g1	bHLH	N	-	-	-	0	0	0	0	0	0	0	0	0	1.22713	0	0	0	0	0	0	0	1.38911
T_41629_c1_g2	C3H	N	gi|965608039|dbj|BAT94530.1| hypothetical protein VIGAN_08114100 [Vigna angularis var. angularis] 2.6e-116	GO:0003677, DNA binding;GO:0003700, DNA binding transcription factor activity;GO:0005634, nucleus;GO:0006351, transcription, DNA-templated;GO:0006355, regulation of transcription, DNA-templated	-	6.92597	5.39996	6.81966	3.67698	6.61418	7.38189	5.9334	4.90319	5.46392	5.56005	4.61108	6.54483	4.33948	3.79192	4.52413	4.39033	6.70935	6.76357
T_41629_c1_g1	C3H	N	gi|571434690|ref|XP_006573268.1| PREDICTED: transcription factor bHLH30-like [Glycine max] 1.5e-120	GO:0003677, DNA binding;GO:0003700, DNA binding transcription factor activity;GO:0005634, nucleus;GO:0006351, transcription, DNA-templated;GO:0006355, regulation of transcription, DNA-templated	-	3.96353	2.33327	2.18031	1.48589	2.24198	1.91267	3.47888	2.14367	2.48355	2.29881	2.72753	2.0563	3.36571	3.12708	4.60533	2.53775	3.12365	3.56831
T_36991_c0_g2	MYB->MYB	Y	gi|920710761|gb|KOM52010.1| hypothetical protein LR48_Vigan09g066900 [Vigna angularis] 4.9e-88	GO:0003700, DNA binding transcription factor activity;GO:0005634, nucleus;GO:0006351, transcription, DNA-templated;GO:0043565, sequence-specific DNA binding	-	8.83208	12.403	14.1597	19.6633	11.5252	7.43442	21.3885	19.0893	12.2738	20.2209	17.303	13.7892	12.6824	35.6563	16.5107	32.4692	31.2121	28.5917
T_41656_c0_g1	CPP	N	gi|356567186|ref|XP_003551802.1| PREDICTED: trihelix transcription factor ASR3-like [Glycine max] 7.8e-104	GO:0003677, DNA binding;GO:0003700, DNA binding transcription factor activity;GO:0005634, nucleus;GO:0006351, transcription, DNA-templated;GO:0006355, regulation of transcription, DNA-templated;GO:0006952, defense response;GO:0042803, protein homodimerization activity;GO:0045892, negative regulation of transcription, DNA-templated;GO:0050777, negative regulation of immune response;GO:0071219, cel…	-	23.836	28.021	23.5389	22.0483	23.2564	22.6382	28.0266	31.1679	19.6288	30.033	25.0839	20.3063	23.4348	29.9641	25.9544	30.3633	26.7271	33.5324
T_38928_c0_g1	AP2/ERF->AP2/ERF-ERF	N	-	GO:0003676, nucleic acid binding;GO:0005634, nucleus;GO:0006351, transcription, DNA-templated;GO:0006355, regulation of transcription, DNA-templated;GO:0009405, pathogenesis;GO:0046872, metal ion binding	-	0	0.215523	0	0.24436	0.0664039	0	0.669184	0.269632	0.431394	0.824915	0.847934	0.436866	0.123865	0.126215	0.710025	0	1.00678	0.369495
T_55549_c0_g1	C2H2	N	-	-	-	0	0	0	0.734814	0	0	0.622806	0	0	0.544341	0	0	0	0	0.540936	0	0	0
T_38560_c0_g3	C2H2	N	gi|351724539|ref|NP_001237573.1| transcription factor [Glycine max] 1.2e-126	GO:0002237, response to molecule of bacterial origin;GO:0003700, DNA binding transcription factor activity;GO:0005634, nucleus;GO:0006351, transcription, DNA-templated;GO:0009611, response to wounding;GO:0009751, response to salicylic acid;GO:0010200, response to chitin;GO:0031347, regulation of defense response;GO:0042742, defense response to bacterium;GO:0043565, sequence-specific DNA binding;G…	-	0.122766	1.29298	0	0.0735404	0.675053	0	0	0	0	0.292523	0.11683	0.105332	0	0.794174	0.553585	0.346814	0.274212	0.424418
T_84261_c0_g1	MADS->MADS-M-type	N	-	GO:0000821, regulation of arginine metabolic process;GO:0000981, RNA polymerase II transcription factor activity, sequence-specific DNA binding;GO:0003677, DNA binding;GO:0003712, transcription cofactor activity;GO:0005634, nucleus;GO:0005737, cytoplasm;GO:0006351, transcription, DNA-templated;GO:0006525, arginine metabolic process;GO:0008270, zinc ion binding	-	0	0	0	0	0	0	2.01787	0	0	0	0	0	0	0	0	0	0	0
T_36154_c0_g1	WRKY	N	gi|356503823|ref|XP_003520702.1| PREDICTED: NAC domain-containing protein 90-like [Glycine max] 2.5e-128	GO:0003677, DNA binding;GO:0003700, DNA binding transcription factor activity;GO:0005634, nucleus;GO:0006351, transcription, DNA-templated;GO:0006355, regulation of transcription, DNA-templated	-	1.51182	0.552537	1.16508	0.716082	0.531351	0.196202	1.71438	0.825205	0.23806	1.51932	0.308281	0.614999	0.528226	3.47108	0.630025	5.75407	4.4885	3.26459
T_42961_c0_g1	SAP	N	gi|571559039|ref|XP_003553614.2| PREDICTED: transcription repressor OFP13-like [Glycine max] 9.9e-77	GO:0005634, nucleus;GO:0006351, transcription, DNA-templated;GO:0045892, negative regulation of transcription, DNA-templated	-	0.868248	0.995345	0.815448	0.870125	1.12217	2.91287	1.53458	0.644557	2.18551	0.505964	2.03327	2.1168	3.3616	1.53671	4.56001	0.4938	1.25872	0.918365
T_44611_c2_g6	C2H2	N	gi|950949990|ref|XP_014495284.1| PREDICTED: basic helix-loop-helix protein A-like [Vigna radiata var. radiata] 1.3e-250	GO:0005634, nucleus;GO:0006351, transcription, DNA-templated;GO:0006355, regulation of transcription, DNA-templated;GO:0009813, flavonoid biosynthetic process	-	2.99433	4.95815	3.26546	4.20828	3.72934	4.74104	4.46512	3.181	6.38567	3.83661	7.058	6.88545	6.33355	3.59302	6.94283	3.46354	3.54639	2.04216
T_42209_c1_g1	bHLH	N	gi|947075144|gb|KRH23984.1| hypothetical protein GLYMA_12G014700 [Glycine max] 3.2e-164	GO:0005524, ATP binding;GO:0005634, nucleus;GO:0006351, transcription, DNA-templated;GO:0006355, regulation of transcription, DNA-templated;GO:0032502, developmental process	-	2.59151	3.85615	2.50572	0.768134	1.69515	3.12574	2.30274	1.78329	1.59631	1.84909	1.22527	1.28232	1.53851	1.10133	1.15707	0.71202	2.32552	3.90117
T_42698_c2_g1	WRKY	N	gi|920700854|gb|KOM44079.1| hypothetical protein LR48_Vigan05g168400 [Vigna angularis] 1.3e-151	GO:0003700, DNA binding transcription factor activity;GO:0005634, nucleus;GO:0006351, transcription, DNA-templated;GO:0043565, sequence-specific DNA binding	K14431-ko04075 Plant hormone signal transduction	73.5496	50.2579	34.2262	33.1977	32.4851	34.3141	37.9085	37.6228	32.6786	26.2292	44.1722	30.7591	47.2935	35.3442	58.078	32.0411	56.9417	68.6102
T_44157_c0_g1	PLATZ	N	-	GO:0000790, nuclear chromatin;GO:0000978, RNA polymerase II proximal promoter sequence-specific DNA binding;GO:0001077, transcriptional activator activity, RNA polymerase II proximal promoter sequence-specific DNA binding;GO:0003690, double-stranded DNA binding;GO:0003723, RNA binding;GO:0005634, nucleus;GO:0007131, reciprocal meiotic recombination;GO:0007231, osmosensory signaling pathway;GO:001…	-	0	0.602552	0	1.72442	0.0282629	0	0.155192	0.0460419	0.0271435	0.795688	0.151682	0.182223	0.0257354	0.0269238	0.181702	0.0271116	0.046553	0.410433
T_37446_c0_g1	C2H2	N	gi|593268988|ref|XP_007136671.1| hypothetical protein PHAVU_009G064000g [Phaseolus vulgaris] 5.4e-151	GO:0003677, DNA binding;GO:0003824, catalytic activity;GO:0005634, nucleus;GO:0006351, transcription, DNA-templated;GO:0006355, regulation of transcription, DNA-templated;GO:0050662, coenzyme binding	K15891-ko00900 Terpenoid backbone biosynthesis;ko00909 Sesquiterpenoid and triterpenoid biosynthesis	20.259	23.483	19.6092	14.0228	14.6606	21.2049	19.9078	19.2573	21.7636	14.1447	13.6129	15.0675	19.0137	22.5566	13.8392	16.1573	21.6113	22.6451
T_44122_c0_g1	AP2/ERF->AP2/ERF-ERF	N	-	-	-	0	0	2.8801	0	0	0	0.687858	0	0	0.599401	0	0	0	0	0.233736	0	0	0
T_108632_c0_g1	bZIP	N	-	GO:0000790, nuclear chromatin;GO:0000978, RNA polymerase II proximal promoter sequence-specific DNA binding;GO:0001077, transcriptional activator activity, RNA polymerase II proximal promoter sequence-specific DNA binding;GO:0003690, double-stranded DNA binding;GO:0003723, RNA binding;GO:0005634, nucleus;GO:0007131, reciprocal meiotic recombination;GO:0007231, osmosensory signaling pathway;GO:001…	-	0	0	0	0	0	0	0	0	0	2.32753	0	0	0	0	0	0	0	0
T_42338_c0_g1	C2H2	N	gi|965604414|dbj|BAT91590.1| hypothetical protein VIGAN_07019800 [Vigna angularis var. angularis] 9.8e-93	GO:0005634, nucleus;GO:0006351, transcription, DNA-templated;GO:0045892, negative regulation of transcription, DNA-templated	-	0.720889	0.656868	0.315125	0.616708	0.858251	0.149907	0.442121	0.915698	0.97547	0.418985	0.931029	0.397542	1.60108	1.07138	0.92682	1.18742	0.615	1.26063
T_52937_c0_g1	C2H2	N	gi|612393492|ref|XP_007512266.1| PREDICTED: similar to Zinc finger protein 271 (Zinc finger protein 7) (HZF7) (Zinc finger protein ZNFphex133) (Epstein-Barr virus-induced zinc finger protein) (ZNF-EB) (CT-ZFP48) (Zinc finger protein [Bathycoccus prasinos] 1.0e-09	GO:0003676, nucleic acid binding;GO:0003677, DNA binding;GO:0005634, nucleus;GO:0006351, transcription, DNA-templated;GO:0006355, regulation of transcription, DNA-templated;GO:0046872, metal ion binding	-	0	0	0	0	0	0	0	0	0	0	0	0	0	0	2.07585	0	0	0
T_32494_c0_g1	bHLH	N	-	-	-	0	0	0.970755	0	0	0	0.544544	0	0	0.623296	0	0	0	0	0	0	0	0
T_44332_c0_g2	C2H2	N	gi|612399474|ref|XP_007515256.1| PREDICTED: similar to Zinc finger protein 271 (Zinc finger protein 7) (HZF7) (Zinc finger protein ZNFphex133) (Epstein-Barr virus-induced zinc finger protein) (ZNF-EB) (CT-ZFP48) (Zinc finger protein [Bathycoccus prasinos] 5.6e-06	GO:0003676, nucleic acid binding;GO:0003677, DNA binding;GO:0005634, nucleus;GO:0005737, cytoplasm;GO:0006351, transcription, DNA-templated;GO:0006355, regulation of transcription, DNA-templated;GO:0046872, metal ion binding	-	0	0.0902194	2.10844	1.77091	0.0365436	0	0.101293	1.36998	0	0.496107	2.045	0.512501	0	0	0.277745	0.0532355	0	0
T_44332_c0_g1	C2H2	N	-	GO:0003677, DNA binding;GO:0005634, nucleus;GO:0005737, cytoplasm;GO:0006351, transcription, DNA-templated;GO:0006355, regulation of transcription, DNA-templated;GO:0046872, metal ion binding	-	0.196105	0	0.279198	1.15345	0.0362146	0	0	0.816702	0.122241	0.535902	0	0.168139	0	0	0.20868	0	0	0
T_40137_c1_g1	bHLH	N	gi|734387673|gb|KHN25436.1| Putative transcription factor PosF21 [Glycine soja] 6.8e-147	GO:0003700, DNA binding transcription factor activity;GO:0005634, nucleus;GO:0006351, transcription, DNA-templated;GO:0043565, sequence-specific DNA binding	-	15.9831	22.9653	28.1164	22.1941	20.1729	21.2074	25.6942	25.394	22.4927	21.2785	23.5474	21.2496	19.6736	19.1897	24.395	18.0609	23.6083	16.5823
T_42086_c0_g1	MYB->MYB	N	gi|356508975|ref|XP_003523228.1| PREDICTED: NAC domain-containing protein 82-like [Glycine max] 1.6e-157	GO:0003677, DNA binding;GO:0003700, DNA binding transcription factor activity;GO:0005634, nucleus;GO:0006351, transcription, DNA-templated;GO:0006355, regulation of transcription, DNA-templated	-	17.8157	13.04	13.9256	11.5386	9.02467	12.6327	13.1965	16.4743	12.509	11.0081	9.36859	6.98004	9.53888	11.7513	7.28543	10.8934	10.5197	9.28845
T_38905_c3_g3	AP2/ERF->AP2/ERF-ERF	N	gi|734415740|gb|KHN37827.1| Two-component response regulator ARR18 [Glycine soja] 1.0e-110	GO:0003677, DNA binding;GO:0003700, DNA binding transcription factor activity;GO:0005634, nucleus;GO:0006351, transcription, DNA-templated;GO:0006355, regulation of transcription, DNA-templated;GO:0009266, response to temperature stimulus;GO:0009740, gibberellic acid mediated signaling pathway;GO:0010452, histone H3-K36 methylation;GO:0048579, negative regulation of long-day photoperiodism, flowe…	-	7.40483	4.20189	4.59483	4.9275	4.91259	4.59375	6.50463	4.44913	4.75569	2.43939	3.10044	4.80595	4.44908	4.65829	3.70534	2.7237	2.44057	2.37035
T_34798_c0_g1	zn-clus	N	gi|356565198|ref|XP_003550830.1| PREDICTED: zinc finger CCCH domain-containing protein 39-like [Glycine max] 3.2e-185	GO:0003677, DNA binding;GO:0003700, DNA binding transcription factor activity;GO:0006355, regulation of transcription, DNA-templated;GO:0046872, metal ion binding	-	2.89133	4.40062	5.13326	6.92034	8.40619	8.42103	6.25348	6.0242	6.03967	5.34163	4.39879	5.12609	5.12783	5.29707	3.30176	3.75317	3.70972	2.66075
T_39065_c0_g1	AP2/ERF->AP2/ERF-ERF	N	-	GO:0003700, DNA binding transcription factor activity;GO:0005634, nucleus;GO:0006351, transcription, DNA-templated;GO:0006357, regulation of transcription by RNA polymerase II;GO:0043161, proteasome-mediated ubiquitin-dependent protein catabolic process;GO:0043565, sequence-specific DNA binding;GO:0046872, metal ion binding	-	0	0	0	0	0	0	1.57226	0	0	2.23084	0.173366	0	0	0	0	0	0.194213	0
T_42616_c3_g8	HB->HB-WOX	N	gi|356508136|ref|XP_003522816.1| PREDICTED: tRNA-dihydrouridine(47) synthase [NAD(P)(+)]-like isoform X2 [Glycine max] 0.0e+00	GO:0005829, cytosol;GO:0017150, tRNA dihydrouridine synthase activity;GO:0046872, metal ion binding;GO:0050660, flavin adenine dinucleotide binding	-	14.9794	18.0511	15.6128	14.9285	16.554	25.5354	20.8206	15.3917	15.492	13.2219	10.7455	12.5361	13.6152	10.8248	7.92951	7.89537	12.7437	9.73116
T_34650_c0_g1	MYB->MYB-related	N	gi|734317878|gb|KHN02784.1| MADS-box transcription factor 50 [Glycine soja] 2.5e-28	GO:0003677, DNA binding;GO:0003700, DNA binding transcription factor activity;GO:0005634, nucleus;GO:0006351, transcription, DNA-templated;GO:0006355, regulation of transcription, DNA-templated;GO:0009838, abscission;GO:0009909, regulation of flower development;GO:0010150, leaf senescence;GO:0030154, cell differentiation;GO:0080187, floral organ senescence	-	0	0	0.312128	0.517327	0	1.23966	0.148771	0.301515	0.38941	0.682819	1.54635	0	0.76675	0.459104	0	0.800599	0.441147	0.813573
T_41844_c1_g2	bHLH	N	gi|571523947|ref|XP_006598713.1| PREDICTED: uncharacterized protein LOC100500526 isoform X1 [Glycine max] 5.5e-260	GO:0003676, nucleic acid binding;GO:0003700, DNA binding transcription factor activity;GO:0005634, nucleus;GO:0006351, transcription, DNA-templated;GO:0006355, regulation of transcription, DNA-templated;GO:0010044, response to aluminum ion;GO:0010447, response to acidic pH;GO:0046872, metal ion binding	-	36.7358	23.279	16.7404	16.2497	15.6507	13.1367	18.1664	21.3426	8.62535	11.5595	14.1655	7.42845	10.3	9.22984	14.6436	21.1732	18.1839	21.7207
T_41844_c1_g1	bHLH	Y	gi|734364110|gb|KHN17093.1| Protein SENSITIVE TO PROTON RHIZOTOXICITY 1 [Glycine soja] 4.7e-278	GO:0003676, nucleic acid binding;GO:0003700, DNA binding transcription factor activity;GO:0005634, nucleus;GO:0006351, transcription, DNA-templated;GO:0006355, regulation of transcription, DNA-templated;GO:0010044, response to aluminum ion;GO:0010447, response to acidic pH;GO:0046872, metal ion binding	-	44.8742	35.8949	39.9903	12.6422	15.541	15.0181	21.7584	17.7442	16.079	16.0889	30.1862	14.3443	14.5682	11.2945	13.9737	23.1023	30.5564	30.9978
T_6517_c0_g1	zf-HD	N	-	GO:0003700, DNA binding transcription factor activity;GO:0005634, nucleus;GO:0006351, transcription, DNA-templated;GO:0007399, nervous system development;GO:0030154, cell differentiation;GO:0043565, sequence-specific DNA binding	-	0	0	0.242395	0.575284	0	0	0	0	0.237633	0	0	0	0.474385	0	0	0	0	0
T_41055_c1_g4	LOB	N	gi|356522204|ref|XP_003529737.1| PREDICTED: dof zinc finger protein DOF3.1-like [Glycine max] 2.3e-23	GO:0003677, DNA binding;GO:0003700, DNA binding transcription factor activity;GO:0005634, nucleus;GO:0006351, transcription, DNA-templated;GO:0006355, regulation of transcription, DNA-templated;GO:0010200, response to chitin;GO:0044212, transcription regulatory region DNA binding;GO:0046872, metal ion binding	-	0.815223	4.0771	6.06912	3.33011	2.94006	2.10636	2.69563	4.45485	1.44445	3.18792	3.27564	2.02178	1.37819	4.04886	3.89725	5.13927	2.69404	1.99126
T_41055_c1_g1	LOB	N	gi|356556684|ref|XP_003546653.1| PREDICTED: dof zinc finger protein DOF3.1-like [Glycine max] 3.1e-27	GO:0003677, DNA binding;GO:0003700, DNA binding transcription factor activity;GO:0005634, nucleus;GO:0006351, transcription, DNA-templated;GO:0006355, regulation of transcription, DNA-templated;GO:0010200, response to chitin;GO:0044212, transcription regulatory region DNA binding;GO:0046872, metal ion binding	-	15.1234	22.0725	30.3712	17.6762	15.4103	10.5046	26.0838	23.5381	20.0239	19.5695	28.212	16.9832	19.797	11.3491	29.6501	16.1708	21.1963	22.174
T_41055_c1_g2	LOB	N	gi|908212404|tpg|DAA64945.1| TPA_inf: dof protein [Cajanus cajan] 2.6e-90	GO:0003677, DNA binding;GO:0003700, DNA binding transcription factor activity;GO:0005634, nucleus;GO:0006351, transcription, DNA-templated;GO:0006355, regulation of transcription, DNA-templated;GO:0009733, response to auxin;GO:0009751, response to salicylic acid;GO:0042545, cell wall modification;GO:0044212, transcription regulatory region DNA binding;GO:0045787, positive regulation of cell cycle…	-	19.9925	28.3403	33.3786	19.8674	20.4311	15.5521	36.7019	35.7634	28.2568	36.7452	38.19	37.1626	37.3505	48.3689	46.7188	43.3153	31.6196	28.1818
T_45202_c0_g4	bHLH	N	gi|955363315|ref|XP_014622378.1| PREDICTED: putative transcription factor bHLH086 [Glycine max] 7.9e-106	GO:0001046, core promoter sequence-specific DNA binding;GO:0001228, transcriptional activator activity, RNA polymerase II transcription regulatory region sequence-specific DNA binding;GO:0003700, DNA binding transcription factor activity;GO:0005634, nucleus;GO:0006355, regulation of transcription, DNA-templated;GO:0006366, transcription by RNA polymerase II	-	0.65156	1.54168	2.17412	0.659527	1.49896	2.76241	1.89714	1.16624	1.48171	0.689845	0.927401	1.73175	1.51102	0.839132	0.435403	0.211894	1.41107	1.77596
T_36851_c0_g1	FAR1	N	gi|326487602|dbj|BAK05473.1| predicted protein [Hordeum vulgare subsp. vulgare] 1.8e-09	GO:0003676, nucleic acid binding;GO:0005634, nucleus;GO:0005829, cytosol;GO:0006351, transcription, DNA-templated;GO:0006355, regulation of transcription, DNA-templated;GO:0009405, pathogenesis;GO:0034599, cellular response to oxidative stress;GO:0034605, cellular response to heat;GO:0046872, metal ion binding;GO:0071277, cellular response to calcium ion;GO:1900409, positive regulation of cellula…	-	0.139882	0.201934	0.255272	0.0838159	0	0	0	0.563701	0	0.153664	0.457177	0.785941	0	0	0	0	0	0.235943
T_46847_c0_g1	bHLH	N	gi|356575172|ref|XP_003555716.1| PREDICTED: uncharacterized protein LOC100809323 isoform X1 [Glycine max] 2.6e-168	GO:0003677, DNA binding;GO:0003700, DNA binding transcription factor activity;GO:0005634, nucleus;GO:0006351, transcription, DNA-templated;GO:0006355, regulation of transcription, DNA-templated;GO:0009266, response to temperature stimulus;GO:0009740, gibberellic acid mediated signaling pathway;GO:0010452, histone H3-K36 methylation;GO:0048579, negative regulation of long-day photoperiodism, flowe…	-	1.05181	1.86393	2.92999	3.52912	2.69124	1.125	2.21981	3.46663	1.81202	1.18257	1.58039	0.442456	1.09498	1.65352	0.719706	2.92326	0.616118	0.420539
T_54780_c0_g1	OFP	N	gi|947125075|gb|KRH73281.1| hypothetical protein GLYMA_02G264700 [Glycine max] 8.6e-27	GO:0003677, DNA binding;GO:0003700, DNA binding transcription factor activity;GO:0003735, structural constituent of ribosome;GO:0005634, nucleus;GO:0005840, ribosome;GO:0005983, starch catabolic process;GO:0006351, transcription, DNA-templated;GO:0006412, translation;GO:0006952, defense response;GO:0006970, response to osmotic stress;GO:0009414, response to water deprivation;GO:0009738, abscisic …	-	0	0	0	1.92046	0	0	0	0	0	0	0	0	0	0	0	0	0	0
T_53407_c0_g1	C2H2	N	gi|586720968|ref|XP_006848824.1| PREDICTED: homeobox protein knotted-1-like 2 [Amborella trichopoda] 4.2e-13	GO:0000060, protein import into nucleus, translocation;GO:0001654, eye development;GO:0001752, compound eye photoreceptor fate commitment;GO:0003677, DNA binding;GO:0003700, DNA binding transcription factor activity;GO:0003705, transcription factor activity, RNA polymerase II distal enhancer sequence-specific binding;GO:0005634, nucleus;GO:0005667, transcription factor complex;GO:0005737, cytopla…	-	0	0.277827	0	0	0	0	0.32169	0.189092	0	0.301097	0	0	0	0	0	0	0	0
T_42021_c3_g5	C2H2	N	gi|356507135|ref|XP_003522326.1| PREDICTED: mini zinc finger protein 3-like [Glycine max] 6.9e-32	GO:0003677, DNA binding;GO:0005634, nucleus;GO:0005737, cytoplasm;GO:0006351, transcription, DNA-templated;GO:0006355, regulation of transcription, DNA-templated;GO:0007275, multicellular organism development;GO:0042803, protein homodimerization activity;GO:0046872, metal ion binding;GO:0048509, regulation of meristem development	-	42.2355	34.5091	26.8021	22.8152	28.8282	27.4807	36.3119	37.5492	17.6144	32.7384	22.5394	24.7713	30.2164	30.4761	38.8648	45.9345	32.3455	46.54
T_87937_c0_g1	C2H2	N	gi|356516303|ref|XP_003526835.1| PREDICTED: probable WRKY transcription factor 51 [Glycine max] 3.8e-68	GO:0003700, DNA binding transcription factor activity;GO:0005634, nucleus;GO:0006351, transcription, DNA-templated;GO:0009867, jasmonic acid mediated signaling pathway;GO:0042742, defense response to bacterium;GO:0043565, sequence-specific DNA binding;GO:0050832, defense response to fungus	-	1.30987	0.94299	0.616656	1.8101	1.10196	0.831161	1.58581	0.81055	1.45673	1.45762	2.30127	0.777893	1.76207	3.94309	2.11563	3.63576	1.46147	2.18865
T_91380_c0_g1	MYB->MYB	N	-	GO:0000981, RNA polymerase II transcription factor activity, sequence-specific DNA binding;GO:0003677, DNA binding;GO:0005634, nucleus;GO:0006351, transcription, DNA-templated;GO:0008270, zinc ion binding	-	0	0	0	0	0	0	0	0	0	1.67381	0	0	0	0	0	0	0	0
T_39236_c1_g8	HB->HB-KNOX	N	gi|947116406|gb|KRH64708.1| hypothetical protein GLYMA_04G251400 [Glycine max] 8.5e-90	GO:0003677, DNA binding;GO:0003700, DNA binding transcription factor activity;GO:0005634, nucleus;GO:0006351, transcription, DNA-templated;GO:0009751, response to salicylic acid;GO:0009753, response to jasmonic acid;GO:0009873, ethylene-activated signaling pathway;GO:0034605, cellular response to heat;GO:0044212, transcription regulatory region DNA binding;GO:0045893, positive regulation of trans…	-	1.48246	3.31591	9.26285	1.55332	1.15746	1.16912	1.58978	1.21585	0.646705	0.837891	1.05807	1.35105	1.57454	0.96359	0.95248	2.0409	1.26538	3.36857
T_39591_c3_g5	MYB->MYB-related	N	gi|356510689|ref|XP_003524068.1| PREDICTED: ethylene-responsive transcription factor 5 [Glycine max] 1.4e-109	GO:0003677, DNA binding;GO:0003700, DNA binding transcription factor activity;GO:0005634, nucleus;GO:0006351, transcription, DNA-templated;GO:0006952, defense response;GO:0009409, response to cold;GO:0009873, ethylene-activated signaling pathway;GO:0010200, response to chitin	-	155.825	204.606	192.637	57.7922	139.903	70.3496	273.872	230.418	276.893	298.295	376.657	146.12	272.991	321.341	490.052	384.21	279.538	355.803
T_39591_c3_g1	MYB->MYB-related	N	gi|955321303|ref|XP_014631241.1| PREDICTED: homeobox-leucine zipper protein ATHB-6 isoform X1 [Glycine max] 2.6e-122	GO:0003677, DNA binding;GO:0003700, DNA binding transcription factor activity;GO:0005634, nucleus;GO:0006351, transcription, DNA-templated;GO:0009414, response to water deprivation;GO:0009738, abscisic acid-activated signaling pathway;GO:0009788, negative regulation of abscisic acid-activated signaling pathway;GO:0043565, sequence-specific DNA binding;GO:0045893, positive regulation of transcript…	-	465.238	326.621	270.434	424.189	382.705	330.983	478.558	546.412	287.811	393.98	409.91	262.567	320.122	351.091	494.372	298.787	211.814	225.033
T_39591_c3_g3	MYB->MYB-related	Y	gi|356549699|ref|XP_003543229.1| PREDICTED: ethylene-responsive transcription factor 4 [Glycine max] 3.7e-35	GO:0003677, DNA binding;GO:0003700, DNA binding transcription factor activity;GO:0005634, nucleus;GO:0006351, transcription, DNA-templated;GO:0009873, ethylene-activated signaling pathway;GO:0009908, flower development;GO:0010102, lateral root morphogenesis;GO:0010432, bract development;GO:0010451, floral meristem growth;GO:0010582, floral meristem determinacy;GO:0044212, transcription regulatory…	-	59.827	94.553	90.3678	38.6892	64.2114	34.3923	159.176	138.845	134.237	175.455	209.447	104.657	140.207	157.297	195.859	239.631	167.334	205.61
T_24694_c0_g2	NF-Y->NF-YB	N	gi|697179638|ref|XP_009598796.1| PREDICTED: GATA transcription factor 11-like isoform X1 [Nicotiana tomentosiformis] 2.0e-09	GO:0003700, DNA binding transcription factor activity;GO:0005634, nucleus;GO:0006351, transcription, DNA-templated;GO:0008270, zinc ion binding;GO:0043565, sequence-specific DNA binding	-	0	0	0	0	0	0	0	0	0	0.612816	0	0	0	0	1.21874	0	0	0
T_46177_c0_g1	bZIP	N	gi|955355296|ref|XP_003540372.3| PREDICTED: zinc finger CCCH domain-containing protein 2-like [Glycine max] 1.6e-170	GO:0003677, DNA binding;GO:0003700, DNA binding transcription factor activity;GO:0005634, nucleus;GO:0006351, transcription, DNA-templated;GO:0006355, regulation of transcription, DNA-templated;GO:0010187, negative regulation of seed germination;GO:0046872, metal ion binding	-	1.15314	2.09326	1.24805	0.25098	0.726473	0.508996	0.265997	0.56179	1.63782	0.505887	3.55812	3.41616	1.28768	0.345852	1.55485	0.802258	0.776399	1.41096
T_40787_c1_g2	WRKY	N	gi|571483860|ref|XP_003535498.2| PREDICTED: trihelix transcription factor PTL-like [Glycine max] 1.4e-45	GO:0003677, DNA binding;GO:0003700, DNA binding transcription factor activity;GO:0005634, nucleus;GO:0006351, transcription, DNA-templated;GO:0006355, regulation of transcription, DNA-templated;GO:0009909, regulation of flower development;GO:0010200, response to chitin;GO:0042803, protein homodimerization activity;GO:0046621, negative regulation of organ growth;GO:0048441, petal development;GO:00…	-	0	0.776135	0	0	0	0	0	0.451022	0	0	0	0	0	0	0	1.08825	0	0
T_40787_c1_g3	WRKY	N	gi|571481997|ref|XP_006588827.1| PREDICTED: trihelix transcription factor PTL-like [Glycine max] 2.1e-78	GO:0003677, DNA binding;GO:0003700, DNA binding transcription factor activity;GO:0005634, nucleus;GO:0006351, transcription, DNA-templated;GO:0006355, regulation of transcription, DNA-templated;GO:0009909, regulation of flower development;GO:0010200, response to chitin;GO:0042803, protein homodimerization activity;GO:0046621, negative regulation of organ growth;GO:0048441, petal development;GO:00…	-	1.53806	1.42346	0.832608	0.0979431	0.168498	1.01525	0.926664	1.17783	0.651463	0.221271	0.932967	0.55323	1.33559	0.243318	1.33455	0.651288	0.959486	0.513824
T_36265_c0_g1	WRKY	N	gi|326523605|dbj|BAJ92973.1| predicted protein [Hordeum vulgare subsp. vulgare] 1.9e-13	GO:0003700, DNA binding transcription factor activity;GO:0005634, nucleus;GO:0006351, transcription, DNA-templated;GO:0006986, response to unfolded protein;GO:0043565, sequence-specific DNA binding	-	0.415714	0.280078	0.272754	0.81742	0.27761	1.00945	0.338772	0.929423	0.384977	0.591243	0.310834	1.14578	0.69065	0.998901	0.330142	0.947172	0.96478	0.847019
T_42350_c1_g7	WRKY	N	gi|359806196|ref|NP_001240948.1| DELLA protein GAI 1 [Glycine max] 5.5e-30	GO:0000989, transcription factor activity, transcription factor binding;GO:0003700, DNA binding transcription factor activity;GO:0005634, nucleus;GO:0006351, transcription, DNA-templated;GO:0006355, regulation of transcription, DNA-templated;GO:0006808, regulation of nitrogen utilization;GO:0007275, multicellular organism development;GO:0009739, response to gibberellin;GO:0009740, gibberellic aci…	-	0.104815	0.177021	0.322825	0	0.218188	0.19861	0.0981781	0.0872641	0.420644	0.0929319	0.100756	0.624728	0.399112	0.203824	0.0889917	0.103201	0.08726	0
T_42350_c1_g4	WRKY	Y	gi|359806196|ref|NP_001240948.1| DELLA protein GAI 1 [Glycine max] 4.0e-274	GO:0000989, transcription factor activity, transcription factor binding;GO:0003700, DNA binding transcription factor activity;GO:0005634, nucleus;GO:0006351, transcription, DNA-templated;GO:0006355, regulation of transcription, DNA-templated;GO:0009723, response to ethylene;GO:0009737, response to abscisic acid;GO:0009740, gibberellic acid mediated signaling pathway;GO:0009863, salicylic acid med…	K14494-ko04075 Plant hormone signal transduction	69.8453	84.086	70.1049	103.85	93.3026	83.1266	109.974	111.992	142.046	116.118	151.504	148.376	118.694	134.025	221.27	72.5818	107.857	84.6977
T_43933_c0_g1	AP2/ERF->AP2/ERF-ERF	N	gi|950931106|ref|XP_014506180.1| PREDICTED: heat stress transcription factor C-1 [Vigna radiata var. radiata] 8.0e-38	GO:0003700, DNA binding transcription factor activity;GO:0005634, nucleus;GO:0006351, transcription, DNA-templated;GO:0043565, sequence-specific DNA binding	-	21.4448	41.0768	30.3259	21.0873	6.72188	7.56103	19.4536	40.06	13.5564	22.785	31.9537	59.3416	16.2095	27.5858	13.4482	21.9018	23.8683	16.8906
T_42048_c0_g1	C2H2	N	gi|571521110|ref|XP_006598111.1| PREDICTED: neurofilament medium polypeptide-like [Glycine max] 1.0e-51	GO:0000166, nucleotide binding;GO:0000783, nuclear telomere cap complex;GO:0003691, double-stranded telomeric DNA binding;GO:0003723, RNA binding;GO:0005634, nucleus;GO:0006351, transcription, DNA-templated;GO:0006355, regulation of transcription, DNA-templated;GO:0008270, zinc ion binding;GO:0009507, chloroplast;GO:0031627, telomeric loop formation	-	3.19244	2.53658	1.31011	1.77047	0.80458	1.43866	1.54329	0.983819	0.796283	0.392389	1.05298	1.44236	0.971884	0.553188	1.4415	0.864587	1.50502	2.38578
T_41319_c1_g1	HB->HB-HD-ZIP	N	gi|356522908|ref|XP_003530084.1| PREDICTED: transcription repressor KAN1-like isoform X1 [Glycine max] 6.7e-177	GO:0003700, DNA binding transcription factor activity;GO:0005634, nucleus;GO:0006351, transcription, DNA-templated;GO:0006355, regulation of transcription, DNA-templated;GO:0009887, animal organ morphogenesis;GO:0009943, adaxial/abaxial axis specification;GO:0009944, polarity specification of adaxial/abaxial axis;GO:0009956, radial pattern formation;GO:0010051, xylem and phloem pattern formation;…	-	6.84905	3.14406	3.46987	1.59482	1.72671	1.8753	3.04889	5.05435	2.08987	1.91503	3.10948	1.47633	1.93559	0.899821	2.59552	2.26468	2.13672	3.29503
T_42390_c4_g1	WRKY	N	gi|134142362|gb|ABO61516.1| GAI1 [Glycine max] 1.1e-26	GO:0000989, transcription factor activity, transcription factor binding;GO:0005634, nucleus;GO:0006351, transcription, DNA-templated;GO:0006355, regulation of transcription, DNA-templated;GO:0009740, gibberellic acid mediated signaling pathway	-	0	0	0	0	0	1.02913	0	0	0	0	0	0	0	2.12182	0	1.07541	0	0
T_1479_c0_g1	bZIP	N	gi|951048235|ref|XP_014519648.1| PREDICTED: protein FD-like [Vigna radiata var. radiata] 2.5e-41	GO:0003700, DNA binding transcription factor activity;GO:0005634, nucleus;GO:0006351, transcription, DNA-templated;GO:0043565, sequence-specific DNA binding;GO:0043621, protein self-association;GO:2000028, regulation of photoperiodism, flowering	-	0	0	0.209303	0.24652	0.107751	0.0995056	0	0.0872226	0	0.160993	0	0.535989	0	0	0.0885241	0	0.261621	0.161048
T_44331_c0_g1	C2H2	N	gi|571517103|ref|XP_006597486.1| PREDICTED: uncharacterized protein LOC102661478 [Glycine max] 2.6e-108	GO:0000302, response to reactive oxygen species;GO:0003677, DNA binding;GO:0003700, DNA binding transcription factor activity;GO:0005634, nucleus;GO:0006351, transcription, DNA-templated;GO:0009723, response to ethylene;GO:0009873, ethylene-activated signaling pathway;GO:0035865, cellular response to potassium ion;GO:0043565, sequence-specific DNA binding;GO:0048528, post-embryonic root developme…	-	0.802864	0.973664	1.03468	1.36606	1.67073	0.410217	1.56991	1.35917	1.76971	0.687974	4.66461	1.23223	1.14838	2.05027	6.83889	0.71846	1.44333	1.838
T_45788_c2_g3	B3->B3	Y	gi|356535794|ref|XP_003536428.1| PREDICTED: uncharacterized protein LOC100812134 [Glycine max] 1.9e-204	-	-	10.0481	7.67331	6.72624	4.4051	4.76358	5.22084	3.66533	3.11029	2.18875	3.6492	4.98784	2.55161	3.26225	2.07178	5.12044	3.12919	3.65167	4.49377
T_39526_c3_g5	MYB->MYB-related	N	gi|571455391|ref|XP_006580078.1| PREDICTED: zinc finger CCCH domain-containing protein 17-like [Glycine max] 4.2e-310	GO:0003677, DNA binding;GO:0046872, metal ion binding	-	29.623	32.8865	34.8797	34.522	33.7825	32.0182	34.7073	35.8156	32.4155	32.3386	37.0031	26.2122	29.9352	26.8211	35.9376	24.1503	25.7616	18.7254
T_97469_c0_g1	C2H2	N	gi|612395817|ref|XP_007513428.1| PREDICTED: similar to Zinc finger protein 271 (Zinc finger protein 7) (HZF7) (Zinc finger protein ZNFphex133) (Epstein-Barr virus-induced zinc finger protein) (ZNF-EB) (CT-ZFP48) (Zinc finger protein [Bathycoccus prasinos] 6.4e-11	GO:0000978, RNA polymerase II proximal promoter sequence-specific DNA binding;GO:0001077, transcriptional activator activity, RNA polymerase II proximal promoter sequence-specific DNA binding;GO:0003676, nucleic acid binding;GO:0005634, nucleus;GO:0006357, regulation of transcription by RNA polymerase II;GO:0046872, metal ion binding	-	0	0	0	0	0	0	0	0	0	0	1.14102	0	0	0	0	0	0	0
T_44551_c3_g4	B3->B3-ARF	N	gi|950975352|ref|XP_014501082.1| PREDICTED: LOB domain-containing protein 25-like [Vigna radiata var. radiata] 2.4e-81	GO:0010199, organ boundary specification between lateral organs and the meristem	-	5.93337	7.23473	5.2208	2.89216	3.98899	8.48721	4.0572	1.47315	5.45636	2.12169	3.85442	6.76407	7.37369	5.34525	6.53683	2.34108	4.49329	4.55657
T_44465_c0_g2	bZIP	N	gi|802760581|ref|XP_012089481.1| PREDICTED: myb-related protein Myb4-like [Jatropha curcas] 2.4e-21	GO:0003677, DNA binding;GO:0005634, nucleus;GO:0006351, transcription, DNA-templated;GO:0006355, regulation of transcription, DNA-templated	-	0	0	0	0	0	0	0	0	0	0	0.344049	0	0	0	0	0.750234	0	0.140014
T_24932_c0_g1	NF-Y->NF-YB	N	gi|356510203|ref|XP_003523829.1| PREDICTED: protein RADIALIS-like 3 [Glycine max] 1.3e-43	GO:0003677, DNA binding;GO:0003700, DNA binding transcription factor activity;GO:0005634, nucleus;GO:0006351, transcription, DNA-templated;GO:0009630, gravitropism;GO:0009793, embryo development ending in seed dormancy;GO:0010114, response to red light	-	0	0	0.575376	1.35645	0	0	0	0.239691	0	0.250281	0	0	0.565607	0.280748	0	0.295451	0	0.213956
T_41708_c0_g1	bZIP	Y	gi|593688603|ref|XP_007144936.1| hypothetical protein PHAVU_007G195900g [Phaseolus vulgaris] 5.0e-54	GO:0003700, DNA binding transcription factor activity;GO:0005634, nucleus;GO:0006351, transcription, DNA-templated;GO:0006355, regulation of transcription, DNA-templated;GO:0043565, sequence-specific DNA binding	-	16.1252	23.9679	18.871	7.32068	9.58416	10.0723	5.6832	7.58431	6.43415	5.26195	9.42941	13.4071	14.5032	7.52989	7.37162	3.28944	18.947	17.1015
T_41287_c2_g1	SBP	N	gi|358248978|ref|NP_001239972.1| zinc finger protein CONSTANS-LIKE 5-like [Glycine max] 3.5e-166	GO:0003700, DNA binding transcription factor activity;GO:0005634, nucleus;GO:0006355, regulation of transcription, DNA-templated;GO:0008270, zinc ion binding;GO:0009416, response to light stimulus;GO:0009909, regulation of flower development	-	74.1615	113.597	102.61	69.2614	59.9511	58.8991	95.5457	86.3982	89.49	83.4417	145.533	112.621	107.386	109.824	180.805	129.034	159.059	147.643
T_100251_c0_g1	C2H2	N	-	-	-	0	0	0	0	0	0	0	1.03731	0	0.909593	0	0	0	0	0	0	0	0
T_41709_c0_g1	bZIP	N	-	-	-	0	0	2.27536	0	0	0	0	0	0	0	0	0	0	0	0	0	0	0
T_38016_c0_g2	NAC	N	-	GO:0000122, negative regulation of transcription by RNA polymerase II;GO:0000978, RNA polymerase II proximal promoter sequence-specific DNA binding;GO:0000982, transcription factor activity, RNA polymerase II proximal promoter sequence-specific DNA binding;GO:0005634, nucleus;GO:0006351, transcription, DNA-templated;GO:0006808, regulation of nitrogen utilization;GO:0008270, zinc ion binding	-	0	1.01532	0.176055	0	0.271205	0.083716	0.165751	0.219832	0	0.935676	0.0822108	1.92805	0.252888	1.20102	0.148612	0	0	0
T_40615_c4_g1	MYB->MYB	N	gi|959092402|ref|NP_001304541.1| transcription factor GAMYB-like [Glycine max] 1.7e-188	GO:0003677, DNA binding;GO:0005634, nucleus;GO:0006351, transcription, DNA-templated;GO:0006355, regulation of transcription, DNA-templated;GO:0009908, flower development;GO:0030154, cell differentiation	-	1.16549	1.06613	1.07908	0.535053	0.605794	0.769567	1.14723	1.12781	0.845318	1.13054	0.74828	0.795821	0.847836	0.944917	0.74327	0.30974	0.644006	0.833243
T_38905_c2_g2	AP2/ERF->AP2/ERF-ERF	N	gi|356557662|ref|XP_003547134.1| PREDICTED: uncharacterized protein LOC100804245 [Glycine max] 1.9e-143	-	-	1.85219	2.03517	1.51551	0.76604	1.01541	0.66093	1.20622	0.834923	0.619239	0.677794	0.961868	0.58894	0.762477	0.855661	0.877304	1.25087	2.6028	1.27789
T_38905_c2_g1	AP2/ERF->AP2/ERF-ERF	N	gi|356519542|ref|XP_003528431.1| PREDICTED: uncharacterized protein LOC100793085 [Glycine max] 2.2e-211	-	-	0.684266	0.663255	0.30364	0.498513	0.0309048	0.231172	0.169711	0.201341	0.0890108	0.188482	0.198182	0.280616	0.317156	0.147179	0.228998	0.177937	0.305249	0.353597
T_42267_c0_g2	bHLH	N	gi|950968506|ref|XP_014499573.1| PREDICTED: transcription factor TCP4 [Vigna radiata var. radiata] 3.5e-114	GO:0003677, DNA binding;GO:0003700, DNA binding transcription factor activity;GO:0005634, nucleus;GO:0006351, transcription, DNA-templated;GO:0006355, regulation of transcription, DNA-templated;GO:0009733, response to auxin;GO:0009965, leaf morphogenesis;GO:0030154, cell differentiation;GO:0045962, positive regulation of development, heterochronic;GO:0048366, leaf development	-	12.724	15.3777	13.7195	14.7849	16.3803	19.8648	18.5167	18.5306	30.4745	23.5232	17.9976	22.2201	22.5786	24.8607	23.6813	12.4491	19.5071	16.5624
T_42267_c0_g1	bHLH	N	gi|571493457|ref|XP_006592557.1| PREDICTED: transcription factor TCP3-like [Glycine max] 2.0e-147	GO:0003677, DNA binding;GO:0003700, DNA binding transcription factor activity;GO:0005634, nucleus;GO:0006351, transcription, DNA-templated;GO:0006355, regulation of transcription, DNA-templated;GO:0009733, response to auxin;GO:0009965, leaf morphogenesis;GO:0030154, cell differentiation;GO:0045962, positive regulation of development, heterochronic;GO:0048366, leaf development	-	8.08127	12.6501	12.2616	4.9616	12.542	18.5404	7.93857	4.9483	19.4054	6.19014	6.15368	14.8111	14.1051	12.157	10.3247	4.24428	9.90272	11.4801
T_43250_c2_g1	AP2/ERF->AP2/ERF-ERF	N	gi|955326189|ref|XP_014632295.1| PREDICTED: ethylene-responsive transcription factor ERF054-like [Glycine max] 4.4e-164	GO:0003677, DNA binding;GO:0003700, DNA binding transcription factor activity;GO:0005634, nucleus;GO:0005737, cytoplasm;GO:0006351, transcription, DNA-templated;GO:0009651, response to salt stress;GO:0009873, ethylene-activated signaling pathway;GO:2000070, regulation of response to water deprivation	-	0.584574	1.23085	1.07394	0.0537506	0.0910816	0.0567802	0.222293	0.247255	0.116599	0.211634	0.361594	0.125314	0.113299	0.115673	0.0499931	0.262186	0.574826	0.89078
T_38465_c0_g2	FAR1	N	gi|612393492|ref|XP_007512266.1| PREDICTED: similar to Zinc finger protein 271 (Zinc finger protein 7) (HZF7) (Zinc finger protein ZNFphex133) (Epstein-Barr virus-induced zinc finger protein) (ZNF-EB) (CT-ZFP48) (Zinc finger protein [Bathycoccus prasinos] 5.4e-09	GO:0003676, nucleic acid binding;GO:0003677, DNA binding;GO:0005634, nucleus;GO:0006351, transcription, DNA-templated;GO:0006355, regulation of transcription, DNA-templated;GO:0046872, metal ion binding	-	0.399865	0	0	0	0	0	1.34525	3.58619	0	0.662303	1.25472	0	0.064876	0	0	0.469624	0	0
T_45520_c2_g1	NF-Y->NF-YC	N	gi|734364283|gb|KHN17184.1| Transcription factor bHLH74 [Glycine soja] 2.3e-179	GO:0003677, DNA binding;GO:0003700, DNA binding transcription factor activity;GO:0005634, nucleus;GO:0006351, transcription, DNA-templated;GO:0006355, regulation of transcription, DNA-templated;GO:0009637, response to blue light;GO:0040008, regulation of growth	-	25.1212	24.9034	25.2538	14.3098	13.995	20.0581	20.7598	18.5198	11.3561	10.3998	13.4408	12.9972	13.0295	9.89722	14.5999	20.7983	17.8708	18.7242
T_39554_c3_g1	MYB->MYB-related	N	gi|571542493|ref|XP_003552298.2| PREDICTED: transcription factor bHLH51-like [Glycine max] 1.0e-76	GO:0003677, DNA binding;GO:0003700, DNA binding transcription factor activity;GO:0005634, nucleus;GO:0006351, transcription, DNA-templated;GO:0006355, regulation of transcription, DNA-templated	-	16.3203	10.6964	11.7556	9.79463	12.0284	9.61025	11.276	12.3662	6.44676	9.57746	6.68769	7.79316	8.8218	8.36697	8.30515	7.46445	4.53617	7.39017
T_39880_c1_g1	C2H2	N	gi|593261760|ref|XP_007133059.1| hypothetical protein PHAVU_011G148000g [Phaseolus vulgaris] 1.1e-153	GO:0003677, DNA binding;GO:0003700, DNA binding transcription factor activity;GO:0005634, nucleus;GO:0006351, transcription, DNA-templated;GO:0006355, regulation of transcription, DNA-templated;GO:0009753, response to jasmonic acid;GO:0044212, transcription regulatory region DNA binding;GO:0045995, regulation of embryonic development;GO:0048317, seed morphogenesis;GO:0080060, integument developme…	-	0.429492	0.169759	0.0337158	0.316371	0.0343342	0.0962548	0.0942805	0.419292	0.0329474	0.32886	0.282959	0	0.0640616	0.0980851	0.0282649	0.725159	0.197669	0.209317
T_11542_c0_g1	C2H2	N	gi|947064578|gb|KRH13839.1| hypothetical protein GLYMA_15G267400 [Glycine max] 1.0e-20	-	-	0.408541	0	0	0	0	0	0	0	0	0	0	1.0624	0.412791	0	0	0	0	0
T_39458_c4_g1	bZIP	N	gi|356554525|ref|XP_003545596.1| PREDICTED: myb-related protein 3R-1-like isoform X1 [Glycine max] 6.9e-78	GO:0003677, DNA binding;GO:0005634, nucleus	K09420-ko04151 PI3K-Akt signaling pathway	2.225	2.57805	4.36114	1.52845	2.59928	2.48857	4.14417	4.54482	6.70976	2.1633	3.03537	2.59871	1.41979	2.03994	3.75459	0.952702	1.45546	0.0672524
T_41781_c0_g1	WRKY	N	gi|571473749|ref|XP_006586018.1| PREDICTED: transcription factor TCP15-like [Glycine max] 2.0e-48	-	-	4.78449	6.089	4.79522	4.07401	3.52488	4.851	5.41524	4.18934	4.93895	5.6662	2.97269	5.56613	4.09436	5.10971	5.96575	5.07943	3.41913	4.66817
T_44288_c3_g1	GRAS	N	gi|356497940|ref|XP_003517814.1| PREDICTED: probable WRKY transcription factor 4 [Glycine max] 7.5e-131	GO:0003700, DNA binding transcription factor activity;GO:0005634, nucleus;GO:0006351, transcription, DNA-templated;GO:0043565, sequence-specific DNA binding	-	14.8735	12.8824	10.1746	7.97328	6.96328	10.9083	13.6625	12.8645	9.3288	9.28602	11.5978	5.35972	13.8153	7.7147	11.9426	13.6067	12.4932	14.6013
T_44288_c3_g2	GRAS	N	gi|1028959004|ref|XP_016722940.1| PREDICTED: probable WRKY transcription factor 4 isoform X1 [Gossypium hirsutum] 1.7e-09	GO:0003700, DNA binding transcription factor activity;GO:0005634, nucleus;GO:0006351, transcription, DNA-templated;GO:0043565, sequence-specific DNA binding	-	0.491823	1.12392	0	0	0.53655	0	0	0	0	0.443204	0	0	0	0	0	0	0	0
T_46782_c3_g2	MYB->MYB-related	N	gi|734426225|gb|KHN43730.1| B3 domain-containing protein [Glycine soja] 3.2e-255	GO:0003677, DNA binding;GO:0005634, nucleus;GO:0006351, transcription, DNA-templated;GO:0006355, regulation of transcription, DNA-templated;GO:0008270, zinc ion binding	-	9.96362	10.2937	9.7986	10.0897	5.78062	9.41325	8.64366	8.87703	8.35822	7.79383	9.03709	7.58473	8.26932	8.70522	8.68233	6.20481	8.27239	6.86279
T_45639_c0_g1	LOB	Y	gi|356557062|ref|XP_003546837.1| PREDICTED: protein SHORT-ROOT-like [Glycine max] 2.1e-200	GO:0003700, DNA binding transcription factor activity;GO:0005634, nucleus;GO:0005769, early endosome;GO:0005770, late endosome;GO:0006351, transcription, DNA-templated;GO:0006355, regulation of transcription, DNA-templated;GO:0008356, asymmetric cell division;GO:0009956, radial pattern formation;GO:0032350, regulation of hormone metabolic process;GO:0043565, sequence-specific DNA binding;GO:00459…	-	9.77612	10.8188	4.32446	20.9149	24.4434	16.5985	26.7587	29.523	34.3509	25.2274	41.4743	15.4729	32.5903	31.8942	105.574	21.6539	10.3817	14.8245
T_46868_c1_g9	DDT	Y	gi|920679431|gb|KOM26328.1| hypothetical protein LR48_Vigan252s004000 [Vigna angularis] 1.0e-178	GO:0003676, nucleic acid binding;GO:0003700, DNA binding transcription factor activity;GO:0005634, nucleus;GO:0006351, transcription, DNA-templated;GO:0006355, regulation of transcription, DNA-templated;GO:0009630, gravitropism;GO:0009965, leaf morphogenesis;GO:0010601, positive regulation of auxin biosynthetic process;GO:0043621, protein self-association;GO:0044212, transcription regulatory regi…	-	9.32063	5.04925	3.59498	3.13592	2.28229	2.4771	4.45048	3.34566	1.30667	2.28595	2.46256	2.0671	2.62771	1.57793	2.36539	2.39798	4.05136	4.03911
T_36382_c0_g1	WRKY	N	gi|734325237|gb|KHN05250.1| hypothetical protein glysoja_042973, partial [Glycine soja] 3.4e-58	GO:0005634, nucleus;GO:0009617, response to bacterium	-	17.3668	21.8322	17.7494	21.6391	20.3425	21.8372	22.9248	24.3612	13.9484	18.3989	16.7999	15.2606	14.7193	15.9265	15.201	17.718	20.0564	23.2262
T_46868_c1_g5	DDT	Y	gi|950935782|ref|XP_014517385.1| PREDICTED: protein SHOOT GRAVITROPISM 5-like [Vigna radiata var. radiata] 4.2e-202	GO:0003676, nucleic acid binding;GO:0003700, DNA binding transcription factor activity;GO:0005634, nucleus;GO:0006351, transcription, DNA-templated;GO:0006355, regulation of transcription, DNA-templated;GO:0009630, gravitropism;GO:0009965, leaf morphogenesis;GO:0010601, positive regulation of auxin biosynthetic process;GO:0043621, protein self-association;GO:0044212, transcription regulatory regi…	-	18.3262	10.0815	5.70864	3.67939	2.82764	7.16962	3.71419	1.8007	4.32189	1.88908	2.84961	5.13627	2.59956	1.83336	3.40671	1.85069	4.8463	6.51525
T_41350_c7_g3	LOB	N	gi|571477469|ref|XP_006587267.1| PREDICTED: DNA-directed primase/polymerase protein isoform X2 [Glycine max] 2.7e-163	GO:0003682, chromatin binding;GO:0003887, DNA-directed DNA polymerase activity;GO:0003896, DNA primase activity;GO:0005634, nucleus;GO:0005759, mitochondrial matrix;GO:0006264, mitochondrial DNA replication;GO:0009411, response to UV;GO:0019985, translesion synthesis	-	45.8852	67.8324	67.1633	100.851	91.6982	83.3532	72.1243	78.4916	89.8306	83.1185	69.5653	104.855	74.6978	85.2456	82.8959	69.2374	55.0019	43.0815
T_43867_c1_g2	bHLH	N	gi|356515677|ref|XP_003526525.1| PREDICTED: transcription factor bHLH93-like [Glycine max] 8.3e-110	GO:0003677, DNA binding;GO:0003700, DNA binding transcription factor activity;GO:0005634, nucleus;GO:0006351, transcription, DNA-templated;GO:0007275, multicellular organism development;GO:0032440, 2-alkenal reductase [NAD(P)] activity	-	0.628379	2.23961	3.66489	4.00973	2.75808	2.11783	1.96225	2.79562	2.21889	4.85132	3.90743	1.73221	3.86808	1.75148	3.56415	5.95323	1.81957	3.39064
T_42498_c1_g1	GARP->GARP-G2-like	N	gi|920699292|gb|KOM42517.1| hypothetical protein LR48_Vigan05g012100 [Vigna angularis] 2.2e-94	GO:0003700, DNA binding transcription factor activity;GO:0005634, nucleus;GO:0005737, cytoplasm;GO:0006351, transcription, DNA-templated;GO:0043565, sequence-specific DNA binding	-	4.12263	1.80053	1.87847	0.705631	0.820283	1.01239	0.878552	1.3399	0.685592	0.809362	1.18843	1.28604	1.00985	1.22855	1.05336	1.70406	1.29779	2.30963
T_33997_c0_g1	bZIP	N	gi|593786677|ref|XP_007156379.1| hypothetical protein PHAVU_003G281300g [Phaseolus vulgaris] 7.6e-139	GO:0003677, DNA binding;GO:0003700, DNA binding transcription factor activity;GO:0005634, nucleus;GO:0006351, transcription, DNA-templated;GO:0006355, regulation of transcription, DNA-templated;GO:0009555, pollen development;GO:0048658, anther wall tapetum development;GO:0052543, callose deposition in cell wall	-	0.456236	0.418639	0.622981	0.091033	0.395369	0.714275	0.26822	0.289579	0.0758269	0.240772	0.701209	0.229248	0.424682	0.106638	0.452255	0.303859	0.306861	0.40213
T_41330_c0_g1	HB->HB-HD-ZIP	N	gi|1012363719|gb|KYP74902.1| Protein FAR1-RELATED SEQUENCE 5 [Cajanus cajan] 0.0e+00	GO:0005634, nucleus;GO:0006355, regulation of transcription, DNA-templated;GO:0008270, zinc ion binding	-	4.1452	3.10841	1.8138	1.23797	1.44251	1.46609	2.54295	4.23327	1.16527	1.6761	1.77945	0.937138	1.83224	0.934121	1.9364	1.38301	1.25534	1.79429
T_45309_c0_g1	C2H2	N	gi|356535486|ref|XP_003536276.1| PREDICTED: putative E3 ubiquitin-protein ligase LIN-1 [Glycine max] 0.0e+00	GO:0004842, ubiquitin-protein transferase activity;GO:0009877, nodulation;GO:0016874, ligase activity	-	228.562	228.877	244.577	234.529	152.879	140.111	255.24	255.765	200.898	193.937	279.762	180.204	160.163	211.508	275.994	230.144	211.494	229.825
T_42109_c1_g2	AP2/ERF->AP2/ERF-ERF	N	gi|356551985|ref|XP_003544352.1| PREDICTED: NAC domain-containing protein 86-like [Glycine max] 5.7e-306	GO:0003677, DNA binding;GO:0003700, DNA binding transcription factor activity;GO:0005634, nucleus;GO:0006351, transcription, DNA-templated;GO:0006355, regulation of transcription, DNA-templated;GO:0016021, integral component of membrane;GO:0090602, sieve element enucleation;GO:0090603, sieve element differentiation	-	6.72575	4.06022	2.90406	0.963169	2.308	3.12201	3.10258	1.3333	1.18424	1.82123	1.54802	1.6929	1.73419	1.30542	1.2896	0.704232	1.24731	2.35803
T_42109_c1_g3	AP2/ERF->AP2/ERF-ERF	Y	gi|734393120|gb|KHN28036.1| NAC domain-containing protein 55 [Glycine soja] 1.6e-90	GO:0003677, DNA binding;GO:0003700, DNA binding transcription factor activity;GO:0005634, nucleus;GO:0006351, transcription, DNA-templated;GO:0006355, regulation of transcription, DNA-templated;GO:0009414, response to water deprivation;GO:0009867, jasmonic acid mediated signaling pathway	-	46.7883	89.5232	103.915	13.3939	7.62977	7.03691	10.2228	13.7761	9.13266	23.7426	59.0167	86.9155	15.9604	37.705	7.32306	58.3836	42.1241	32.7829
T_42109_c1_g1	AP2/ERF->AP2/ERF-ERF	N	gi|1012344075|gb|KYP55267.1| NAC domain-containing protein 78 [Cajanus cajan] 1.2e-137	GO:0003677, DNA binding;GO:0003700, DNA binding transcription factor activity;GO:0005634, nucleus;GO:0006351, transcription, DNA-templated;GO:0006355, regulation of transcription, DNA-templated;GO:0044212, transcription regulatory region DNA binding;GO:0090602, sieve element enucleation;GO:0090603, sieve element differentiation	-	6.13778	5.88089	4.49763	9.97793	6.71488	5.58423	7.56785	11.2235	3.65297	9.45141	4.94602	5.51154	4.62145	5.58316	3.694	4.9521	2.8809	4.14131
T_42109_c1_g7	AP2/ERF->AP2/ERF-ERF	N	gi|734338398|gb|KHN08773.1| NAC domain-containing protein 74 [Glycine soja] 2.2e-305	GO:0003677, DNA binding;GO:0003700, DNA binding transcription factor activity;GO:0005634, nucleus;GO:0006351, transcription, DNA-templated;GO:0006355, regulation of transcription, DNA-templated;GO:0016021, integral component of membrane;GO:0090602, sieve element enucleation;GO:0090603, sieve element differentiation	-	5.15661	3.67384	2.41464	1.24061	1.15921	2.40132	1.18715	0.674473	0.689248	0.673694	0.784138	1.82327	1.23601	0.499581	1.15901	0.344158	1.50046	1.89642
T_42109_c1_g4	AP2/ERF->AP2/ERF-ERF	Y	gi|955471896|ref|NP_001304273.1| NAC domain-containing protein 72 [Glycine max] 1.4e-167	GO:0003677, DNA binding;GO:0005634, nucleus;GO:0006351, transcription, DNA-templated;GO:0006355, regulation of transcription, DNA-templated	-	5.30115	7.73246	10.0785	1.04263	0.945015	0.473241	1.17416	1.814	1.0691	1.58746	3.40058	5.14094	2.3305	4.61054	1.13943	4.66647	4.88464	3.72147
T_42109_c1_g5	AP2/ERF->AP2/ERF-ERF	N	gi|734383926|gb|KHN24171.1| NAC domain-containing protein 74 [Glycine soja] 9.5e-14	GO:0003677, DNA binding;GO:0003700, DNA binding transcription factor activity;GO:0005634, nucleus;GO:0006351, transcription, DNA-templated;GO:0006355, regulation of transcription, DNA-templated;GO:0016021, integral component of membrane;GO:0090602, sieve element enucleation;GO:0090603, sieve element differentiation	-	0.989386	0.697803	1.38728	0	1.19179	0.5467	0.547166	1.20207	0.140797	0	0.403555	0.607267	0.555374	0	0.122246	0.290361	0	0
T_42296_c0_g2	C2H2	N	gi|571562547|ref|XP_006605343.1| PREDICTED: uncharacterized protein LOC100787422 isoform X1 [Glycine max] 5.6e-224	GO:0000077, DNA damage checkpoint;GO:0003677, DNA binding;GO:0003700, DNA binding transcription factor activity;GO:0005634, nucleus;GO:0006351, transcription, DNA-templated;GO:0006355, regulation of transcription, DNA-templated;GO:0010332, response to gamma radiation;GO:0040020, regulation of meiotic nuclear division	-	5.47361	5.62599	4.15394	2.1835	2.71099	4.5664	3.73496	3.6563	2.5249	3.17637	2.52907	2.41881	3.26352	2.11037	1.82408	4.3068	2.37842	4.37361
T_42812_c2_g4	FAR1	N	gi|593475935|ref|XP_007140796.1| hypothetical protein PHAVU_008G142900g, partial [Phaseolus vulgaris] 6.8e-133	GO:0005622, intracellular;GO:0008270, zinc ion binding	-	1.34521	1.97998	0.927995	4.42526	2.24336	4.78235	1.3616	1.79055	1.74545	2.34248	0.6521	2.20414	2.1171	0.646632	0.55998	0.706168	1.21393	1.96057
T_42689_c3_g3	bZIP	N	gi|703094544|ref|XP_010095295.1| hypothetical protein L484_014637 [Morus notabilis] 3.5e-87	GO:0003677, DNA binding;GO:0003700, DNA binding transcription factor activity;GO:0006351, transcription, DNA-templated;GO:0009742, brassinosteroid mediated signaling pathway	K14503-ko04075 Plant hormone signal transduction	113.952	183.581	234.666	168.169	170.497	146.186	259.794	219.951	268.081	249.804	260.032	215.149	214.929	280.815	246.832	348.878	310.44	239.85
T_42689_c3_g2	bZIP	N	gi|571539525|ref|XP_006601311.1| PREDICTED: protein BRASSINAZOLE-RESISTANT 1-like [Glycine max] 1.5e-120	GO:0003677, DNA binding;GO:0003700, DNA binding transcription factor activity;GO:0005634, nucleus;GO:0005737, cytoplasm;GO:0006351, transcription, DNA-templated;GO:0009742, brassinosteroid mediated signaling pathway	K14503-ko04075 Plant hormone signal transduction	34.3177	45.6932	47.7409	49.9759	34.3686	33.6978	49.2911	55.5587	44.1083	51.6195	45.7049	61.1965	47.2308	54.8664	54.7842	46.5556	39.5025	33.8374
T_46169_c0_g1	bZIP	N	gi|359806041|ref|NP_001241177.1| uncharacterized protein LOC100793260 [Glycine max] 7.9e-118	GO:0003700, DNA binding transcription factor activity;GO:0005634, nucleus;GO:0006351, transcription, DNA-templated;GO:0009414, response to water deprivation;GO:0009737, response to abscisic acid;GO:0043565, sequence-specific DNA binding;GO:0045893, positive regulation of transcription, DNA-templated	-	7.07091	3.40509	3.16115	6.02927	2.01546	1.70167	2.91583	6.29973	1.4977	2.66157	2.29259	2.01217	1.72864	1.95042	1.33813	4.8049	2.43397	2.92461
T_44554_c0_g2	B3->B3-ARF	N	gi|571446320|ref|XP_006577057.1| PREDICTED: polyadenylation and cleavage factor homolog 4-like isoform X1 [Glycine max] 0.0e+00	GO:0000993, RNA polymerase II core binding;GO:0003729, mRNA binding;GO:0005634, nucleus;GO:0005737, cytoplasm;GO:0005849, mRNA cleavage factor complex;GO:0006369, termination of RNA polymerase II transcription;GO:0006378, mRNA polyadenylation;GO:0006379, mRNA cleavage;GO:0006397, mRNA processing;GO:0009908, flower development;GO:0009911, positive regulation of flower development;GO:0046872, metal…	K14400-ko03015 mRNA surveillance pathway	8.3481	7.0248	5.0079	7.58901	5.67072	10.3816	7.96198	5.32789	5.48968	5.85818	5.29831	4.41067	4.89149	5.62508	5.97812	7.01174	4.69145	6.74908
T_39308_c0_g2	C2C2->C2C2-Dof	N	gi|356522402|ref|XP_003529835.1| PREDICTED: growth-regulating factor 5-like [Glycine max] 5.5e-66	GO:0005524, ATP binding;GO:0005634, nucleus;GO:0006351, transcription, DNA-templated;GO:0006355, regulation of transcription, DNA-templated;GO:0032502, developmental process;GO:0048366, leaf development	-	0	0	0	0	0	0	0.336	0	0	0	0.16439	0	0	0	0	0.357753	0	0.535834
T_46392_c3_g1	bZIP	N	gi|955386072|ref|XP_014626720.1| PREDICTED: AP2-like ethylene-responsive transcription factor AIL7 isoform X2 [Glycine max] 2.9e-60	GO:0003677, DNA binding;GO:0003700, DNA binding transcription factor activity;GO:0005634, nucleus;GO:0006351, transcription, DNA-templated;GO:0007275, multicellular organism development;GO:0009873, ethylene-activated signaling pathway	-	0	0.121155	0.219488	0.258039	0.224886	0.0695914	0.137383	0.182505	0	0	0.0683007	0.492728	0.209728	0	0.123284	0.0723485	0.122206	0.0565065
T_22396_c0_g1	C2H2	N	-	GO:0003677, DNA binding;GO:0005634, nucleus;GO:0006351, transcription, DNA-templated;GO:0006355, regulation of transcription, DNA-templated	-	0	0	0	0.600644	0	0	0.16185	0.141824	0	0.299508	0	0.143187	0	0	0.144413	0	0.140488	0.258594
T_39257_c2_g4	LOB	N	gi|734320281|gb|KHN03824.1| Heat stress transcription factor A-6b [Glycine soja] 3.9e-109	GO:0003700, DNA binding transcription factor activity;GO:0005634, nucleus;GO:0005737, cytoplasm;GO:0006351, transcription, DNA-templated;GO:0043565, sequence-specific DNA binding	-	0.117805	0.249775	0.120135	0	0.0614195	0.171432	0	0.0498979	0	0	0.168164	0.0505357	0	0	0.151573	0.236692	0.251066	0.232332
T_40428_c1_g1	MYB->MYB	N	gi|965615111|dbj|BAU00744.1| hypothetical protein VIGAN_10236100 [Vigna angularis var. angularis] 6.5e-111	GO:0003677, DNA binding;GO:0003700, DNA binding transcription factor activity;GO:0005634, nucleus	-	0.237774	0.20161	0.33579	0.227794	0.0495138	0.184623	0.719917	1.60092	0.328903	0.556784	0.896161	0.404761	0.412833	1.03461	0.774129	2.75222	0.729091	1.15814
T_40939_c3_g1	S1Fa-like	N	gi|356549689|ref|XP_003543224.1| PREDICTED: basic leucine zipper 61 [Glycine max] 4.3e-95	GO:0003677, DNA binding;GO:0003700, DNA binding transcription factor activity;GO:0005634, nucleus;GO:0006351, transcription, DNA-templated;GO:0043565, sequence-specific DNA binding;GO:0045893, positive regulation of transcription, DNA-templated	-	10.6502	13.2974	15.4176	6.51309	11.0357	29.4273	8.28038	5.94767	18.3293	5.68438	6.91319	16.1397	15.2986	14.2961	6.11617	1.98916	8.47975	6.18159
T_11843_c0_g1	zn-clus	N	-	GO:0000982, transcription factor activity, RNA polymerase II proximal promoter sequence-specific DNA binding;GO:0003677, DNA binding;GO:0005634, nucleus;GO:0006351, transcription, DNA-templated;GO:0008204, ergosterol metabolic process;GO:0008270, zinc ion binding;GO:0009405, pathogenesis;GO:0016125, sterol metabolic process;GO:0035690, cellular response to drug;GO:0045892, negative regulation of …	-	0	0	0	3.03608	0	0	0	0.479382	0	0	0.532771	0	0	0	0	0	0	0
T_39845_c3_g5	HB->HB-BELL	N	gi|593699414|ref|XP_007150172.1| hypothetical protein PHAVU_005G132700g [Phaseolus vulgaris] 1.2e-171	GO:0003677, DNA binding;GO:0003700, DNA binding transcription factor activity;GO:0005634, nucleus;GO:0006351, transcription, DNA-templated;GO:0006355, regulation of transcription, DNA-templated;GO:0007389, pattern specification process;GO:0010076, maintenance of floral meristem identity;GO:0010077, maintenance of inflorescence meristem identity;GO:0010223, secondary shoot formation;GO:0010228, ve…	-	0.590536	0.783949	0.168818	0.283469	0.0343831	0.0642608	0.220302	0.307918	0.0659882	0.269448	0.28336	0.170227	0.160382	0.47005	0.509795	0.528143	0.0848352	0.657344
T_39845_c3_g4	HB->HB-BELL	N	gi|920705881|gb|KOM49106.1| hypothetical protein LR48_Vigan07g281000 [Vigna angularis] 7.5e-105	GO:0003677, DNA binding;GO:0003700, DNA binding transcription factor activity;GO:0005634, nucleus;GO:0006351, transcription, DNA-templated;GO:0006355, regulation of transcription, DNA-templated	-	7.0495	6.15939	6.21178	6.19195	3.89739	3.08774	10.5702	9.2803	6.66646	6.72524	10.2743	3.44074	5.61214	5.01316	7.20822	8.40947	5.24035	3.393
T_39845_c3_g3	HB->HB-BELL	N	gi|356509664|ref|XP_003523566.1| PREDICTED: BEL1-like homeodomain protein 7 [Glycine max] 2.1e-306	GO:0003677, DNA binding;GO:0003700, DNA binding transcription factor activity;GO:0005634, nucleus;GO:0006351, transcription, DNA-templated;GO:0006355, regulation of transcription, DNA-templated;GO:0048510, regulation of timing of transition from vegetative to reproductive phase	-	22.2819	20.5742	15.7589	17.5595	17.0754	14.3668	21.4127	22.1089	15.7994	16.8994	21.0631	12.6939	14.1909	16.1193	19.3308	14.8876	14.8213	18.6174
T_39845_c3_g2	HB->HB-BELL	N	gi|356544650|ref|XP_003540761.1| PREDICTED: BEL1-like homeodomain protein 8 [Glycine max] 5.8e-187	GO:0003677, DNA binding;GO:0003700, DNA binding transcription factor activity;GO:0005634, nucleus;GO:0006351, transcription, DNA-templated;GO:0006355, regulation of transcription, DNA-templated;GO:0007389, pattern specification process;GO:0010076, maintenance of floral meristem identity;GO:0010077, maintenance of inflorescence meristem identity;GO:0010223, secondary shoot formation;GO:0010228, ve…	-	1.59762	1.20169	1.50749	2.44445	1.77868	0.873087	3.50329	2.45467	1.42003	1.5291	2.79861	1.25636	1.36889	0.94947	2.44613	5.22875	2.71032	1.2882
T_74041_c0_g1	bZIP	N	-	GO:0000045, autophagosome assembly;GO:0000422, autophagy of mitochondrion;GO:0006501, C-terminal protein lipidation;GO:0006995, cellular response to nitrogen starvation;GO:0015031, protein transport;GO:0034045, phagophore assembly site membrane;GO:0034274, Atg12-Atg5-Atg16 complex;GO:0044804, autophagy of nucleus	-	0	0	0	0	0	0	3.05022	0	0	0	0	0	0	0	0	0	0	0
T_75767_c0_g1	AP2/ERF->AP2/ERF-ERF	N	-	-	-	0	0	0	0.229864	0	0	0	0	0	0	0	0	0	0	0.166069	1.19278	0	0.739043
T_44641_c0_g1	C2H2	N	gi|359806583|ref|NP_001241268.1| transcription factor ICE1-like [Glycine max] 1.3e-146	GO:0003677, DNA binding;GO:0003700, DNA binding transcription factor activity;GO:0005634, nucleus;GO:0006351, transcription, DNA-templated;GO:0009409, response to cold;GO:0010440, stomatal lineage progression;GO:0045893, positive regulation of transcription, DNA-templated;GO:0050826, response to freezing	-	18.6594	17.8643	16.9296	9.73185	6.01336	12.8069	11.4453	9.19909	11.7398	7.81651	10.8246	9.91769	11.9945	12.1258	9.57474	7.91512	8.29281	16.8423
T_39288_c2_g3	C2C2->C2C2-Dof	N	gi|388556558|ref|NP_001253999.1| homeobox protein knotted-1-like 2-like [Glycine max] 2.3e-166	GO:0005634, nucleus;GO:0006355, regulation of transcription, DNA-templated;GO:0043565, sequence-specific DNA binding	-	24.016	34.3777	39.2299	56.3408	47.4424	26.5982	59.8616	63.9283	28.4198	52.1259	52.5053	34.8111	26.4186	22.7527	37.8565	45.8355	25.5604	25.0139
T_39790_c4_g3	HB->HB-HD-ZIP	N	gi|593685690|ref|XP_007143537.1| hypothetical protein PHAVU_007G079800g [Phaseolus vulgaris] 4.0e-159	GO:0003677, DNA binding;GO:0003700, DNA binding transcription factor activity;GO:0005634, nucleus;GO:0006351, transcription, DNA-templated	-	10.3433	9.02467	8.91162	8.0446	7.90215	12.1557	9.39816	6.98824	13.1255	5.80408	10.0835	8.42926	12.5686	4.35733	10.6634	5.34655	8.62821	5.43661
T_39790_c4_g1	HB->HB-HD-ZIP	N	gi|734361876|gb|KHN15835.1| Trihelix transcription factor GT-2 [Glycine soja] 1.4e-150	GO:0003677, DNA binding;GO:0003700, DNA binding transcription factor activity;GO:0005634, nucleus;GO:0006351, transcription, DNA-templated	-	9.54427	9.03341	10.4447	8.38699	5.78295	5.55019	8.69529	12.2092	5.80098	8.4969	8.21594	4.84608	5.81611	8.45936	6.23778	9.0462	7.55994	7.86404
T_46123_c3_g1	MADS->MADS-MIKC	N	gi|356516545|ref|XP_003526954.1| PREDICTED: nuclear transcription factor Y subunit C-1-like [Glycine max] 1.0e-93	GO:0003677, DNA binding;GO:0003700, DNA binding transcription factor activity;GO:0005634, nucleus;GO:0006351, transcription, DNA-templated;GO:0006355, regulation of transcription, DNA-templated;GO:0016602, CCAAT-binding factor complex;GO:0045893, positive regulation of transcription, DNA-templated	-	53.903	75.5286	68.3168	78.5314	84.5362	100.447	78.5263	77.4998	92.8097	77.034	62.4837	101.987	81.1156	116.977	66.3942	82.1697	89.9777	90.4038
T_98500_c0_g1	HSF	N	-	GO:0000122, negative regulation of transcription by RNA polymerase II;GO:0000790, nuclear chromatin;GO:0000978, RNA polymerase II proximal promoter sequence-specific DNA binding;GO:0000981, RNA polymerase II transcription factor activity, sequence-specific DNA binding;GO:0001080, nitrogen catabolite activation of transcription from RNA polymerase II promoter;GO:0005667, transcription factor compl…	-	0	0	0	0	0	0	0	0	0	0	0	0	0	0	0	2.01607	0	0
T_36699_c0_g1	bHLH	N	gi|326513820|dbj|BAJ87928.1| predicted protein [Hordeum vulgare subsp. vulgare] 2.2e-07	GO:0000978, RNA polymerase II proximal promoter sequence-specific DNA binding;GO:0000981, RNA polymerase II transcription factor activity, sequence-specific DNA binding;GO:0001077, transcriptional activator activity, RNA polymerase II proximal promoter sequence-specific DNA binding;GO:0001191, transcriptional repressor activity, RNA polymerase II transcription factor binding;GO:0003677, DNA bindi…	-	0.0690102	0.230985	0	0.413488	0	0	0.585147	0	0	0.638088	0.843766	0	0	0	0.296273	0	0.235077	0
T_39824_c1_g2	HB->HB-other	N	gi|571451623|ref|XP_006578792.1| PREDICTED: zinc finger CCCH domain-containing protein 38 isoform X1 [Glycine max] 0.0e+00	GO:0003677, DNA binding;GO:0046872, metal ion binding	-	8.91356	6.02303	3.98619	5.76022	3.8267	4.93445	5.48789	4.92224	3.50792	3.50523	5.00806	2.64104	3.98039	4.1082	4.72754	4.05389	4.5324	6.364
T_77955_c0_g1	HB->HB-other	N	-	GO:0003676, nucleic acid binding;GO:0005634, nucleus;GO:0006351, transcription, DNA-templated;GO:0006355, regulation of transcription, DNA-templated;GO:0009405, pathogenesis;GO:0046872, metal ion binding	-	0	0.134018	0.500937	0	0	0	0.478534	0	0	0.147664	0	0	0	0	0	0	0	0
T_101489_c0_g1	bHLH	N	-	GO:0000978, RNA polymerase II proximal promoter sequence-specific DNA binding;GO:0000983, transcription factor activity, RNA polymerase II core promoter sequence-specific DNA binding;GO:0005737, cytoplasm;GO:0006351, transcription, DNA-templated;GO:0071339, MLL1 complex	-	0	0	0	0	0	0	0	0	0	0	0	0	0	0	0	0	0	2.18773
T_43074_c0_g2	C3H	N	gi|356540587|ref|XP_003538769.1| PREDICTED: two-component response regulator-like APRR2 isoform X1 [Glycine max] 5.2e-287	GO:0000160, phosphorelay signal transduction system;GO:0003677, DNA binding;GO:0003700, DNA binding transcription factor activity;GO:0005634, nucleus;GO:0006351, transcription, DNA-templated;GO:0006355, regulation of transcription, DNA-templated	-	3.27611	2.89794	3.73747	3.07713	2.68496	2.69649	3.88529	3.16717	2.92299	2.05643	3.27073	4.01086	4.09194	4.55685	4.47014	3.03978	2.90023	4.19182
T_41680_c0_g2	NAC	N	gi|571546980|ref|XP_006602590.1| PREDICTED: myb-like protein A [Glycine max] 3.8e-235	GO:0003677, DNA binding;GO:0005634, nucleus	-	7.20668	5.83168	4.30936	2.57694	3.14209	3.42725	5.11795	4.42696	1.55076	2.94213	3.50018	2.05132	2.45818	1.95274	3.62546	3.30886	2.2755	4.14636
T_41680_c0_g1	NAC	N	gi|734434507|gb|KHN47436.1| Myb-related protein 3R-1 [Glycine soja] 2.0e-229	GO:0003677, DNA binding;GO:0005634, nucleus	-	0.683155	1.00455	0.466537	0.305087	0.362954	0.310042	1.31823	0.787969	0.600088	0.433238	0.600893	0.223708	0.354888	0.283946	0.47224	0.442319	0.818564	1.24968
T_29750_c0_g3	C2H2	N	-	-	-	0	0	0	0	0	0	0	1.62559	0	0	0	0	0	0	0	0	0	0
T_40542_c0_g1	B3->B3-ARF	Y	gi|593797252|ref|XP_007161664.1| hypothetical protein PHAVU_001G088200g [Phaseolus vulgaris] 4.8e-35	GO:0000122, negative regulation of transcription by RNA polymerase II;GO:0001046, core promoter sequence-specific DNA binding;GO:0003700, DNA binding transcription factor activity;GO:0005634, nucleus;GO:0006351, transcription, DNA-templated;GO:0010055, atrichoblast differentiation;GO:0032107, regulation of response to nutrient levels;GO:0043565, sequence-specific DNA binding;GO:0043620, regulatio…	-	3.18963	4.56695	5.40233	6.41158	4.99047	2.28722	6.23572	8.45182	3.98016	13.0478	8.22878	2.24772	7.33592	16.0437	4.08628	32.6688	13.4031	9.44192
T_73358_c0_g1	C2H2	N	gi|1012350473|gb|KYP61662.1| Agamous-like MADS-box protein AGL62 [Cajanus cajan] 1.4e-27	GO:0003677, DNA binding;GO:0003700, DNA binding transcription factor activity;GO:0005634, nucleus;GO:0006351, transcription, DNA-templated;GO:0006355, regulation of transcription, DNA-templated	K09260-ko04022 cGMP - PKG signaling pathway;ko04013 MAPK signaling pathway - fly	0	2.74154	0	1.10688	0	0	0	0	0	0	0	0	0	0	0	0	0	0
T_55635_c0_g1	C2H2	N	gi|922385858|ref|XP_003593809.2| heat shock transcription factor A4A [Medicago truncatula] 4.2e-13	GO:0003700, DNA binding transcription factor activity;GO:0005634, nucleus;GO:0006351, transcription, DNA-templated;GO:0006357, regulation of transcription by RNA polymerase II;GO:0009405, pathogenesis;GO:0043565, sequence-specific DNA binding;GO:0060257, negative regulation of flocculation;GO:0060258, negative regulation of filamentous growth	-	0	0	3.25291	0	0	0	3.23223	0	0	0	0	0	0	0	0	0	0	0
T_45772_c1_g1	B3->B3	N	gi|356521159|ref|XP_003529225.1| PREDICTED: transcription factor bHLH121 isoform X1 [Glycine max] 1.2e-112	GO:0003677, DNA binding;GO:0003700, DNA binding transcription factor activity;GO:0005634, nucleus;GO:0006351, transcription, DNA-templated	-	10.663	8.08899	8.85992	6.24899	3.95232	4.28983	6.47816	6.63851	5.92387	5.13096	8.28961	4.64607	4.81195	6.17561	6.18433	7.18921	7.77138	8.51327
T_40103_c0_g1	TCP	N	gi|356498729|ref|XP_003518202.1| PREDICTED: transcription repressor OFP15-like [Glycine max] 1.6e-77	GO:0005634, nucleus;GO:0006351, transcription, DNA-templated;GO:0045892, negative regulation of transcription, DNA-templated	-	0.734283	0.708407	0.199736	0.527619	0.560759	1.23524	0.420144	0.331591	0.341667	0.0442631	0.326092	0.881802	0.427961	0.0969876	0.335574	0.147142	0.0417727	0
T_39459_c1_g2	bZIP	N	gi|734310474|gb|KHM99854.1| hypothetical protein glysoja_017552 [Glycine soja] 0.0e+00	GO:0003677, DNA binding;GO:0005634, nucleus;GO:0006351, transcription, DNA-templated;GO:0006355, regulation of transcription, DNA-templated;GO:0009908, flower development	-	4.83538	4.08241	2.6864	4.5235	2.14826	3.28909	2.77139	2.92079	2.28596	1.84729	2.49324	1.74209	1.60089	1.60422	1.90406	2.33828	1.67758	2.04553
T_39402_c1_g1	LOB	N	gi|356576787|ref|XP_003556511.1| PREDICTED: protein indeterminate-domain 2-like [Glycine max] 4.2e-119	GO:0003676, nucleic acid binding;GO:0003700, DNA binding transcription factor activity;GO:0005634, nucleus;GO:0006351, transcription, DNA-templated;GO:0006355, regulation of transcription, DNA-templated;GO:0044212, transcription regulatory region DNA binding;GO:0046872, metal ion binding	-	21.8382	18.6521	15.1117	22.3818	21.5304	15.8206	27.426	27.2848	15.9102	19.1566	28.7109	15.0631	18.6859	16.3616	32.0642	25.8228	21.8793	21.6242
T_26602_c0_g1	bZIP	N	gi|545376490|ref|XP_005652329.1| CSD-domain-containing protein [Coccomyxa subellipsoidea C-169] 1.0e-12	GO:0003677, DNA binding;GO:0003723, RNA binding;GO:0005576, extracellular region;GO:0006351, transcription, DNA-templated;GO:0006355, regulation of transcription, DNA-templated;GO:0006397, mRNA processing;GO:0008380, RNA splicing;GO:0010494, cytoplasmic stress granule;GO:0051781, positive regulation of cell division;GO:0070934, CRD-mediated mRNA stabilization;GO:0071204, histone pre-mRNA 3'end pr…	-	0.697035	0.423693	0.660211	0.715525	0.466689	0.628147	0.902238	0.337268	0.74464	0.585224	0.426421	0.768751	0.483682	1.18379	0.64	0.349272	1.01958	0.629279
T_29704_c0_g1	HSF	N	-	GO:0000790, nuclear chromatin;GO:0003677, DNA binding;GO:0006351, transcription, DNA-templated;GO:0007155, cell adhesion;GO:0009405, pathogenesis;GO:0030447, filamentous growth;GO:0044182, filamentous growth of a population of unicellular organisms;GO:1900461, positive regulation of pseudohyphal growth by positive regulation of transcription from RNA polymerase II promoter;GO:2000220, regulation …	-	0.283292	0	0	0.906004	0	0	0	0.801294	0	0	0	0	0	0	0	0	0	0
T_45901_c2_g8	C2C2->C2C2-Dof	N	gi|734337611|gb|KHN08548.1| Dof zinc finger protein DOF1.4 [Glycine soja] 1.2e-119	GO:0003677, DNA binding;GO:0003700, DNA binding transcription factor activity;GO:0005634, nucleus;GO:0006351, transcription, DNA-templated;GO:0006355, regulation of transcription, DNA-templated;GO:0010200, response to chitin;GO:0044212, transcription regulatory region DNA binding;GO:0046872, metal ion binding	-	10.6419	11.8565	11.8061	6.82063	5.82923	7.07281	7.78645	8.20102	6.64665	7.59355	7.4734	8.82476	8.5353	7.05587	8.54995	7.34016	10.1957	9.4853
T_45901_c2_g6	C2C2->C2C2-Dof	N	gi|593179938|ref|XP_007132171.1| hypothetical protein PHAVU_011G071900g [Phaseolus vulgaris] 1.1e-136	GO:0003677, DNA binding;GO:0003700, DNA binding transcription factor activity;GO:0005730, nucleolus;GO:0006351, transcription, DNA-templated;GO:0006355, regulation of transcription, DNA-templated;GO:0046872, metal ion binding	-	27.6697	35.6956	28.4208	20.9028	18.692	19.6337	32.7104	31.7051	25.219	25.2477	25.9846	32.0185	24.5555	26.9578	30.0985	29.9994	29.8236	27.107
T_30762_c0_g1	bZIP	N	gi|571460879|ref|XP_003526918.2| PREDICTED: protein UNIFOLIATA-like [Glycine max] 2.2e-94	GO:0003677, DNA binding;GO:0005634, nucleus;GO:0006351, transcription, DNA-templated;GO:0006355, regulation of transcription, DNA-templated;GO:0007275, multicellular organism development	-	0.609227	0.146093	0.333009	0	0.159587	0	0.073129	0.36913	0.0761072	0.206839	0	0.534891	0.074412	0.325792	0.131212	0	0.268903	0.0683669
T_34497_c0_g1	MYB->MYB-related	N	-	GO:0000977, RNA polymerase II regulatory region sequence-specific DNA binding;GO:0000981, RNA polymerase II transcription factor activity, sequence-specific DNA binding;GO:0005634, nucleus;GO:0006351, transcription, DNA-templated	-	0	0	0	1.54468	0.0728136	0	0.200157	0.118204	0	0.12598	0.0663609	0.239358	0.271628	0.43407	0	0.140512	0	0.49212
T_44414_c1_g3	bHLH	N	gi|571545202|ref|XP_006602322.1| PREDICTED: single-stranded DNA-binding protein WHY1, chloroplastic-like [Glycine max] 4.1e-96	GO:0003677, DNA binding;GO:0003700, DNA binding transcription factor activity;GO:0005634, nucleus;GO:0006351, transcription, DNA-templated;GO:0006355, regulation of transcription, DNA-templated;GO:0009507, chloroplast;GO:0043565, sequence-specific DNA binding;GO:0045893, positive regulation of transcription, DNA-templated;GO:0050832, defense response to fungus	-	27.7047	37.6129	30.0463	25.6359	37.1483	35.2112	35.7365	33.8036	33.8421	34.5952	33.5115	35.8588	35.0918	41.379	32.1114	33.4935	34.558	32.8362
T_67538_c0_g1	zf-HD	N	gi|571569271|ref|XP_006606367.1| PREDICTED: ethylene-responsive transcription factor ERF096-like [Glycine max] 2.6e-34	GO:0003677, DNA binding;GO:0003700, DNA binding transcription factor activity;GO:0005634, nucleus;GO:0006351, transcription, DNA-templated;GO:0009789, positive regulation of abscisic acid-activated signaling pathway;GO:0009873, ethylene-activated signaling pathway;GO:0010186, positive regulation of cellular defense response;GO:0043565, sequence-specific DNA binding;GO:0045893, positive regulation…	-	0.298563	0.0629334	0	0.0894616	0.233968	0	0.142943	0.189831	0.148808	0.0674079	0.497227	0.192173	0	1.03691	0.128252	0.150599	0.190586	0
T_41893_c0_g1	VOZ	N	gi|965611518|dbj|BAT97657.1| hypothetical protein VIGAN_09117000 [Vigna angularis var. angularis] 0.0e+00	GO:0003700, DNA binding transcription factor activity;GO:0005634, nucleus;GO:0006351, transcription, DNA-templated;GO:0006355, regulation of transcription, DNA-templated;GO:0007623, circadian rhythm;GO:0030154, cell differentiation;GO:0043565, sequence-specific DNA binding;GO:0048768, root hair cell tip growth;GO:0051301, cell division	-	43.4326	52.4938	49.3269	49.1931	48.1405	55.1451	49.058	45.1901	43.2606	39.8626	43.1348	45.7395	41.6661	24.529	47.6128	28.041	34.3906	29.7072
T_40962_c1_g2	AP2/ERF->AP2/ERF-AP2	N	gi|356531804|ref|XP_003534466.1| PREDICTED: thioredoxin H2-like [Glycine max] 3.3e-43	GO:0000103, sulfate assimilation;GO:0005739, mitochondrion;GO:0005829, cytosol;GO:0005886, plasma membrane;GO:0006457, protein folding;GO:0006662, glycerol ether metabolic process;GO:0015035, protein disulfide oxidoreductase activity;GO:0016671, oxidoreductase activity, acting on a sulfur group of donors, disulfide as acceptor;GO:0034599, cellular response to oxidative stress;GO:0045454, cell red…	-	83.848	68.0516	59.4528	49.3805	71.7347	79.6368	74.4079	58.0424	49.5789	50.5321	46.1958	68.9822	72.5985	83.3525	68.8203	58.4483	70.7505	76.5973
T_41380_c0_g1	LOB	Y	gi|955324931|ref|XP_014632033.1| PREDICTED: E2F transcription factor-like E2FE isoform X5 [Glycine max] 8.1e-94	GO:0003677, DNA binding;GO:0003700, DNA binding transcription factor activity;GO:0005634, nucleus;GO:0005667, transcription factor complex;GO:0006351, transcription, DNA-templated;GO:0032876, negative regulation of DNA endoreduplication;GO:0042023, DNA endoreduplication	-	12.6617	6.71907	5.71508	2.35832	4.54628	6.40851	4.90638	3.4899	4.05487	2.26626	3.04922	3.46489	2.70965	1.6536	2.08557	2.72222	3.25714	4.17991
T_47269_c0_g1	MYB->MYB-related	N	-	-	-	0	0	0	0.309718	0	0	0	1.0994	0	0	0	0	0	0	0	0	0	0
T_79023_c0_g1	MYB->MYB-related	N	-	-	-	0	0	0	0	0	0	3.54306	0	0	0.517116	0	0	0	0	0	0	0	0
T_16448_c0_g1	MADS->MADS-MIKC	N	gi|1012336363|gb|KYP47666.1| Agamous-like MADS-box protein AGL1 [Cajanus cajan] 4.4e-105	GO:0003677, DNA binding;GO:0003700, DNA binding transcription factor activity;GO:0005634, nucleus;GO:0006351, transcription, DNA-templated;GO:0048440, carpel development;GO:0048481, plant ovule development	-	0.360223	0	0	0	0	0	0	0	0	0.1504	0.237824	0	0	0	0.0774897	0.456142	0	0
T_43289_c0_g2	GRAS	N	gi|593787296|ref|XP_007156687.1| hypothetical protein PHAVU_002G0088000g, partial [Phaseolus vulgaris] 2.5e-114	GO:0003677, DNA binding;GO:0003700, DNA binding transcription factor activity;GO:0005634, nucleus;GO:0006351, transcription, DNA-templated;GO:0007275, multicellular organism development;GO:0009751, response to salicylic acid	-	15.1949	8.18086	6.47242	3.96914	4.1871	3.79356	6.65182	7.41542	2.71559	3.85594	4.39432	3.85873	3.36986	4.68886	4.12203	7.6521	6.1018	6.61989
T_40527_c0_g2	B3->B3-ARF	N	gi|571475532|ref|XP_006586674.1| PREDICTED: uncharacterized protein LOC100784511 isoform X2 [Glycine max] 1.1e-119	GO:0003677, DNA binding;GO:0003700, DNA binding transcription factor activity;GO:0005634, nucleus;GO:0006351, transcription, DNA-templated;GO:0006355, regulation of transcription, DNA-templated	-	8.34012	10.6739	8.2262	7.50311	7.84032	14.3009	9.6341	7.92375	9.54396	6.08018	7.49827	11.2233	9.58822	9.87627	9.46376	7.1225	8.3291	13.0245
T_40527_c0_g1	B3->B3-ARF	N	gi|571475536|ref|XP_006586676.1| PREDICTED: uncharacterized protein LOC100784511 isoform X4 [Glycine max] 5.7e-82	GO:0003677, DNA binding;GO:0003700, DNA binding transcription factor activity;GO:0005634, nucleus;GO:0006351, transcription, DNA-templated;GO:0006355, regulation of transcription, DNA-templated	-	60.1053	47.0647	39.993	33.2884	33.1779	37.2496	38.4102	42.0256	23.4549	28.9467	37.1847	29.4542	36.2655	31.7204	35.6469	43.7015	44.4739	56.0314
T_38615_c1_g1	C2H2	N	gi|734379362|gb|KHN22497.1| hypothetical protein glysoja_041172 [Glycine soja] 5.4e-155	GO:0046872, metal ion binding	-	11.2232	17.5624	18.7016	11.0235	16.1527	14.453	14.052	16.9669	21.755	22.7858	22.3851	18.9795	16.5897	13.5842	26.2981	18.9257	19.7614	7.62126
T_41986_c1_g1	MYB->MYB	N	gi|571483842|ref|XP_006589367.1| PREDICTED: uridylate kinase-like isoform X1 [Glycine max] 1.6e-114	GO:0005524, ATP binding;GO:0005737, cytoplasm;GO:0006221, pyrimidine nucleotide biosynthetic process;GO:0033862, UMP kinase activity;GO:0044210, 'de novo' CTP biosynthetic process	-	10.092	9.61598	11.8603	9.12784	6.68868	7.90175	11.3671	10.7167	12.2196	10.7351	10.9351	12.1224	10.9006	17.9926	11.8888	7.32299	10.4996	10.0286
T_44310_c2_g5	MYB->MYB-related	N	gi|356513725|ref|XP_003525561.1| PREDICTED: myb-related protein 330 [Glycine max] 4.1e-204	GO:0003677, DNA binding;GO:0005634, nucleus;GO:0006351, transcription, DNA-templated;GO:0006355, regulation of transcription, DNA-templated	-	1.05875	1.01697	0.62211	0.614446	1.43354	2.46158	0.579773	0.434305	1.27984	0.232272	0.854886	0.742827	0.99526	0.317486	0.658699	0.320014	0.466232	0.991087
T_44310_c2_g6	MYB->MYB-related	N	gi|356519068|ref|XP_003528196.1| PREDICTED: transcription factor MYB51 [Glycine max] 3.0e-172	GO:0003677, DNA binding;GO:0003700, DNA binding transcription factor activity;GO:0005634, nucleus;GO:0006351, transcription, DNA-templated;GO:0006355, regulation of transcription, DNA-templated;GO:0009506, plasmodesma;GO:0009625, response to insect	-	0.306905	0.963321	1.18317	0.122459	0.531652	0.463618	0.389318	0.317388	0.408082	0.647984	0.454317	0.263186	0.628241	0.134996	0.408481	0.442412	0.0874309	0.783055
T_41571_c0_g2	B3->B3	Y	gi|356512592|ref|XP_003525002.1| PREDICTED: uncharacterized zinc finger protein At4g06634-like [Glycine max] 2.5e-103	GO:0003676, nucleic acid binding;GO:0043565, sequence-specific DNA binding;GO:0046872, metal ion binding	-	28.0416	14.6183	11.0277	7.218	8.76869	9.71147	8.57227	9.53874	7.38006	6.8203	7.22643	5.14873	5.9693	5.55301	6.83029	5.92469	8.25236	8.35288
T_39926_c1_g1	MYB->MYB-related	N	gi|356500950|ref|XP_003519293.1| PREDICTED: pathogenesis-related genes transcriptional activator PTI6-like [Glycine max] 6.1e-98	GO:0003677, DNA binding;GO:0003700, DNA binding transcription factor activity;GO:0005634, nucleus;GO:0006351, transcription, DNA-templated;GO:0006952, defense response	-	17.6919	25.9595	22.2376	15.6477	21.115	8.20378	36.4401	32.2367	20.1783	37.9874	55.686	27.0013	28.1857	39.6501	40.4945	53.9546	32.267	25.7751
T_39926_c1_g6	MYB->MYB-related	N	gi|571489662|ref|XP_003537365.2| PREDICTED: pathogenesis-related genes transcriptional activator PTI6-like [Glycine max] 2.0e-103	GO:0003677, DNA binding;GO:0003700, DNA binding transcription factor activity;GO:0005634, nucleus;GO:0006351, transcription, DNA-templated;GO:0006952, defense response	-	11.5752	11.197	10.985	16.7705	7.89487	8.00268	10.2316	11.0433	14.4083	12.7347	17.0337	12.5373	11.7511	18.1971	17.6643	15.4972	13.8916	10.644
T_39926_c1_g9	MYB->MYB-related	N	gi|356540410|ref|XP_003538682.1| PREDICTED: ethylene-responsive transcription factor CRF1-like [Glycine max] 1.3e-65	GO:0003677, DNA binding;GO:0003700, DNA binding transcription factor activity;GO:0005634, nucleus;GO:0005737, cytoplasm;GO:0006351, transcription, DNA-templated;GO:0009736, cytokinin-activated signaling pathway;GO:0009873, ethylene-activated signaling pathway;GO:0042802, identical protein binding;GO:0048364, root development;GO:0048825, cotyledon development	-	1.36116	3.83833	2.71559	1.69441	2.36011	2.39951	2.27864	1.95508	3.29043	2.35054	3.7682	3.74988	4.13088	1.22522	3.56703	3.09317	3.98048	2.31639
T_39379_c2_g1	LIM	N	gi|955347204|ref|XP_014618849.1| PREDICTED: protein TIFY 4B-like isoform X4 [Glycine max] 6.1e-100	GO:0005634, nucleus;GO:0048366, leaf development	-	13.9629	18.337	17.4475	14.1337	10.4323	15.5859	14.6779	14.472	17.1153	16.2641	19.5387	23.9689	15.3403	22.3117	18.6468	12.2721	16.9588	15.8586
T_43203_c0_g9	GRAS	N	gi|947118283|gb|KRH66532.1| hypothetical protein GLYMA_03G112700 [Glycine max] 5.4e-98	GO:0003677, DNA binding;GO:0003700, DNA binding transcription factor activity;GO:0005634, nucleus;GO:0006351, transcription, DNA-templated;GO:0006952, defense response;GO:0009873, ethylene-activated signaling pathway;GO:0010200, response to chitin	-	0.966007	1.4951	0.927207	0.136136	0.473889	0.220525	1.35643	0.336924	2.03952	0.308167	0.919285	0.43875	0.607753	0.394242	0.974605	3.82263	3.44001	1.7936
T_46120_c1_g1	MADS->MADS-MIKC	N	gi|951054257|ref|XP_014521190.1| PREDICTED: two-component response regulator ORR21-like [Vigna radiata var. radiata] 2.1e-200	GO:0000160, phosphorelay signal transduction system;GO:0003677, DNA binding;GO:0003700, DNA binding transcription factor activity;GO:0005634, nucleus;GO:0006351, transcription, DNA-templated;GO:0009736, cytokinin-activated signaling pathway	K14491-ko04075 Plant hormone signal transduction	5.98375	13.7721	14.6745	11.4137	11.1438	13.6659	20.9638	18.8486	21.8605	17.0037	14.0675	19.4692	14.2392	17.4122	28.4768	13.2526	12.5806	4.93798
T_43738_c0_g1	bHLH	N	gi|955307471|ref|XP_006575122.2| PREDICTED: condensin complex subunit 1 isoform X2 [Glycine max] 0.0e+00	GO:0000779, condensed chromosome, centromeric region;GO:0000793, condensed chromosome;GO:0000796, condensin complex;GO:0000799, nuclear condensin complex;GO:0003682, chromatin binding;GO:0005634, nucleus;GO:0005654, nucleoplasm;GO:0005737, cytoplasm;GO:0007076, mitotic chromosome condensation;GO:0010032, meiotic chromosome condensation;GO:0016020, membrane;GO:0042393, histone binding;GO:0045120, …	K06677-ko04111 Cell cycle - yeast	29.2605	34.4108	17.5345	9.91057	9.37536	24.5485	6.78815	5.32013	18.1004	2.55699	21.6148	30.3034	23.9575	7.82197	21.5961	6.45503	19.6533	19.1644
T_7331_c0_g1	C2H2	N	-	GO:0000982, transcription factor activity, RNA polymerase II proximal promoter sequence-specific DNA binding;GO:0003677, DNA binding;GO:0005634, nucleus;GO:0006351, transcription, DNA-templated;GO:0008204, ergosterol metabolic process;GO:0008270, zinc ion binding;GO:0009405, pathogenesis;GO:0016125, sterol metabolic process;GO:0035690, cellular response to drug;GO:0045892, negative regulation of …	-	0.162971	0	0.166278	0.0975612	0	0	0.0388033	0.758656	0	0.479111	0	0	0	0	0.069767	0	0	0
T_41248_c2_g2	SBP	N	gi|356531243|ref|XP_003534187.1| PREDICTED: trihelix transcription factor ASIL2-like [Glycine max] 1.0e-139	GO:0003677, DNA binding;GO:0003700, DNA binding transcription factor activity;GO:0005634, nucleus;GO:0006351, transcription, DNA-templated;GO:0006355, regulation of transcription, DNA-templated;GO:0009793, embryo development ending in seed dormancy;GO:0010431, seed maturation	-	30.3716	36.8013	38.4613	38.42	38.212	33.1042	41.5264	40.9795	45.5483	46.1409	43.5327	42.4626	39.014	49.0905	50.2009	47.4053	45.6144	33.1835
T_17311_c0_g1	zn-clus	N	-	-	-	0	0	0	0	0	2.00397	0	2.7691	0	0	0	0	0	0	0	0	0	0
T_39723_c1_g2	EIL	N	gi|947126874|gb|KRH74728.1| hypothetical protein GLYMA_01G039200 [Glycine max] 5.5e-112	GO:0003677, DNA binding;GO:0003700, DNA binding transcription factor activity;GO:0005634, nucleus;GO:0006351, transcription, DNA-templated;GO:0006355, regulation of transcription, DNA-templated;GO:0048446, petal morphogenesis	-	4.30965	7.56206	15.0203	2.39867	5.93604	10.6448	4.93031	3.07128	5.12699	3.62533	3.27377	6.06272	5.61091	3.51777	1.71496	1.69941	5.3289	5.80399
T_39723_c1_g3	EIL	N	gi|356516734|ref|XP_003527048.1| PREDICTED: transcription factor bHLH79-like [Glycine max] 2.6e-90	GO:0003677, DNA binding;GO:0003700, DNA binding transcription factor activity;GO:0005634, nucleus;GO:0006351, transcription, DNA-templated;GO:0006355, regulation of transcription, DNA-templated	-	20.7243	24.9673	23.7374	20.7347	20.6181	22.2979	25.4099	25.2047	24.6083	20.1331	25.0758	23.4684	23.6247	19.6167	28.985	18.5253	18.4048	17.6422
T_39723_c1_g1	EIL	N	gi|356526880|ref|XP_003532044.1| PREDICTED: transcription factor bHLH79 [Glycine max] 4.1e-122	GO:0003677, DNA binding;GO:0003700, DNA binding transcription factor activity;GO:0005634, nucleus;GO:0006351, transcription, DNA-templated;GO:0006355, regulation of transcription, DNA-templated;GO:0048446, petal morphogenesis	-	7.53209	7.00866	8.23788	2.38555	4.17967	6.66546	3.35124	2.9368	3.06958	2.39934	3.04506	2.81081	3.58967	2.08983	3.38724	2.13769	3.29736	3.50501
T_39723_c1_g4	EIL	N	gi|356562791|ref|XP_003549652.1| PREDICTED: transcription factor bHLH79-like [Glycine max] 3.1e-91	GO:0003677, DNA binding;GO:0003700, DNA binding transcription factor activity;GO:0005634, nucleus;GO:0006351, transcription, DNA-templated;GO:0006355, regulation of transcription, DNA-templated;GO:0048446, petal morphogenesis	-	14.4771	15.1649	14.7597	14.0448	11.7869	9.76743	15.6697	17.8315	15.3633	10.9767	15.238	15.4792	12.3726	20.5879	17.8784	11.3471	10.5401	17.5076
T_36857_c0_g1	FAR1	N	gi|571567568|ref|XP_006606090.1| PREDICTED: ethylene-responsive transcription factor ERF027-like [Glycine max] 9.1e-71	GO:0003677, DNA binding;GO:0003700, DNA binding transcription factor activity;GO:0005634, nucleus;GO:0006351, transcription, DNA-templated;GO:0009873, ethylene-activated signaling pathway;GO:0044212, transcription regulatory region DNA binding;GO:0050832, defense response to fungus	-	8.05763	13.4678	31.1943	7.45818	11.4921	6.84322	41.8584	19.8447	12.8504	25.4763	27.2878	8.19643	13.5359	9.78163	16.1029	66.5834	46.706	33.7947
T_39863_c2_g3	MYB->MYB	N	gi|950968986|ref|XP_014499705.1| PREDICTED: ocs element-binding factor 1-like [Vigna radiata var. radiata] 2.7e-58	GO:0003700, DNA binding transcription factor activity;GO:0009845, seed germination;GO:0043565, sequence-specific DNA binding;GO:0044212, transcription regulatory region DNA binding;GO:0046982, protein heterodimerization activity	-	322.883	344.193	288.057	431.257	281.715	321.082	323.512	356.304	257.639	328.87	246.259	319.818	280.628	396.6	253.021	273.959	211.2	245.15
T_36244_c0_g1	WRKY	N	gi|612390904|ref|XP_007510973.1| PREDICTED: similar to Zinc finger protein 271 (Zinc finger protein 7) (HZF7) (Zinc finger protein ZNFphex133) (Epstein-Barr virus-induced zinc finger protein) (ZNF-EB) (CT-ZFP48) (Zinc finger protein [Bathycoccus prasinos] 2.3e-13	GO:0003676, nucleic acid binding;GO:0005634, nucleus;GO:0005737, cytoplasm;GO:0006351, transcription, DNA-templated;GO:0009405, pathogenesis;GO:0009826, unidimensional cell growth;GO:0009847, spore germination;GO:0045944, positive regulation of transcription by RNA polymerase II;GO:0046872, metal ion binding;GO:0048315, conidium formation;GO:0071277, cellular response to calcium ion	-	0	0.102831	0	0.36339	0	0	0.115919	0.668129	0.0604806	0.328937	0	0.104098	0	0	0.208179	0	0.25853	0.0478433
T_41103_c2_g2	Trihelix	N	gi|571461067|ref|XP_006581890.1| PREDICTED: zinc finger CCCH domain-containing protein 43-like [Glycine max] 4.8e-47	GO:0003677, DNA binding;GO:0005634, nucleus;GO:0046872, metal ion binding	-	99.3135	125.374	128.809	120.241	154.407	120.28	151.771	149.097	108.75	133.45	118.175	98.202	101.863	118.372	123.096	103.53	105.697	103.168
T_43207_c1_g1	GRAS	N	gi|571548895|ref|XP_006602868.1| PREDICTED: subtilisin-like protease Glyma18g48580 [Glycine max] 6.1e-107	GO:0004252, serine-type endopeptidase activity;GO:0005576, extracellular region;GO:0005618, cell wall	-	112.066	151.648	148.967	113.781	237.371	168.063	151.947	133.815	193.077	110.851	137.852	159.035	153.732	77.1604	159.115	58.7542	86.7487	57.2278
T_10583_c0_g1	C2H2	N	gi|920682867|gb|KOM29639.1| hypothetical protein LR48_Vigan738s000400 [Vigna angularis] 2.7e-28	GO:0003676, nucleic acid binding;GO:0003700, DNA binding transcription factor activity;GO:0005634, nucleus;GO:0006351, transcription, DNA-templated;GO:0006355, regulation of transcription, DNA-templated;GO:0043565, sequence-specific DNA binding;GO:0044212, transcription regulatory region DNA binding;GO:0046872, metal ion binding;GO:0048235, pollen sperm cell differentiation	-	0	0	0	0	0.590257	0	0	1.43646	0	0	0.521261	0.93992	0	0	0	0	0.924705	0
T_38886_c0_g5	AP2/ERF->AP2/ERF-ERF	N	gi|955354906|ref|XP_014620471.1| PREDICTED: GATA transcription factor 11-like isoform X2 [Glycine max] 3.7e-100	GO:0000977, RNA polymerase II regulatory region sequence-specific DNA binding;GO:0001085, RNA polymerase II transcription factor binding;GO:0001228, transcriptional activator activity, RNA polymerase II transcription regulatory region sequence-specific DNA binding;GO:0003682, chromatin binding;GO:0003700, DNA binding transcription factor activity;GO:0005634, nucleus;GO:0005667, transcription fact…	-	16.7922	17.9243	16.5283	14.659	15.1183	23.1888	16.8948	14.855	13.044	10.8714	12.306	14.8938	14.2607	9.63973	10.0958	9.92678	14.566	14.0769
T_42418_c3_g2	C2C2->C2C2-Dof	N	gi|734403855|gb|KHN32677.1| Dof zinc finger protein DOF1.7 [Glycine soja] 7.2e-64	GO:0003677, DNA binding;GO:0003700, DNA binding transcription factor activity;GO:0005634, nucleus;GO:0006351, transcription, DNA-templated;GO:0006355, regulation of transcription, DNA-templated;GO:0010200, response to chitin;GO:0044212, transcription regulatory region DNA binding;GO:0046872, metal ion binding	-	15.2498	18.4581	15.6097	10.0129	7.35935	7.50735	16.6092	11.7686	10.419	9.65028	14.9957	10.9992	11.5318	9.06844	16.2424	16.1605	19.4104	22.1293
T_42418_c3_g1	C2C2->C2C2-Dof	N	gi|356522204|ref|XP_003529737.1| PREDICTED: dof zinc finger protein DOF3.1-like [Glycine max] 7.6e-70	GO:0003677, DNA binding;GO:0003700, DNA binding transcription factor activity;GO:0005634, nucleus;GO:0006351, transcription, DNA-templated;GO:0006355, regulation of transcription, DNA-templated;GO:0010200, response to chitin;GO:0044212, transcription regulatory region DNA binding;GO:0046872, metal ion binding	-	1.2949	2.04713	1.72806	0.635899	1.31123	0.870604	1.54763	1.57317	0.463561	1.05158	1.76941	2.67639	0.9791	0.920032	1.27828	2.18641	0.993254	3.20791
T_43159_c0_g5	GRAS	N	gi|356496775|ref|XP_003517241.1| PREDICTED: scarecrow-like protein 15 [Glycine max] 6.0e-234	GO:0003700, DNA binding transcription factor activity;GO:0005634, nucleus;GO:0006351, transcription, DNA-templated;GO:0006355, regulation of transcription, DNA-templated;GO:0030154, cell differentiation;GO:0043565, sequence-specific DNA binding;GO:0048831, regulation of shoot system development	-	21.0102	26.1349	32.1642	27.6365	21.041	20.9129	39.2891	32.1672	34.5858	34.5726	30.8436	38.9116	26.2647	31.0545	30.9558	36.6855	39.2856	22.1266
T_37234_c0_g2	bZIP	N	gi|356554145|ref|XP_003545409.1| PREDICTED: probable WRKY transcription factor 40 [Glycine max] 4.5e-128	GO:0002237, response to molecule of bacterial origin;GO:0003700, DNA binding transcription factor activity;GO:0005634, nucleus;GO:0006351, transcription, DNA-templated;GO:0009611, response to wounding;GO:0009751, response to salicylic acid;GO:0010200, response to chitin;GO:0031347, regulation of defense response;GO:0042742, defense response to bacterium;GO:0043565, sequence-specific DNA binding;G…	-	1.60148	1.153	0.468147	0	0	0.296566	0.124063	0.522226	0.305621	0	0.0617458	0.278365	0.150928	0.740745	0.0556877	0.391712	0.718612	0.255685
T_37234_c0_g1	bZIP	Y	gi|571538819|ref|XP_006601212.1| PREDICTED: probable WRKY transcription factor 40 isoform X1 [Glycine max] 4.0e-39	GO:0002237, response to molecule of bacterial origin;GO:0003700, DNA binding transcription factor activity;GO:0005634, nucleus;GO:0006351, transcription, DNA-templated;GO:0009611, response to wounding;GO:0009751, response to salicylic acid;GO:0010200, response to chitin;GO:0031347, regulation of defense response;GO:0042742, defense response to bacterium;GO:0043565, sequence-specific DNA binding;G…	-	4.72381	6.21152	9.47161	2.77897	1.30036	1.65644	7.04777	3.30205	8.53788	2.63862	5.01207	2.7956	2.83211	3.5982	4.98627	7.60194	10.5504	13.8225
T_42581_c0_g1	C3H	N	gi|920690968|gb|KOM34193.1| hypothetical protein LR48_Vigan02g034300 [Vigna angularis] 6.9e-44	GO:0003700, DNA binding transcription factor activity;GO:0005634, nucleus;GO:0006351, transcription, DNA-templated;GO:0043565, sequence-specific DNA binding	-	0	0	0	0	0.806883	1.44094	0.374863	0	0	0.334544	0	0	0.751196	0	0	0	0.940873	0
T_44592_c1_g2	C2H2	N	gi|571488899|ref|XP_006591066.1| PREDICTED: transcription factor E2FB-like [Glycine max] 1.5e-205	GO:0003677, DNA binding;GO:0003700, DNA binding transcription factor activity;GO:0005634, nucleus;GO:0005667, transcription factor complex;GO:0005737, cytoplasm;GO:0006351, transcription, DNA-templated;GO:0007049, cell cycle;GO:0008284, positive regulation of cell proliferation;GO:0009733, response to auxin;GO:0010090, trichome morphogenesis;GO:0045893, positive regulation of transcription, DNA-t…	K06620-ko04110 Cell cycle	21.6811	21.9746	19.5012	27.8643	20.0476	21.3458	24.1974	26.342	23.6105	26.8158	28.8655	25.236	19.6604	24.0518	27.1182	18.1404	13.7878	15.2126
T_23147_c0_g1	C2H2	N	gi|226497246|ref|NP_001140966.1| uncharacterized protein LOC100273045 [Zea mays] 4.9e-10	GO:0000978, RNA polymerase II proximal promoter sequence-specific DNA binding;GO:0001077, transcriptional activator activity, RNA polymerase II proximal promoter sequence-specific DNA binding;GO:0001078, transcriptional repressor activity, RNA polymerase II proximal promoter sequence-specific DNA binding;GO:0003677, DNA binding;GO:0005634, nucleus;GO:0008202, steroid metabolic process;GO:0010630,…	-	0	0	0	0	0	0	2.35911	0	0	0	0	0	0	0	0	0	0	0
T_28218_c0_g1	bHLH	N	-	GO:0003677, DNA binding;GO:0005634, nucleus;GO:0006351, transcription, DNA-templated;GO:0006355, regulation of transcription, DNA-templated;GO:0046872, metal ion binding	-	0	0	1.50625	0	0	0	1.00419	0	0	0.932705	0	0	0	0	0	0	0	0
T_15823_c0_g1	FAR1	N	gi|1012331304|gb|KYP42786.1| Protein FAR1-RELATED SEQUENCE 5 [Cajanus cajan] 1.7e-59	GO:0005634, nucleus;GO:0006355, regulation of transcription, DNA-templated;GO:0008270, zinc ion binding;GO:0016021, integral component of membrane	-	0	0.466669	0.242166	0	0	0.15355	0.379472	0	0	0	0	0.0679783	0.154435	0	0	0	0.539044	0.49831
T_44649_c1_g3	C2H2	N	gi|356574629|ref|XP_003555448.1| PREDICTED: protein indeterminate-domain 5, chloroplastic-like [Glycine max] 2.6e-209	GO:0003676, nucleic acid binding;GO:0003677, DNA binding;GO:0003700, DNA binding transcription factor activity;GO:0006351, transcription, DNA-templated;GO:0009507, chloroplast;GO:0046872, metal ion binding	-	19.326	9.12849	4.87575	6.82653	4.45733	8.76625	7.04764	5.51801	5.45586	3.14827	5.8558	5.1856	4.64076	2.65193	7.16905	3.55579	6.79999	10.5992
T_44649_c1_g2	C2H2	N	gi|571466522|ref|XP_006583684.1| PREDICTED: protein indeterminate-domain 5, chloroplastic-like [Glycine max] 5.8e-68	GO:0003676, nucleic acid binding;GO:0003677, DNA binding;GO:0003700, DNA binding transcription factor activity;GO:0006351, transcription, DNA-templated;GO:0009507, chloroplast;GO:0046872, metal ion binding	-	14.1975	13.5096	7.61582	6.6288	8.65156	11.9471	4.94508	6.80756	6.79354	5.5553	15.1499	8.10265	7.50891	2.28519	12.118	1.93542	6.35175	6.73172
T_25183_c0_g1	bHLH	N	-	GO:0003700, DNA binding transcription factor activity;GO:0005634, nucleus;GO:0006351, transcription, DNA-templated;GO:0006357, regulation of transcription by RNA polymerase II;GO:0043161, proteasome-mediated ubiquitin-dependent protein catabolic process;GO:0043565, sequence-specific DNA binding;GO:0046872, metal ion binding	-	0	0	0	0.158129	0	0	0.757146	0	0	0.0596151	0.376763	0	0	0.0654386	0	0.398479	0.0562098	0
T_92720_c0_g1	zn-clus	N	-	-	-	0	0	0	0	0.62032	0	0	0	0	1.02383	0	0	0	0	0	0	0	2.60396
T_41085_c0_g1	Trihelix	N	gi|356531537|ref|XP_003534334.1| PREDICTED: beta-amylase 8-like [Glycine max] 3.8e-212	GO:0000272, polysaccharide catabolic process;GO:0003700, DNA binding transcription factor activity;GO:0005634, nucleus;GO:0005737, cytoplasm;GO:0016161, beta-amylase activity;GO:0048831, regulation of shoot system development	K01177-ko00500 Starch and sucrose metabolism	8.29981	9.97945	10.7841	8.74576	7.951	9.43518	11.6895	10.4596	10.8287	10.1328	13.6492	9.92457	11.201	11.1192	14.3671	5.79843	11.4562	6.93657
T_40297_c0_g1	WRKY	Y	gi|356542033|ref|XP_003539476.1| PREDICTED: NAC domain-containing protein 90 [Glycine max] 2.6e-51	GO:0003677, DNA binding;GO:0003700, DNA binding transcription factor activity;GO:0005634, nucleus;GO:0006351, transcription, DNA-templated;GO:0006355, regulation of transcription, DNA-templated	-	2.66768	2.12703	2.46914	0.207285	0.683973	0.706254	3.88474	2.84194	0.528184	1.78336	2.08351	0.874427	0.723595	0.452057	1.51132	9.66062	7.47672	6.77425
T_46438_c1_g3	bZIP	N	gi|356569455|ref|XP_003552916.1| PREDICTED: agamous-like MADS-box protein AGL80 [Glycine max] 2.7e-37	GO:0003677, DNA binding;GO:0003700, DNA binding transcription factor activity;GO:0005634, nucleus;GO:0006351, transcription, DNA-templated;GO:0006355, regulation of transcription, DNA-templated;GO:0043078, polar nucleus	-	0	0	1.25513	0	0	0	0	0	0	0	0	0	0	0	0.362804	0	0	0
T_40980_c3_g4	HB->HB-BELL	N	gi|571448637|ref|XP_006577910.1| PREDICTED: BEL1-like homeodomain protein 6 [Glycine max] 0.0e+00	GO:0003677, DNA binding;GO:0003700, DNA binding transcription factor activity;GO:0005634, nucleus;GO:0006351, transcription, DNA-templated;GO:0006355, regulation of transcription, DNA-templated;GO:0044212, transcription regulatory region DNA binding	-	3.67456	1.35613	1.69562	0.931673	2.2406	0.99902	1.44793	1.17186	0.485175	0.571732	1.18574	0.440607	0.739229	0.517191	1.29439	0.603225	0.666819	0.618384
T_40634_c3_g1	MYB->MYB	N	gi|356557351|ref|XP_003546980.1| PREDICTED: protein NLP8-like [Glycine max] 0.0e+00	GO:0003677, DNA binding;GO:0003700, DNA binding transcription factor activity;GO:0005634, nucleus;GO:0006351, transcription, DNA-templated;GO:0006355, regulation of transcription, DNA-templated	-	4.40807	3.1203	3.22567	1.78426	1.69429	2.58456	3.30544	3.51227	1.3586	1.73348	2.63123	1.41405	1.53946	0.869205	2.18146	2.25861	2.5345	3.19049
T_46837_c0_g3	bHLH	Y	gi|734370616|gb|KHN19374.1| Homeobox-leucine zipper protein HAT5 [Glycine soja] 9.5e-147	GO:0003700, DNA binding transcription factor activity;GO:0005634, nucleus;GO:0006351, transcription, DNA-templated;GO:0009637, response to blue light;GO:0009651, response to salt stress;GO:0009965, leaf morphogenesis;GO:0042803, protein homodimerization activity;GO:0043565, sequence-specific DNA binding;GO:0045893, positive regulation of transcription, DNA-templated	-	90.3159	135.495	160.927	134.904	182.497	104.327	112.64	149.545	231.567	181.983	382.845	337.679	151.97	203.589	273.211	99.7061	148.619	100.512
T_40246_c0_g3	FAR1	N	gi|734340930|gb|KHN09568.1| Ethylene-responsive transcription factor ERF114 [Glycine soja] 3.2e-75	GO:0003677, DNA binding;GO:0003700, DNA binding transcription factor activity;GO:0005634, nucleus;GO:0006351, transcription, DNA-templated;GO:0009873, ethylene-activated signaling pathway;GO:0045893, positive regulation of transcription, DNA-templated;GO:0048510, regulation of timing of transition from vegetative to reproductive phase	-	1.94185	3.4899	1.35657	2.84424	1.02026	1.29087	0.544002	0.79013	2.51739	0.944696	3.77234	2.60001	0.0667999	1.17088	1.15518	1.26509	1.22753	2.8145
T_40246_c0_g1	FAR1	N	gi|965607840|dbj|BAT94331.1| hypothetical protein VIGAN_08092800 [Vigna angularis var. angularis] 8.1e-14	GO:0003677, DNA binding;GO:0003700, DNA binding transcription factor activity;GO:0005634, nucleus;GO:0006351, transcription, DNA-templated;GO:0009873, ethylene-activated signaling pathway	-	5.9892	9.36771	6.44593	10.3095	2.62071	2.18951	4.49021	7.58488	6.30376	10.1717	11.0132	14.3506	5.0016	16.2815	2.28094	11.3289	6.52429	4.1286
T_43531_c0_g1	TCP	Y	gi|734422233|gb|KHN41529.1| Transcription factor MYB48 [Glycine soja] 5.0e-97	GO:0003677, DNA binding;GO:0005634, nucleus;GO:0006351, transcription, DNA-templated;GO:0006355, regulation of transcription, DNA-templated	-	18.7445	13.2652	13.1907	1.25422	0.16365	0.152426	1.14905	1.68495	0	0.284014	3.73699	8.93824	0.356171	0.83008	1.4362	0.997659	1.29526	0.909582
T_44021_c0_g1	TCP	N	gi|571488311|ref|XP_003539020.2| PREDICTED: SWI/SNF complex subunit SWI3D-like [Glycine max] 6.1e-275	GO:0003677, DNA binding;GO:0005634, nucleus;GO:0006351, transcription, DNA-templated;GO:0006355, regulation of transcription, DNA-templated;GO:0007275, multicellular organism development;GO:0008270, zinc ion binding	-	12.1792	9.03144	10.0741	9.2259	4.85467	8.86828	8.08153	6.22108	9.14338	6.31547	8.16619	6.02048	6.4295	7.50968	6.49347	4.97842	6.01388	4.75036
T_44021_c0_g2	TCP	N	gi|571558670|ref|XP_003553569.2| PREDICTED: uncharacterized protein LOC100803083 isoform X1 [Glycine max] 2.0e-73	-	-	9.76484	8.89779	5.94592	2.72348	4.98331	6.83964	4.29804	2.98462	3.65873	2.15529	4.60744	5.62619	4.81215	2.86253	6.1735	2.74944	4.86653	11.1391
T_38938_c1_g4	MADS->MADS-MIKC	N	gi|356534359|ref|XP_003535723.1| PREDICTED: myb-related protein 340-like [Glycine max] 7.8e-46	GO:0003677, DNA binding;GO:0003824, catalytic activity;GO:0005634, nucleus;GO:0006351, transcription, DNA-templated;GO:0006355, regulation of transcription, DNA-templated;GO:0008152, metabolic process	-	0.195836	1.58092	0.597066	0	0.415761	0.567025	0.191234	0	0	0	0.932245	0	0	0	0.340633	0	0.329572	0
T_38938_c1_g3	MADS->MADS-MIKC	N	gi|571453243|ref|XP_006579435.1| PREDICTED: uncharacterized protein LOC100805078 isoform X3 [Glycine max] 7.3e-125	GO:0003677, DNA binding;GO:0003700, DNA binding transcription factor activity;GO:0005634, nucleus;GO:0006351, transcription, DNA-templated;GO:0006355, regulation of transcription, DNA-templated;GO:0009888, tissue development	-	1.77423	2.26274	1.80953	2	0.841028	0.557022	0.547684	1.50251	0.780441	0.754836	2.38365	0.581943	0.507097	0.77558	1.655	1.09892	0.712242	1.48345
T_38938_c1_g2	MADS->MADS-MIKC	Y	gi|356536669|ref|XP_003536859.1| PREDICTED: transcription factor MYB108 [Glycine max] 1.5e-72	GO:0003677, DNA binding;GO:0003700, DNA binding transcription factor activity;GO:0005634, nucleus;GO:0006351, transcription, DNA-templated;GO:0006952, defense response;GO:0009620, response to fungus;GO:0009651, response to salt stress;GO:0009723, response to ethylene;GO:0009737, response to abscisic acid;GO:0009753, response to jasmonic acid	-	26.0995	40.4301	50.2535	5.08672	9.9309	3.48433	121.192	82.3892	28.4594	83.4541	76.1559	21.5023	48.7222	89.9415	38.0899	281.649	183.65	131.783
T_38938_c1_g1	MADS->MADS-MIKC	N	gi|351727355|ref|NP_001236390.1| MADS transcription factor [Glycine max] 1.6e-127	GO:0003677, DNA binding;GO:0003700, DNA binding transcription factor activity;GO:0005634, nucleus;GO:0006351, transcription, DNA-templated;GO:0006355, regulation of transcription, DNA-templated;GO:0009888, tissue development	-	0.529534	0.0900186	0.324055	0.126848	0.165521	0.154152	0.454774	0.224227	0.0527968	0.0957434	0.151177	0.0908523	0.154389	0.157413	0.363148	0.424903	3.12527	0.167241
T_43619_c0_g1	WRKY	N	gi|612385390|ref|XP_007508216.1| PREDICTED: similar to Zinc finger protein 271 (Zinc finger protein 7) (HZF7) (Zinc finger protein ZNFphex133) (Epstein-Barr virus-induced zinc finger protein) (ZNF-EB) (CT-ZFP48) (Zinc finger protein [Bathycoccus prasinos] 1.0e-12	GO:0003676, nucleic acid binding;GO:0005634, nucleus;GO:0005737, cytoplasm;GO:0006351, transcription, DNA-templated;GO:0009405, pathogenesis;GO:0009826, unidimensional cell growth;GO:0009847, spore germination;GO:0045944, positive regulation of transcription by RNA polymerase II;GO:0046872, metal ion binding;GO:0048315, conidium formation;GO:0071277, cellular response to calcium ion	-	0	0.42325	0	0.605234	0.0429848	0	0.66863	1.45379	0.456173	1.53796	0.827908	0.319659	0	0.307243	0.678934	0.0411975	0.994833	0.319019
T_40821_c2_g2	FAR1	N	gi|1012361883|gb|KYP73066.1| Zinc finger CCCH domain-containing protein 29 [Cajanus cajan] 1.5e-213	GO:0003677, DNA binding;GO:0003700, DNA binding transcription factor activity;GO:0005634, nucleus;GO:0006355, regulation of transcription, DNA-templated;GO:0009409, response to cold;GO:0010200, response to chitin;GO:0046872, metal ion binding;GO:0050832, defense response to fungus	-	126.753	363.861	719.263	109.18	170.911	93.4818	712.034	418.182	520.229	569.52	697.599	199.506	343.532	309.277	601.4	1046.28	801.971	376.475
T_40821_c2_g1	FAR1	N	gi|965658711|dbj|BAT75130.1| hypothetical protein VIGAN_01294400 [Vigna angularis var. angularis] 2.9e-43	-	-	269.211	210.389	164.974	125.163	91.7123	93.1453	185.449	171.576	129.059	145.626	217.129	111.921	134.704	173.21	233.825	186.931	165.977	184.332
T_9730_c0_g1	C2H2	N	gi|326521448|dbj|BAK00300.1| predicted protein [Hordeum vulgare subsp. vulgare] 4.4e-36	GO:0000981, RNA polymerase II transcription factor activity, sequence-specific DNA binding;GO:0003677, DNA binding;GO:0005634, nucleus;GO:0006351, transcription, DNA-templated;GO:0008270, zinc ion binding	-	0	0.444758	0	0	0	0	0	0.15583	0	0.164286	0	0.628943	0	0.182705	0.1588	0	0	0
T_41387_c1_g1	LOB	N	gi|593786805|ref|XP_007156443.1| hypothetical protein PHAVU_003G286400g [Phaseolus vulgaris] 5.8e-89	GO:0003677, DNA binding;GO:0003700, DNA binding transcription factor activity;GO:0005634, nucleus;GO:0006351, transcription, DNA-templated;GO:0007275, multicellular organism development	-	7.52539	6.58108	5.61876	6.29961	5.77717	5.42856	4.8815	5.54151	3.86016	3.07992	4.3504	3.66271	4.36764	3.63255	2.91199	4.42821	3.96432	4.35084
T_40967_c0_g1	AP2/ERF->AP2/ERF-AP2	N	gi|571435090|ref|XP_006573380.1| PREDICTED: two-component response regulator ARR18-like [Glycine max] 3.2e-127	GO:0003677, DNA binding;GO:0003700, DNA binding transcription factor activity;GO:0005634, nucleus;GO:0006351, transcription, DNA-templated;GO:0006355, regulation of transcription, DNA-templated	-	3.93092	2.48421	1.30838	1.40722	0.54475	1.20236	1.31007	1.05049	0.715499	0.530566	0.993477	0.727818	1.0796	0.905858	1.00804	1.11621	0.611445	3.91063
T_90350_c0_g1	C3H	N	gi|326489997|dbj|BAJ94072.1| predicted protein [Hordeum vulgare subsp. vulgare] 8.1e-14	GO:0003677, DNA binding;GO:0005737, cytoplasm;GO:0006351, transcription, DNA-templated;GO:0006355, regulation of transcription, DNA-templated	-	0	0	0	0	0	0	0	0	0	0	0	0	0	0	0	1.89931	0	0
T_82451_c0_g1	C3H	N	gi|920691791|gb|KOM35016.1| hypothetical protein LR48_Vigan02g116600 [Vigna angularis] 6.8e-24	GO:0005634, nucleus;GO:0006351, transcription, DNA-templated;GO:0006355, regulation of transcription, DNA-templated;GO:0009813, flavonoid biosynthetic process	-	0	0	0	0	0	0	0	0	0	0	0	0	3.32931	0	0	0	0	0
T_39703_c0_g1	C2C2->C2C2-CO-like	Y	gi|356553042|ref|XP_003544867.1| PREDICTED: zinc finger protein CONSTANS-LIKE 9-like [Glycine max] 4.0e-195	GO:0003700, DNA binding transcription factor activity;GO:0005622, intracellular;GO:0005634, nucleus;GO:0005886, plasma membrane;GO:0008270, zinc ion binding	-	8.6783	10.392	10.0911	15.3138	12.3164	13.4587	19.2764	23.8781	18.7155	17.8779	9.57282	10.1758	11.1659	17.3167	7.77552	15.006	11.8473	13.9138
T_37938_c0_g1	bHLH	N	gi|1021487448|ref|XP_016186670.1| PREDICTED: LOB domain-containing protein 18 [Arachis ipaensis] 4.6e-57	GO:0005634, nucleus;GO:0010089, xylem development;GO:0010311, lateral root formation	-	1.57252	3.33329	4.2902	1.88658	2.09072	3.14709	2.52182	2.24288	3.54361	2.26897	3.79966	2.76859	3.79359	4.46175	4.06548	2.23501	2.66874	1.82208
T_37938_c0_g2	bHLH	N	gi|356532093|ref|XP_003534608.1| PREDICTED: LOB domain-containing protein 18-like [Glycine max] 5.8e-69	GO:0005634, nucleus;GO:0010089, xylem development;GO:0010311, lateral root formation	-	0	0.0642225	0	0.0899322	0.234342	0.0729406	0.0715089	0.190716	0.112367	0.237869	0.96508	0.128848	0.218612	0.26027	2.38143	0.487748	0.160446	0.0891775
T_39473_c0_g2	WRKY	N	-	GO:0000981, RNA polymerase II transcription factor activity, sequence-specific DNA binding;GO:0003677, DNA binding;GO:0003700, DNA binding transcription factor activity;GO:0005634, nucleus;GO:0006351, transcription, DNA-templated;GO:0006355, regulation of transcription, DNA-templated;GO:0008270, zinc ion binding	-	0.681427	0.397055	0	1.36092	0.0699622	0	0	0.59804	0	0.211789	0.352327	0.723022	0	0	0	0	0	0
T_24399_c0_g1	WRKY	N	-	GO:0001077, transcriptional activator activity, RNA polymerase II proximal promoter sequence-specific DNA binding;GO:0003682, chromatin binding;GO:0005634, nucleus;GO:0043565, sequence-specific DNA binding;GO:0051897, positive regulation of protein kinase B signaling;GO:2001234, negative regulation of apoptotic signaling pathway	-	0	0	0	0	0	0	0.503037	2.60303	0	0	0	0	0	0	0	0	0	0
T_51126_c0_g1	C2H2	N	gi|633904153|gb|KDD72353.1| hypothetical protein H632_c3470p0, partial [Helicosporidium sp. ATCC 50920] 6.6e-29	GO:0003677, DNA binding;GO:0005681, spliceosomal complex;GO:0005737, cytoplasm;GO:0006397, mRNA processing;GO:0008380, RNA splicing	K12860-ko03040 Spliceosome	0	0	0	0	0	0	0	0	0	0	0	0	0.673174	0	0	1.06947	0	0
T_41586_c0_g1	B3->B3	Y	gi|920682791|gb|KOM29563.1| hypothetical protein LR48_Vigan727s002200 [Vigna angularis] 9.4e-98	GO:0003677, DNA binding;GO:0003700, DNA binding transcription factor activity;GO:0005634, nucleus;GO:0006351, transcription, DNA-templated;GO:0006355, regulation of transcription, DNA-templated;GO:0009266, response to temperature stimulus;GO:0009740, gibberellic acid mediated signaling pathway;GO:0010452, histone H3-K36 methylation;GO:0048579, negative regulation of long-day photoperiodism, flowe…	-	9.53445	5.11323	3.76232	1.06793	1.37933	3.0791	3.64379	1.98386	1.42185	3.22885	2.5759	1.9223	2.27627	1.46332	2.86222	1.63378	1.4339	1.68944
T_43926_c1_g2	AP2/ERF->AP2/ERF-ERF	N	gi|734394446|gb|KHN28520.1| Cellulose synthase A catalytic subunit 1 [UDP-forming] [Glycine soja] 5.7e-156	GO:0003677, DNA binding;GO:0003690, double-stranded DNA binding;GO:0003700, DNA binding transcription factor activity;GO:0005634, nucleus;GO:0006351, transcription, DNA-templated;GO:0008270, zinc ion binding;GO:0009585, red, far-red light phototransduction;GO:0009737, response to abscisic acid;GO:0009740, gibberellic acid mediated signaling pathway;GO:0010017, red or far-red light signaling pathw…	-	2.19377	2.83285	6.72601	1.20654	0.390623	1.14917	0.520423	0.875076	0.729648	0.244346	0.771334	3.04883	0.716671	0.534316	2.07553	0.605608	0.926724	1.13143
T_44323_c1_g2	E2F-DP	N	gi|734319198|gb|KHN03238.1| Squamosa promoter-binding-like protein 1 [Glycine soja] 1.6e-245	GO:0003677, DNA binding;GO:0003700, DNA binding transcription factor activity;GO:0005634, nucleus;GO:0006351, transcription, DNA-templated;GO:0006355, regulation of transcription, DNA-templated;GO:0016021, integral component of membrane;GO:0046872, metal ion binding	-	8.97453	8.63501	7.54741	7.11401	5.21356	6.2301	8.2215	9.24278	6.31088	5.84295	9.46027	5.31776	5.89947	6.38925	8.31459	5.86918	5.89861	7.53999
T_44323_c1_g3	E2F-DP	N	gi|734396507|gb|KHN29773.1| Squamosa promoter-binding-like protein 1 [Glycine soja] 7.4e-245	GO:0003677, DNA binding;GO:0003700, DNA binding transcription factor activity;GO:0005634, nucleus;GO:0006351, transcription, DNA-templated;GO:0006355, regulation of transcription, DNA-templated;GO:0016021, integral component of membrane;GO:0046872, metal ion binding	-	16.777	17.1612	19.4774	24.7499	18.1263	16.156	21.8003	24.8034	18.9875	21.9226	24.2054	15.7318	17.1227	17.8977	22.8867	19.3507	15.6007	11.9692
T_44323_c1_g1	E2F-DP	N	gi|593688980|ref|XP_007145109.1| hypothetical protein PHAVU_007G210600g [Phaseolus vulgaris] 9.7e-136	GO:0003677, DNA binding;GO:0003700, DNA binding transcription factor activity;GO:0005634, nucleus;GO:0006351, transcription, DNA-templated;GO:0006355, regulation of transcription, DNA-templated;GO:0016021, integral component of membrane;GO:0046872, metal ion binding	-	45.7622	50.673	51.5972	47.4852	47.266	41.1877	59.2027	57.463	39.5404	46.76	54.9914	34.0639	36.9506	36.1058	55.1817	40.2707	41.276	43.1525
T_41300_c6_g1	AP2/ERF->AP2/ERF-ERF	N	gi|920679642|gb|KOM26533.1| hypothetical protein LR48_Vigan284s001900 [Vigna angularis] 7.7e-92	GO:0000900, translation repressor activity, mRNA regulatory element binding;GO:0003677, DNA binding;GO:0003700, DNA binding transcription factor activity;GO:0005634, nucleus;GO:0006351, transcription, DNA-templated;GO:0009266, response to temperature stimulus;GO:0009910, negative regulation of flower development;GO:0030154, cell differentiation;GO:0045892, negative regulation of transcription, DN…	-	80.9486	55.8147	46.039	48.3977	42.3618	48.5497	50.9825	43.8696	45.113	41.0601	44.2883	35.1724	38.5793	51.5292	42.8609	40.1515	55.8911	59.26
T_106410_c0_g1	C2H2	N	-	-	-	0	0	1.87809	0	0	0	0	0	0	0	0	0	0	0	0	0	0	0
T_95738_c0_g1	bHLH	N	gi|514767104|ref|XP_004966160.1| PREDICTED: zinc finger protein 622-like [Setaria italica] 3.6e-07	GO:0003676, nucleic acid binding;GO:0005737, cytoplasm;GO:0008270, zinc ion binding;GO:0042254, ribosome biogenesis;GO:0046872, metal ion binding	-	0	0	0	0	0	0	2.00779	0	0	0	0	0	0	0	0	0	0	0
T_39556_c3_g1	MYB->MYB-related	Y	gi|356510463|ref|XP_003523957.1| PREDICTED: trihelix transcription factor ASIL2-like [Glycine max] 2.0e-114	GO:0003677, DNA binding;GO:0003700, DNA binding transcription factor activity;GO:0005634, nucleus;GO:0006351, transcription, DNA-templated;GO:0006355, regulation of transcription, DNA-templated;GO:0009793, embryo development ending in seed dormancy;GO:0010431, seed maturation	-	26.9434	20.8216	15.2441	4.49043	11.2429	11.634	11.6776	10.7273	4.72282	8.59623	12.3121	10.9152	10.0595	6.90002	10.0373	7.52282	17.7889	13.358
T_39556_c3_g4	MYB->MYB-related	Y	gi|356546348|ref|XP_003541588.1| PREDICTED: trihelix transcription factor ASIL1-like [Glycine max] 7.3e-118	GO:0003677, DNA binding;GO:0003700, DNA binding transcription factor activity;GO:0005634, nucleus;GO:0006351, transcription, DNA-templated;GO:0006355, regulation of transcription, DNA-templated;GO:0009793, embryo development ending in seed dormancy;GO:0010431, seed maturation	-	51.6321	17.1564	11.4209	4.95664	4.09965	10.4861	7.47216	11.1793	5.96815	4.27829	6.59588	9.50223	7.58493	3.74479	5.53375	6.27143	11.194	13.9203
T_110228_c0_g1	C2H2	N	-	-	-	0	0	0	0	0	0	0	1.84607	0	0	0	0	0	0	0	0	0	0
T_44790_c4_g1	C2H2	N	gi|1009138157|ref|XP_015886435.1| PREDICTED: tubby-like F-box protein 8 [Ziziphus jujuba] 8.7e-17	GO:0035091, phosphatidylinositol binding	-	0.618753	0.359502	0.619861	0.496445	0.26124	1.39273	0.806937	0.91989	0.306185	0.405266	0.398376	0.191156	1.22614	0.206493	0.359085	0.743585	0.173373	0.464463
T_107294_c0_g1	C2H2	N	-	-	-	0	0	0	0	0	0	0	0	0	0	0	0	0	0	1.66815	0	0	0
T_68026_c0_g1	zf-HD	N	-	-	-	0	0	0	0	0	0	2.88075	0	0	0	0	0	0	0	0	0	0	0
T_42296_c0_g1	C2H2	N	gi|356498338|ref|XP_003518010.1| PREDICTED: NAC domain-containing protein 8-like [Glycine max] 2.2e-234	GO:0000077, DNA damage checkpoint;GO:0003677, DNA binding;GO:0003700, DNA binding transcription factor activity;GO:0005634, nucleus;GO:0006351, transcription, DNA-templated;GO:0006355, regulation of transcription, DNA-templated;GO:0010332, response to gamma radiation;GO:0040020, regulation of meiotic nuclear division	-	27.2912	26.0222	21.6163	18.3572	20.2707	18.1055	22.8241	23.1193	13.4721	14.7899	17.3859	12.7306	16.8798	14.7292	18.5341	22.6441	22.2379	28.5749
T_43289_c0_g3	GRAS	N	gi|593785507|ref|XP_007155794.1| hypothetical protein PHAVU_003G232300g [Phaseolus vulgaris] 3.5e-142	GO:0003677, DNA binding;GO:0003700, DNA binding transcription factor activity;GO:0005634, nucleus;GO:0006351, transcription, DNA-templated;GO:0007275, multicellular organism development;GO:0009751, response to salicylic acid	-	12.5057	8.2227	3.24646	4.6548	3.63527	3.39235	4.6553	8.02284	2.81508	4.44935	6.88065	5.26472	3.38654	3.66499	5.71899	7.6253	3.73163	6.79535
T_53509_c0_g1	C2H2	N	gi|734312016|gb|KHN00255.1| Ethylene-responsive transcription factor ERF098 [Glycine soja] 2.4e-40	GO:0003677, DNA binding;GO:0003700, DNA binding transcription factor activity;GO:0005634, nucleus;GO:0006351, transcription, DNA-templated;GO:0009873, ethylene-activated signaling pathway;GO:0010200, response to chitin	-	0.225353	0	0	0	0	0	0	0	0	0.101571	0.107228	0	0.661787	0.896642	0	0	0	0
T_47449_c0_g1	MYB->MYB-related	N	gi|158525287|gb|ABW71517.1| transcription factor LEC1-B [Glycine latifolia] 8.4e-99	GO:0003700, DNA binding transcription factor activity;GO:0005634, nucleus;GO:0006351, transcription, DNA-templated;GO:0006355, regulation of transcription, DNA-templated;GO:0009738, abscisic acid-activated signaling pathway;GO:0033613, activating transcription factor binding;GO:0043565, sequence-specific DNA binding;GO:0045893, positive regulation of transcription, DNA-templated	-	0.113925	0.241721	0.232367	0.136469	0.475055	1.10531	0.271954	0.241249	0.283959	0.154459	0	0.0977384	0.276931	0.169375	0	0.171587	0.145705	0.269691
T_44697_c1_g2	B3->B3-ARF	N	gi|920705692|gb|KOM48917.1| hypothetical protein LR48_Vigan07g262100 [Vigna angularis] 3.0e-242	GO:0005524, ATP binding;GO:0005634, nucleus;GO:0006351, transcription, DNA-templated;GO:0006355, regulation of transcription, DNA-templated;GO:0009624, response to nematode;GO:0032502, developmental process;GO:0048364, root development;GO:0061062, regulation of nematode larval development	-	17.6777	37.8836	29.3469	20.6966	31.121	59.5987	28.1036	15.111	40.8644	17.9558	15.6186	36.2913	33.741	19.2882	15.1631	6.75742	19.2604	17.6284
T_23999_c0_g1	bHLH	N	-	GO:0003700, DNA binding transcription factor activity;GO:0005634, nucleus;GO:0005703, polytene chromosome puff;GO:0006351, transcription, DNA-templated;GO:0006979, response to oxidative stress;GO:0007310, oocyte dorsal/ventral axis specification;GO:0007317, regulation of pole plasm oskar mRNA localization;GO:0007350, blastoderm segmentation;GO:0008103, oocyte microtubule cytoskeleton polarization…	-	0	0.314956	0.396391	0	0	0	0	0.166334	0.194215	0	0	0	0	0	2.04558	0	0	0
T_40703_c3_g1	MYB->MYB	Y	gi|593696552|ref|XP_007148758.1| hypothetical protein PHAVU_005G011700g [Phaseolus vulgaris] 0.0e+00	GO:0003700, DNA binding transcription factor activity;GO:0005634, nucleus;GO:0006351, transcription, DNA-templated;GO:0006355, regulation of transcription, DNA-templated;GO:0007623, circadian rhythm;GO:0008270, zinc ion binding;GO:0009585, red, far-red light phototransduction;GO:0010017, red or far-red light signaling pathway;GO:0010218, response to far red light;GO:0042753, positive regulation o…	-	12.7234	7.51253	6.55162	3.89892	3.09627	4.95534	6.97365	6.1584	2.83476	2.40271	4.17858	2.25689	3.15168	2.39427	3.7626	3.93211	4.15512	4.54855
T_40054_c0_g1	TCP	N	-	GO:0003677, DNA binding;GO:0005634, nucleus;GO:0006351, transcription, DNA-templated;GO:0006355, regulation of transcription, DNA-templated;GO:0046872, metal ion binding	-	0	0.0303952	0	0.168868	0	0.0293451	0.217357	0.684623	0.258992	0.836964	0.0862554	0.241512	0.0585644	0.156704	0.304091	0	0.995419	0.10342
T_37385_c0_g1	bZIP	N	gi|571484478|ref|XP_003536494.2| PREDICTED: transcription factor bHLH36-like [Glycine max] 1.7e-122	GO:0000977, RNA polymerase II regulatory region sequence-specific DNA binding;GO:0003677, DNA binding;GO:0003700, DNA binding transcription factor activity;GO:0006351, transcription, DNA-templated;GO:0006355, regulation of transcription, DNA-templated;GO:0006357, regulation of transcription by RNA polymerase II;GO:0090575, RNA polymerase II transcription factor complex	-	0.581459	0.0762708	0.410671	0.214233	0.232766	0.477584	0.0852508	0.454372	0.222997	0.242709	0	0.153455	0.303978	0.0885935	0.153242	0.179055	0.420027	0.388955
T_45820_c1_g1	FAR1	N	gi|571489726|ref|XP_006591281.1| PREDICTED: auxin response factor 8-like [Glycine max] 1.6e-106	GO:0003677, DNA binding;GO:0003700, DNA binding transcription factor activity;GO:0005634, nucleus;GO:0006351, transcription, DNA-templated;GO:0006355, regulation of transcription, DNA-templated;GO:0009733, response to auxin;GO:0009734, auxin-activated signaling pathway;GO:0009908, flower development	-	14.9843	16.2027	20.5631	19.1852	14.7952	21.923	15.411	16.411	18.2772	11.7683	11.6537	12.1221	10.9508	6.25234	12.6263	4.72405	10.0125	7.65335
T_41055_c2_g1	LOB	N	gi|734405607|gb|KHN33409.1| Transcription factor MYB48 [Glycine soja] 3.7e-73	GO:0003677, DNA binding;GO:0003700, DNA binding transcription factor activity;GO:0005634, nucleus;GO:0006351, transcription, DNA-templated;GO:0006355, regulation of transcription, DNA-templated;GO:0009751, response to salicylic acid	-	76.6334	55.9378	30.5606	41.1907	17.8249	38.5861	67.7158	80.7394	29.3788	35.8453	42.5307	35.5379	44.1436	46.6968	86.5428	37.5505	31.6553	72.2629
T_41055_c2_g3	LOB	N	gi|356539056|ref|XP_003538016.1| PREDICTED: transcription factor MYB59-like [Glycine max] 4.6e-60	GO:0003677, DNA binding;GO:0003700, DNA binding transcription factor activity;GO:0005634, nucleus;GO:0006351, transcription, DNA-templated;GO:0009723, response to ethylene;GO:0009739, response to gibberellin;GO:0009751, response to salicylic acid;GO:0009753, response to jasmonic acid;GO:0010200, response to chitin;GO:0046686, response to cadmium ion	-	96.2556	55.6904	34.5217	27.257	9.2888	28.6465	34.9473	34.8399	17.0782	26.7627	23.818	26.428	35.6555	30.6419	42.9151	12.8716	21.837	42.5678
T_39554_c2_g2	MYB->MYB-related	N	gi|571467524|ref|XP_003528585.2| PREDICTED: zinc-finger homeodomain protein 11-like [Glycine max] 1.7e-90	GO:0003677, DNA binding;GO:0003700, DNA binding transcription factor activity;GO:0005634, nucleus;GO:0006351, transcription, DNA-templated;GO:0009414, response to water deprivation;GO:0016021, integral component of membrane;GO:0042803, protein homodimerization activity;GO:0045893, positive regulation of transcription, DNA-templated;GO:0046872, metal ion binding	-	0.0908491	0.503353	0.139021	0.217575	0.0472828	0.22046	0	0.115367	0.45294	0	0.086455	0.155848	0.573375	0.044989	0.311282	0.136409	0	0
T_46820_c2_g2	HB->HB-other	N	gi|21624281|dbj|BAC01127.1| PlCYC4 [Pueraria montana var. lobata] 2.7e-50	GO:0003677, DNA binding;GO:0003700, DNA binding transcription factor activity;GO:0005634, nucleus;GO:0006351, transcription, DNA-templated;GO:0006355, regulation of transcription, DNA-templated;GO:0009637, response to blue light;GO:0009965, leaf morphogenesis;GO:0030154, cell differentiation;GO:0045962, positive regulation of development, heterochronic;GO:0048366, leaf development;GO:1903508, pos…	-	26.7223	32.7161	37.5059	26.4488	21.6209	39.8386	24.1496	24.6078	38.8255	23.1076	31.0848	31.1853	22.2538	20.2468	33.592	10.9963	30.0643	23.441
T_43973_c1_g2	AP2/ERF->AP2/ERF-ERF	N	gi|571506108|ref|XP_006595661.1| PREDICTED: WRKY transcription factor 1-like [Glycine max] 2.1e-153	GO:0003700, DNA binding transcription factor activity;GO:0005634, nucleus;GO:0006351, transcription, DNA-templated;GO:0008270, zinc ion binding;GO:0009863, salicylic acid mediated signaling pathway;GO:0043565, sequence-specific DNA binding;GO:0045893, positive regulation of transcription, DNA-templated	-	12.2502	7.65464	6.55551	4.16069	3.65377	4.65776	6.88702	6.78549	4.10425	6.67494	8.38008	3.42928	4.61424	3.77287	5.44564	5.8254	5.62994	7.44533
T_45677_c1_g2	NAC	N	gi|564010306|gb|AHB63580.1| NAC transcription factor [Glycine max] 2.3e-90	GO:0003677, DNA binding;GO:0003700, DNA binding transcription factor activity;GO:0005634, nucleus;GO:0006351, transcription, DNA-templated;GO:0006355, regulation of transcription, DNA-templated;GO:0009825, multidimensional cell growth;GO:0009835, fruit ripening;GO:0009908, flower development;GO:0010150, leaf senescence	-	11.0412	7.01575	2.47818	9.28896	2.85842	1.76781	3.49283	6.1195	3.42892	4.54941	8.25827	1.12564	3.99848	10.984	3.40391	5.2304	3.42688	2.21193
T_98334_c0_g1	HSF	N	-	-	-	0	0	0	0	0	0.530706	0	0.483735	0	2.45989	0	0	0	0	0	0	0	0
T_44457_c1_g2	bZIP	N	gi|734397366|gb|KHN30121.1| Protein FAR1-RELATED SEQUENCE 4 [Glycine soja] 0.0e+00	GO:0005634, nucleus;GO:0006355, regulation of transcription, DNA-templated;GO:0008270, zinc ion binding	-	5.56208	2.99882	2.53812	1.8124	1.66148	1.91897	2.2426	3.20774	1.19002	1.5651	2.38397	1.16806	1.46446	1.38009	2.27131	2.21648	1.25973	2.28515
T_82005_c0_g1	C3H	N	-	-	-	0	0	0	0	0	0	3.08923	0	0	0	0	0	0	0	0	0	0	0
T_75308_c0_g1	C2H2	N	-	GO:0000978, RNA polymerase II proximal promoter sequence-specific DNA binding;GO:0000982, transcription factor activity, RNA polymerase II proximal promoter sequence-specific DNA binding;GO:0005634, nucleus;GO:0006351, transcription, DNA-templated;GO:0006357, regulation of transcription by RNA polymerase II;GO:0008270, zinc ion binding;GO:0031139, positive regulation of conjugation with cellular …	-	0	0	0	2.56051	0	0	0	2.51423	0	0	0	0	0	0	0	0	0	0
T_41044_c0_g2	bZIP	N	gi|356504356|ref|XP_003520962.1| PREDICTED: auxin response factor 9 isoform X1 [Glycine max] 8.9e-167	GO:0003677, DNA binding;GO:0003700, DNA binding transcription factor activity;GO:0005634, nucleus;GO:0006351, transcription, DNA-templated;GO:0006355, regulation of transcription, DNA-templated;GO:0009734, auxin-activated signaling pathway	-	98.3266	75.1297	59.2078	98.6861	72.0375	84.2056	116.81	102.098	82.6832	91.6417	113.009	65.3136	79.8456	65.6928	162.633	65.805	78.239	86.0797
T_41044_c0_g3	bZIP	Y	gi|356567961|ref|XP_003552183.1| PREDICTED: auxin response factor 9-like isoform X1 [Glycine max] 7.6e-294	GO:0003677, DNA binding;GO:0003700, DNA binding transcription factor activity;GO:0005634, nucleus;GO:0006351, transcription, DNA-templated;GO:0006355, regulation of transcription, DNA-templated;GO:0009734, auxin-activated signaling pathway	K14486-ko04075 Plant hormone signal transduction	52.1303	35.8021	22.6023	13.2293	11.8059	21.0883	28.9042	25.8	17.472	12.6382	36.2708	21.5967	21.0929	15.3468	49.8488	14.2883	17.1671	23.3676
T_40246_c0_g4	FAR1	N	gi|356518613|ref|XP_003527973.1| PREDICTED: pathogenesis-related genes transcriptional activator PTI6-like [Glycine max] 8.9e-95	GO:0003677, DNA binding;GO:0003700, DNA binding transcription factor activity;GO:0005634, nucleus;GO:0005737, cytoplasm;GO:0006351, transcription, DNA-templated;GO:0009736, cytokinin-activated signaling pathway;GO:0009873, ethylene-activated signaling pathway;GO:0048366, leaf development;GO:0048825, cotyledon development	-	3.99347	8.27804	8.88867	6.57524	7.32165	12.7302	8.69364	5.18644	7.78299	5.17111	5.95959	9.65317	8.25898	5.93275	3.88722	3.54315	8.01895	6.70806
T_46300_c0_g2	C2H2	N	gi|356514974|ref|XP_003526176.1| PREDICTED: scarecrow-like protein 21 [Glycine max] 2.6e-236	GO:0003700, DNA binding transcription factor activity;GO:0005634, nucleus;GO:0006351, transcription, DNA-templated;GO:0006355, regulation of transcription, DNA-templated;GO:0043565, sequence-specific DNA binding	-	1.52949	4.2673	6.67415	3.55722	1.95346	2.53015	5.83752	2.58801	1.25547	4.92378	3.00199	1.01585	1.93029	2.52613	0.790473	6.85591	5.85471	4.95754
T_46300_c0_g3	C2H2	Y	gi|356549809|ref|XP_003543283.1| PREDICTED: chitin-inducible gibberellin-responsive protein 1-like [Glycine max] 2.4e-249	GO:0003700, DNA binding transcription factor activity;GO:0005634, nucleus;GO:0006351, transcription, DNA-templated;GO:0006355, regulation of transcription, DNA-templated;GO:0043565, sequence-specific DNA binding	-	19.3052	26.2169	48.3003	7.18397	7.63765	3.31382	89.1857	33.06	13.2617	28.8666	47.4611	6.86898	13.7767	7.8045	22.8712	136.741	88.6573	71.5457
T_39344_c0_g1	C2C2->C2C2-Dof	N	-	GO:0003677, DNA binding	-	0	0	0	0.157056	0	0	0.249842	0.0740849	0.0872749	0.907802	0.540029	0.224579	0.0424802	0.129649	0.935953	0.0437866	1.15785	0.173008
T_39698_c1_g2	C2C2->C2C2-CO-like	N	gi|734333702|gb|KHN07702.1| Zinc finger CCCH domain-containing protein 69 [Glycine soja] 2.9e-204	GO:0003677, DNA binding;GO:0005634, nucleus;GO:0008270, zinc ion binding	-	32.0089	27.2679	28.1863	27.6135	31.3595	19.7983	27.8708	31.8196	20.8267	24.2558	30.1476	18.154	21.2781	16.4001	25.6406	24.3207	21.248	25.4367
T_46294_c0_g3	C2H2	N	gi|1012333120|gb|KYP44525.1| Telomeric repeat-binding factor 2 [Cajanus cajan] 9.2e-44	GO:0000781, chromosome, telomeric region;GO:0000785, chromatin;GO:0000786, nucleosome;GO:0003677, DNA binding;GO:0003691, double-stranded telomeric DNA binding;GO:0005634, nucleus;GO:0005730, nucleolus;GO:0006334, nucleosome assembly;GO:0006351, transcription, DNA-templated;GO:0006355, regulation of transcription, DNA-templated;GO:0042803, protein homodimerization activity;GO:0043047, single-stra…	-	0.542535	0.303701	0.369156	0.434483	0	1.83807	0.347824	0.466361	0	0	0.086201	0.311043	0.176864	0	0.15589	0.183545	0.227463	0.355582
T_2842_c0_g1	bHLH	N	-	GO:0003677, DNA binding;GO:0003700, DNA binding transcription factor activity;GO:0005634, nucleus;GO:0006351, transcription, DNA-templated;GO:0046872, metal ion binding	-	0	0	0.666503	1.56506	0	0	0	0	0	0	1.24123	0	0	0	0	0	0	0
T_46724_c3_g2	MYB->MYB-related	N	gi|356534418|ref|XP_003535752.1| PREDICTED: transcription factor ABORTED MICROSPORES-like [Glycine max] 2.6e-137	GO:0000978, RNA polymerase II proximal promoter sequence-specific DNA binding;GO:0003700, DNA binding transcription factor activity;GO:0005634, nucleus;GO:0006351, transcription, DNA-templated;GO:0006355, regulation of transcription, DNA-templated;GO:0008152, metabolic process;GO:0009555, pollen development;GO:0016597, amino acid binding;GO:0048658, anther wall tapetum development	-	0.17783	0.0502654	0	0.0710125	0	0	0.169864	0.150647	0.118196	0	0.112822	0.0508571	0	0.235043	0.203389	0.238219	0.656894	0.0467589
T_46646_c1_g2	bZIP	N	gi|571480901|ref|XP_006588484.1| PREDICTED: uncharacterized protein LOC100810531 isoform X1 [Glycine max] 3.8e-110	GO:0035091, phosphatidylinositol binding	-	27.1689	25.8326	21.9048	25.6477	20.9808	23.4287	30.2483	31.1447	22.7814	25.1804	25.2586	19.6534	25.8029	24.3978	29.6289	32.2944	31.4464	30.8826
T_46646_c1_g3	bZIP	N	gi|571524097|ref|XP_006598751.1| PREDICTED: uncharacterized protein LOC100803729 isoform X1 [Glycine max] 2.9e-217	GO:0035091, phosphatidylinositol binding	-	33.5026	30.7049	32.1526	33.8115	30.1758	31.283	39.5749	33.2266	36.4187	35.7905	35.1746	23.2094	32.3318	31.9323	42.3266	31.2097	41.8249	47.1771
T_42509_c3_g1	bHLH	N	gi|947063274|gb|KRH12535.1| hypothetical protein GLYMA_15G177400 [Glycine max] 2.1e-236	GO:0003700, DNA binding transcription factor activity;GO:0005634, nucleus;GO:0006351, transcription, DNA-templated;GO:0006355, regulation of transcription, DNA-templated;GO:0043565, sequence-specific DNA binding;GO:0044212, transcription regulatory region DNA binding;GO:0046872, metal ion binding	-	1.60636	3.03523	3.63588	2.72457	2.68368	3.48339	3.0465	3.22744	4.52975	2.72707	2.56339	3.63658	2.47808	2.39635	2.34009	0.851065	2.25044	1.6058
T_42509_c3_g5	bHLH	N	gi|734424467|gb|KHN42695.1| Zinc finger protein ZAT9 [Glycine soja] 2.5e-94	GO:0003700, DNA binding transcription factor activity;GO:0005634, nucleus;GO:0006351, transcription, DNA-templated;GO:0006355, regulation of transcription, DNA-templated;GO:0043565, sequence-specific DNA binding;GO:0044212, transcription regulatory region DNA binding;GO:0046872, metal ion binding	-	2.25838	5.22353	5.79745	3.16814	3.5582	3.87209	6.17844	3.55324	6.862	4.85311	5.80943	4.81153	5.47534	4.85473	4.98236	5.77724	5.8499	5.72698
T_76734_c0_g1	HB->HB-other	N	gi|695001830|ref|XP_009418325.1| PREDICTED: transcription factor MYB44-like [Musa acuminata subsp. malaccensis] 1.1e-15	GO:0003677, DNA binding;GO:0005634, nucleus	-	0	0	0	0	0	0	1.05797	0.91353	0	0	0	0	0	0	0	0	0	0
T_18545_c0_g1	C2H2	N	gi|326487602|dbj|BAK05473.1| predicted protein [Hordeum vulgare subsp. vulgare] 4.0e-10	GO:0000122, negative regulation of transcription by RNA polymerase II;GO:0000909, sporocarp development involved in sexual reproduction;GO:0003676, nucleic acid binding;GO:0003700, DNA binding transcription factor activity;GO:0005634, nucleus;GO:0006351, transcription, DNA-templated;GO:0019953, sexual reproduction;GO:0043565, sequence-specific DNA binding;GO:0045892, negative regulation of transc…	-	0	0	0	0.738769	0	0	0.0844607	0.14933	0.175451	0	0	0.377785	0	0	0	0	0	0
T_43398_c4_g3	C2H2	Y	gi|734403780|gb|KHN32602.1| hypothetical protein glysoja_022284 [Glycine soja] 5.5e-134	GO:0003677, DNA binding;GO:0003700, DNA binding transcription factor activity;GO:0005634, nucleus;GO:0005730, nucleolus;GO:0006351, transcription, DNA-templated;GO:0006355, regulation of transcription, DNA-templated;GO:0009733, response to auxin;GO:0009793, embryo development ending in seed dormancy;GO:0010029, regulation of seed germination;GO:0010431, seed maturation;GO:0044212, transcription r…	-	15.2186	9.12621	10.1078	5.50713	4.29449	5.33777	7.18692	7.46604	5.34179	4.07281	6.7224	4.3513	5.01884	3.47513	5.23983	5.50794	5.09833	8.2797
T_41026_c0_g1	bZIP	Y	gi|571497310|ref|XP_006593862.1| PREDICTED: transcriptional adapter ADA2a-like isoform X5 [Glycine max] 3.7e-271	GO:0003677, DNA binding;GO:0003682, chromatin binding;GO:0003700, DNA binding transcription factor activity;GO:0003713, transcription coactivator activity;GO:0005634, nucleus;GO:0006338, chromatin remodeling;GO:0006351, transcription, DNA-templated;GO:0006357, regulation of transcription by RNA polymerase II;GO:0008270, zinc ion binding;GO:0016573, histone acetylation;GO:0035066, positive regulat…	-	9.70964	6.04733	8.12984	1.02319	0.944349	1.80202	2.6979	4.35254	3.543	4.61355	4.44236	2.94743	2.30257	2.15038	2.81803	2.57912	3.57518	5.62158
T_45559_c1_g3	LOB	N	gi|356551458|ref|XP_003544092.1| PREDICTED: ethylene-responsive transcription factor CRF1-like [Glycine max] 3.3e-121	GO:0003677, DNA binding;GO:0003700, DNA binding transcription factor activity;GO:0005634, nucleus;GO:0005737, cytoplasm;GO:0006351, transcription, DNA-templated;GO:0009736, cytokinin-activated signaling pathway;GO:0009873, ethylene-activated signaling pathway;GO:0048366, leaf development	-	3.23712	3.92327	3.69893	2.57289	3.23488	4.57653	4.54358	4.20874	4.16823	4.26464	4.25299	3.54183	3.74339	2.31765	3.30389	3.87127	3.47207	3.44839
T_101869_c0_g1	MYB->MYB-related	Y	gi|356504666|ref|XP_003521116.1| PREDICTED: transcription factor RADIALIS-like [Glycine max] 5.4e-34	GO:0003677, DNA binding;GO:0005634, nucleus;GO:0006351, transcription, DNA-templated;GO:0006355, regulation of transcription, DNA-templated;GO:0009908, flower development;GO:0048262, determination of dorsal/ventral asymmetry	-	6.34237	6.94328	4.16713	1.30066	4.36478	5.33809	4.08108	1.91098	2.74492	1.43134	1.19125	2.93689	1.54664	0.745706	2.1528	0.928274	3.61924	5.90304
T_106587_c0_g1	C2H2	N	-	-	-	0	0	0	0	0	0	0	0	0	0	0	0	0	0	2.32696	0	0	0
T_43559_c2_g1	MYB->MYB-related	N	gi|571511383|ref|XP_006596412.1| PREDICTED: protein NTM1-like 9 [Glycine max] 3.4e-202	GO:0003677, DNA binding;GO:0005516, calmodulin binding;GO:0005634, nucleus;GO:0005789, endoplasmic reticulum membrane;GO:0005886, plasma membrane;GO:0006351, transcription, DNA-templated;GO:0006355, regulation of transcription, DNA-templated;GO:0016021, integral component of membrane;GO:0045892, negative regulation of transcription, DNA-templated;GO:0071470, cellular response to osmotic stress;GO…	-	66.166	80.6523	106.522	78.9774	79.9878	66.1054	113.606	96.154	89.5468	102.23	89.4513	64.5242	79.8012	112.008	84.8741	119.494	115.154	97.2957
T_69058_c0_g1	C2H2	N	-	-	-	0	0	0	1.68803	0	0	0	0	0	0	0	0	0	0	0	0	0	0
T_45976_c1_g1	Tify	N	gi|147765294|emb|CAN77889.1| hypothetical protein VITISV_003778 [Vitis vinifera] 5.9e-75	GO:0005634, nucleus;GO:0006355, regulation of transcription, DNA-templated;GO:0008270, zinc ion binding	-	5.60874	1.82655	1.21994	0.402292	0.435277	1.14368	0.814132	1.26696	0.354541	0.452066	0.562312	0.713553	0.730309	0.252281	0.692432	0.342691	0.7382	1.32932
T_42671_c1_g3	bZIP	N	gi|571569051|ref|XP_006606324.1| PREDICTED: ethylene-responsive transcription factor ERF062-like [Glycine max] 2.4e-183	GO:0003677, DNA binding;GO:0003700, DNA binding transcription factor activity;GO:0005634, nucleus;GO:0006351, transcription, DNA-templated;GO:0009873, ethylene-activated signaling pathway	-	0.72803	0.976222	0.872593	0.0378993	0.657679	3.13565	0.451627	0.294527	0.220933	0.257766	0.512239	0.651694	0.859121	0.156585	0.216725	0.126315	0.433081	0.601989
T_39595_c1_g1	MYB->MYB-related	Y	gi|734438106|gb|KHN48920.1| NAC domain-containing protein 21/22 [Glycine soja] 2.8e-136	GO:0003677, DNA binding;GO:0003700, DNA binding transcription factor activity;GO:0005634, nucleus;GO:0006351, transcription, DNA-templated;GO:0006355, regulation of transcription, DNA-templated;GO:0010014, meristem initiation;GO:0010199, organ boundary specification between lateral organs and the meristem	-	7.15675	6.32245	6.85247	1.06977	5.0824	4.84512	2.5757	2.52111	1.66514	2.03594	3.09711	4.69164	3.87425	2.58469	4.41533	1.88259	4.23862	3.38574
T_39595_c1_g5	MYB->MYB-related	N	gi|571557930|ref|XP_006604496.1| PREDICTED: protein CUP-SHAPED COTYLEDON 3-like [Glycine max] 7.6e-132	GO:0003677, DNA binding;GO:0003700, DNA binding transcription factor activity;GO:0005634, nucleus;GO:0006351, transcription, DNA-templated;GO:0006355, regulation of transcription, DNA-templated;GO:0009734, auxin-activated signaling pathway;GO:0010072, primary shoot apical meristem specification;GO:0048527, lateral root development	-	2.88027	2.18426	2.69262	1.21526	2.70306	1.93146	2.35871	1.81551	2.14577	1.32216	1.23639	2.265	1.48903	1.33542	2.135	3.62075	2.04588	1.4484
T_39595_c1_g4	MYB->MYB-related	N	gi|1021528133|ref|XP_016207586.1| PREDICTED: protein CUP-SHAPED COTYLEDON 3-like [Arachis ipaensis] 8.5e-18	GO:0003677, DNA binding;GO:0003700, DNA binding transcription factor activity;GO:0005634, nucleus;GO:0006351, transcription, DNA-templated;GO:0006355, regulation of transcription, DNA-templated	-	0.271976	0.224223	0.41515	0	0	0	0.262997	0	0	0.122448	0.129421	0	0.533993	0	0	0	0	0
T_42613_c1_g6	HB->HB-WOX	N	gi|955386532|ref|XP_014626817.1| PREDICTED: uncharacterized protein LOC100527766 isoform X1 [Glycine max] 1.5e-161	GO:0003677, DNA binding;GO:0003700, DNA binding transcription factor activity;GO:0005634, nucleus;GO:0006351, transcription, DNA-templated;GO:0006355, regulation of transcription, DNA-templated	-	3.46129	0.713806	1.57295	0.896713	1.6046	1.75324	2.68652	2.42391	2.37199	1.55382	1.13187	0.869023	1.6251	1.09064	2.75423	1.23423	0.789807	0.90555
T_42613_c1_g1	HB->HB-WOX	N	gi|571497861|ref|XP_006594044.1| PREDICTED: protein PHR1-LIKE 1-like isoform X1 [Glycine max] 4.2e-210	GO:0003677, DNA binding;GO:0003700, DNA binding transcription factor activity;GO:0005634, nucleus;GO:0006351, transcription, DNA-templated;GO:0006355, regulation of transcription, DNA-templated;GO:0007623, circadian rhythm;GO:0016036, cellular response to phosphate starvation;GO:0055063, sulfate ion homeostasis;GO:0071486, cellular response to high light intensity	-	7.50756	2.72264	2.71574	1.53282	1.38674	2.07062	1.30843	2.4114	1.18238	0.887337	1.98839	2.29013	0.956019	1.75417	1.99232	1.26947	2.18204	3.68933
T_42613_c1_g3	HB->HB-WOX	N	gi|356572282|ref|XP_003554298.1| PREDICTED: protein PHR1-LIKE 1-like [Glycine max] 1.4e-96	GO:0003677, DNA binding;GO:0003700, DNA binding transcription factor activity;GO:0005634, nucleus;GO:0006351, transcription, DNA-templated;GO:0006355, regulation of transcription, DNA-templated;GO:0007623, circadian rhythm;GO:0016036, cellular response to phosphate starvation;GO:0055063, sulfate ion homeostasis;GO:0071486, cellular response to high light intensity	-	12.21	10.7732	7.53953	5.77359	4.77879	6.01806	6.25611	9.08524	4.59684	4.40187	6.71872	3.54346	3.81551	4.43214	5.84539	6.93742	5.15766	10.2819
T_41991_c3_g4	Trihelix	N	gi|571470390|ref|XP_006584998.1| PREDICTED: probable WRKY transcription factor 35 [Glycine max] 7.9e-183	GO:0003700, DNA binding transcription factor activity;GO:0005634, nucleus;GO:0006351, transcription, DNA-templated;GO:0009555, pollen development;GO:0009793, embryo development ending in seed dormancy;GO:0043565, sequence-specific DNA binding	-	0.790299	1.3253	4.02811	0.727401	1.11429	1.27984	1.73134	1.55884	1.43501	1.2844	3.02758	1.2856	1.54967	1.04194	1.97385	1.28953	1.3701	2.44409
T_43195_c2_g1	GRAS	Y	gi|356565081|ref|XP_003550773.1| PREDICTED: probable WRKY transcription factor 61 [Glycine max] 5.0e-125	GO:0003700, DNA binding transcription factor activity;GO:0005634, nucleus;GO:0006351, transcription, DNA-templated;GO:0006952, defense response;GO:0043565, sequence-specific DNA binding	-	1.03472	1.3878	1.62467	5.12303	3.60131	3.68238	2.5224	2.98126	6.6977	3.9151	3.03826	1.19716	5.50554	5.57657	5.82011	5.28948	4.20571	5.56626
T_38257_c5_g1	Tify	N	gi|571494874|ref|XP_006592969.1| PREDICTED: transcription factor MYB86-like [Glycine max] 6.3e-120	GO:0003677, DNA binding;GO:0003700, DNA binding transcription factor activity;GO:0005634, nucleus;GO:0006351, transcription, DNA-templated;GO:0009751, response to salicylic acid;GO:0009834, plant-type secondary cell wall biogenesis;GO:0045893, positive regulation of transcription, DNA-templated;GO:0050832, defense response to fungus;GO:1901348, positive regulation of secondary cell wall biogenesi…	-	0.533137	1.29596	0.102013	0.0398858	0.519446	0.323596	0.0633953	0.169157	0.0642569	0.0301522	0.697607	0.114296	0.530932	0.0989277	0.598668	0.166234	0.113919	0.211102
T_45559_c1_g2	LOB	N	gi|951056844|ref|XP_014521856.1| PREDICTED: ethylene-responsive transcription factor 3-like [Vigna radiata var. radiata] 1.7e-58	GO:0003677, DNA binding;GO:0003700, DNA binding transcription factor activity;GO:0005634, nucleus;GO:0006351, transcription, DNA-templated;GO:0006952, defense response;GO:0009873, ethylene-activated signaling pathway;GO:0010105, negative regulation of ethylene-activated signaling pathway	-	31.4358	44.6593	39.9254	45.6677	57.5925	51.4082	50.1833	48.2896	65.0746	58.0637	55.9149	69.0739	64.689	78.5353	82.1552	45.1465	38.9154	37.1275
T_45938_c1_g8	WRKY	N	gi|571534550|ref|XP_006600554.1| PREDICTED: transcription factor bHLH69-like isoform X5 [Glycine max] 1.4e-86	GO:0001046, core promoter sequence-specific DNA binding;GO:0001228, transcriptional activator activity, RNA polymerase II transcription regulatory region sequence-specific DNA binding;GO:0003700, DNA binding transcription factor activity;GO:0005634, nucleus;GO:0006355, regulation of transcription, DNA-templated;GO:0006366, transcription by RNA polymerase II;GO:0048765, root hair cell differentiat…	-	30.4652	42.7139	47.9672	33.3756	27.5558	37.5365	35.3819	34.5122	46.7507	39.0311	25.3365	53.9981	38.5792	42.0227	41.3421	21.3453	60.8872	33.3476
T_45938_c1_g2	WRKY	N	gi|593329979|ref|XP_007138416.1| hypothetical protein PHAVU_009G207000g [Phaseolus vulgaris] 5.8e-60	GO:0001046, core promoter sequence-specific DNA binding;GO:0001228, transcriptional activator activity, RNA polymerase II transcription regulatory region sequence-specific DNA binding;GO:0003700, DNA binding transcription factor activity;GO:0005634, nucleus;GO:0006355, regulation of transcription, DNA-templated;GO:0006366, transcription by RNA polymerase II;GO:0048765, root hair cell differentiat…	-	84.7747	102.56	100.975	121.155	67.0545	94.1245	98.4446	85.1558	97.0358	77.2099	76.6097	112.489	90.3884	115.48	73.8205	88.7604	98.102	117.643
T_46935_c1_g1	DDT	N	gi|356571559|ref|XP_003553944.1| PREDICTED: teosinte glume architecture 1-like [Glycine max] 1.1e-137	GO:0003677, DNA binding;GO:0005634, nucleus;GO:0006351, transcription, DNA-templated;GO:0006355, regulation of transcription, DNA-templated;GO:0046872, metal ion binding	-	21.9968	20.8728	23.9036	19.3755	19.2398	18.1658	22.4303	22.546	19.6066	16.088	20.7065	19.4878	21.3751	18.0934	26.5767	14.4361	14.737	22.095
T_43989_c0_g1	AP2/ERF->AP2/ERF-ERF	N	gi|593696876|ref|XP_007148920.1| hypothetical protein PHAVU_005G025300g [Phaseolus vulgaris] 3.7e-88	GO:0003676, nucleic acid binding;GO:0003700, DNA binding transcription factor activity;GO:0003723, RNA binding;GO:0005634, nucleus;GO:0005730, nucleolus;GO:0006351, transcription, DNA-templated;GO:0007275, multicellular organism development;GO:0008097, 5S rRNA binding;GO:0046872, metal ion binding;GO:0080084, 5S rDNA binding	-	17.7462	12.6788	9.43548	5.1972	4.12195	8.67923	7.60034	10.6959	5.54978	5.88718	7.74085	7.27857	6.71603	5.17167	6.52686	3.69799	4.93914	8.46296
T_37029_c1_g1	bZIP	N	gi|1023966415|gb|KZV14807.1| cold shock domain containing protein [Dorcoceras hygrometricum] 2.8e-19	GO:0003677, DNA binding;GO:0005737, cytoplasm;GO:0006351, transcription, DNA-templated;GO:0006355, regulation of transcription, DNA-templated	-	0	0	0.203259	0.481486	0	0	0	0	0	0	0	0.688317	0	0	0	0	0	0
T_37029_c1_g2	bZIP	N	gi|1023966415|gb|KZV14807.1| cold shock domain containing protein [Dorcoceras hygrometricum] 2.0e-19	GO:0003677, DNA binding;GO:0005737, cytoplasm;GO:0006351, transcription, DNA-templated;GO:0006355, regulation of transcription, DNA-templated	-	0	0.379931	0	3.50623	0	0.230055	0	0.573841	0	0	0.454616	1.34893	0	0	0	0	0	0
T_110548_c0_g1	C2H2	N	-	-	-	0	0	0	0	0	0	0	0	0	0	0	0	0	0	1.62281	0	0	0
T_41566_c2_g2	B3->B3	N	gi|356509771|ref|XP_003523619.1| PREDICTED: uncharacterized protein LOC100779731 isoform X1 [Glycine max] 4.8e-159	GO:0003700, DNA binding transcription factor activity;GO:0005634, nucleus;GO:0005829, cytosol;GO:0006351, transcription, DNA-templated;GO:0006952, defense response;GO:0007231, osmosensory signaling pathway;GO:0008272, sulfate transport;GO:0009294, DNA mediated transformation;GO:0009970, cellular response to sulfate starvation;GO:0043565, sequence-specific DNA binding;GO:0045596, negative regulati…	-	4.78277	5.37428	4.95337	4.18727	2.59738	3.04999	3.66834	4.16794	4.87077	3.74612	4.51747	3.0049	3.3923	3.44865	3.63473	3.52174	4.33085	3.27763
T_41566_c2_g5	B3->B3	Y	gi|947068254|gb|KRH17397.1| hypothetical protein GLYMA_14G217200 [Glycine max] 4.5e-176	GO:0003700, DNA binding transcription factor activity;GO:0005634, nucleus;GO:0005829, cytosol;GO:0006351, transcription, DNA-templated;GO:0006952, defense response;GO:0007231, osmosensory signaling pathway;GO:0008272, sulfate transport;GO:0009294, DNA mediated transformation;GO:0009970, cellular response to sulfate starvation;GO:0043565, sequence-specific DNA binding;GO:0045596, negative regulati…	-	20.5576	18.8543	33.2247	8.7427	8.69006	7.45542	25.702	16.8476	13.2513	11.1688	19.2409	7.32674	10.242	9.50822	14.6599	22.182	27.5829	21.0806
T_38882_c2_g3	AP2/ERF->AP2/ERF-ERF	N	gi|955336486|ref|XP_003531655.3| PREDICTED: ethylene-responsive transcription factor ERF036-like [Glycine max] 6.5e-86	GO:0003677, DNA binding;GO:0003700, DNA binding transcription factor activity;GO:0005634, nucleus;GO:0006351, transcription, DNA-templated;GO:0009873, ethylene-activated signaling pathway;GO:0043565, sequence-specific DNA binding;GO:0045893, positive regulation of transcription, DNA-templated	-	12.5276	13.317	8.19682	9.99908	17.7463	16.835	12.043	11.6462	22.8828	10.2893	11.581	12.8589	12.117	8.70175	15.4916	6.3202	8.56024	11.7046
T_45137_c1_g1	LOB	N	gi|356504036|ref|XP_003520805.1| PREDICTED: protein indeterminate-domain 2-like [Glycine max] 6.2e-96	GO:0003676, nucleic acid binding;GO:0003700, DNA binding transcription factor activity;GO:0005634, nucleus;GO:0006351, transcription, DNA-templated;GO:0006355, regulation of transcription, DNA-templated;GO:0044212, transcription regulatory region DNA binding;GO:0046872, metal ion binding	-	20.7225	17.1022	18.1015	10.1822	9.59986	9.24644	14.2723	14.624	10.7536	8.56516	15.2864	6.40275	9.57847	4.0945	8.84384	12.4956	13.4894	11.9379
T_39265_c0_g1	LOB	N	gi|356518609|ref|XP_003527971.1| PREDICTED: dof zinc finger protein DOF3.5-like [Glycine max] 7.8e-126	GO:0003677, DNA binding;GO:0003700, DNA binding transcription factor activity;GO:0005634, nucleus;GO:0006351, transcription, DNA-templated;GO:0006355, regulation of transcription, DNA-templated;GO:0046872, metal ion binding	-	0.301807	0.772444	2.68322	0.10325	0.672983	0.544107	1.05185	0.291973	0.816856	2.34049	0.861628	0.998452	1.59037	0.426955	0.332312	1.85466	2.06157	3.95246
T_45206_c2_g3	C2H2	N	gi|1012338964|gb|KYP50205.1| Protein FAR1-RELATED SEQUENCE 5, partial [Cajanus cajan] 8.3e-22	GO:0006355, regulation of transcription, DNA-templated	-	3.91662	1.59493	0.717459	0.973968	0.972448	0.139826	1.21748	2.58278	0.143752	0.739613	1.28045	0.563678	0.997476	1.00134	0.523542	0.420325	0.0965508	0.6497
T_44052_c0_g1	TCP	N	gi|356542688|ref|XP_003539798.1| PREDICTED: uncharacterized protein LOC100787414 [Glycine max] 2.2e-119	-	-	6.91774	5.50784	5.78202	2.99355	4.56666	11.5116	2.40054	3.20808	3.22455	4.01521	4.26522	7.74782	5.40467	3.45666	4.68451	1.97937	3.83039	4.01286
T_40994_c0_g1	NAC	N	gi|734368098|gb|KHN18657.1| B3 domain-containing transcription repressor VAL1 [Glycine soja] 0.0e+00	GO:0003677, DNA binding;GO:0003700, DNA binding transcription factor activity;GO:0005634, nucleus;GO:0005739, mitochondrion;GO:0006351, transcription, DNA-templated;GO:0006355, regulation of transcription, DNA-templated;GO:0008270, zinc ion binding;GO:0009737, response to abscisic acid;GO:0009744, response to sucrose;GO:0045892, negative regulation of transcription, DNA-templated	-	10.1954	9.5164	9.1263	7.25931	3.96645	7.67565	7.34338	8.48177	6.23894	5.23453	6.73783	4.57764	5.35633	5.83858	6.9661	5.31977	6.78397	8.30617
T_40994_c0_g3	NAC	N	gi|951043628|ref|XP_014518412.1| PREDICTED: B3 domain-containing protein Os07g0563300 isoform X2 [Vigna radiata var. radiata] 4.4e-130	GO:0003677, DNA binding;GO:0005634, nucleus;GO:0006351, transcription, DNA-templated;GO:0006355, regulation of transcription, DNA-templated;GO:0008270, zinc ion binding	-	31.6265	27.1551	24.0513	27.4334	17.9795	19.3616	25.216	26.5312	14.7053	19.6117	24.2135	16.8543	18.0995	19.8235	23.2015	17.7595	18.028	22.8158
T_39523_c1_g8	MYB->MYB-related	N	gi|951066253|ref|XP_014523909.1| PREDICTED: GATA transcription factor 2-like [Vigna radiata var. radiata] 2.5e-114	GO:0000977, RNA polymerase II regulatory region sequence-specific DNA binding;GO:0001085, RNA polymerase II transcription factor binding;GO:0001228, transcriptional activator activity, RNA polymerase II transcription regulatory region sequence-specific DNA binding;GO:0003682, chromatin binding;GO:0003700, DNA binding transcription factor activity;GO:0005634, nucleus;GO:0005667, transcription fact…	-	3.51264	5.54745	5.37371	2.49817	4.06123	2.66271	9.22057	5.95013	3.72106	3.3737	5.01411	4.6614	5.81542	5.71113	3.76467	4.4063	4.07219	3.59577
T_93507_c0_g1	C2H2	N	-	-	-	0	0	0	0	0	0	4.06696	0	0	0	0	0	0	0	0	0	0	0
T_56494_c0_g1	bZIP	N	-	-	-	0	0	0	1.12059	0	0	1.93123	0	0	0	0	0	0	0	0	0	0	0
T_44858_c1_g1	C2H2	Y	gi|950997743|ref|XP_014506090.1| PREDICTED: heat shock factor protein HSF24-like [Vigna radiata var. radiata] 3.3e-32	GO:0003700, DNA binding transcription factor activity;GO:0005634, nucleus;GO:0006351, transcription, DNA-templated;GO:0043565, sequence-specific DNA binding	-	35.5573	63.6424	91.5866	40.1169	47.7388	38.4206	128.099	100.389	92.4674	132.661	107.241	61.5027	80.4961	138.248	77.8408	182.541	120.661	83.0994
T_6746_c0_g1	zf-HD	N	gi|514756614|ref|XP_004963575.1| PREDICTED: homeobox-leucine zipper protein HOX3-like [Setaria italica] 3.9e-06	GO:0003677, DNA binding;GO:0005634, nucleus;GO:0006351, transcription, DNA-templated;GO:0006355, regulation of transcription, DNA-templated	-	0	0	0	0.196689	0	0	0.158937	0.696597	0	0.14715	0	0	0	0	0	0	0	0
T_67851_c0_g1	zf-HD	N	-	-	-	0	0	0	0	0	0	0	0	0	0	0	0	0	0	1.52505	0	0	0
T_43004_c0_g1	C2H2	N	gi|356502549|ref|XP_003520081.1| PREDICTED: cyclic dof factor 1-like [Glycine max] 1.2e-62	GO:0003677, DNA binding;GO:0003700, DNA binding transcription factor activity;GO:0005634, nucleus;GO:0006351, transcription, DNA-templated;GO:0006355, regulation of transcription, DNA-templated;GO:0009908, flower development;GO:0046872, metal ion binding	-	9.94898	6.05883	5.07111	7.28829	3.40843	4.32394	9.94666	9.83078	4.00217	5.57671	8.0873	4.25984	4.10386	3.88814	8.05445	6.38886	4.50859	2.90637
T_41236_c6_g4	BBR-BPC	N	gi|593328410|ref|XP_007137632.1| hypothetical protein PHAVU_009G142900g [Phaseolus vulgaris] 2.0e-126	GO:0003700, DNA binding transcription factor activity;GO:0005634, nucleus;GO:0006351, transcription, DNA-templated;GO:0043565, sequence-specific DNA binding	-	4.41235	7.19082	6.72547	7.08758	6.00023	8.27231	7.0656	8.71196	7.62798	7.27774	7.652	9.04056	8.06565	10.1956	6.9817	6.54411	5.53527	5.1377
T_46061_c0_g2	WRKY	N	gi|502092079|ref|XP_004489707.1| PREDICTED: ADP-glucose phosphorylase-like [Cicer arietinum] 5.3e-22	GO:0006012, galactose metabolic process;GO:0008108, UDP-glucose:hexose-1-phosphate uridylyltransferase activity;GO:0008270, zinc ion binding	-	4.16226	4.93456	4.91141	2.19192	6.06851	1.51564	2.89053	5.87263	0.407776	4.47119	4.99623	4.42112	2.91559	1.3704	5.87475	0	2.31644	0.891904
T_7937_c0_g1	MYB->MYB-related	N	-	-	-	0	0	0	0	0	0	0.380788	2.1509	0	0.679249	0	0	0	0	0	0	0	0
T_45621_c1_g1	LOB	N	gi|920689645|gb|KOM33628.1| hypothetical protein LR48_Vigan01g318400 [Vigna angularis] 3.7e-96	GO:0003677, DNA binding;GO:0005634, nucleus;GO:0006351, transcription, DNA-templated;GO:0006355, regulation of transcription, DNA-templated;GO:0042803, protein homodimerization activity;GO:0046872, metal ion binding;GO:0048574, long-day photoperiodism, flowering	-	0.247462	0	0.2519	0	0	0.239448	0.119409	0	0.369818	0.111475	0.706504	0.637711	0.242568	0	0.106825	0	0	0.193327
T_83534_c0_g1	C2H2	N	-	GO:0003677, DNA binding;GO:0005634, nucleus;GO:0006351, transcription, DNA-templated;GO:0006355, regulation of transcription, DNA-templated;GO:0046872, metal ion binding	-	0	0	0	2.54595	0	0	0	0	0	0	0	0	0	0	0	0	0	0
T_60333_c0_g1	C2H2	N	gi|965615999|dbj|BAU01149.1| hypothetical protein VIGAN_11031600 [Vigna angularis var. angularis] 7.4e-22	GO:0003677, DNA binding;GO:0003700, DNA binding transcription factor activity;GO:0005634, nucleus;GO:0006351, transcription, DNA-templated;GO:0016021, integral component of membrane;GO:0048658, anther wall tapetum development;GO:0052545, callose localization;GO:0055046, microgametogenesis	-	1.51337	0	0	0	0	0	0	0	0	0	0	0	0	0	0	0	0	0
T_39960_c4_g2	MYB->MYB-related	N	gi|502078281|ref|XP_004485895.1| PREDICTED: trihelix transcription factor ASIL2-like [Cicer arietinum] 3.7e-46	GO:0003677, DNA binding;GO:0003700, DNA binding transcription factor activity;GO:0005634, nucleus;GO:0006351, transcription, DNA-templated;GO:0006355, regulation of transcription, DNA-templated;GO:0009793, embryo development ending in seed dormancy;GO:0010431, seed maturation	-	6.59829	10.5087	9.32604	9.49894	8.08622	11.0061	7.73843	11.1295	12.0029	12.2413	10.5374	11.6694	11.088	12.5068	11.0701	8.8938	10.116	5.75394
T_45652_c2_g1	LOB	N	gi|593785729|ref|XP_007155905.1| hypothetical protein PHAVU_003G241900g [Phaseolus vulgaris] 1.1e-166	GO:0003677, DNA binding;GO:0003700, DNA binding transcription factor activity;GO:0005634, nucleus;GO:0006351, transcription, DNA-templated;GO:0007275, multicellular organism development;GO:0009908, flower development;GO:0010073, meristem maintenance;GO:0010093, specification of floral organ identity;GO:0030154, cell differentiation;GO:0048316, seed development;GO:0048481, plant ovule development	-	47.9742	42.6299	29.7462	47.2585	22.4326	38.2987	45.466	40.3168	40.0495	26.2681	48.8351	28.8982	38.3532	29.7534	57.0089	18.3694	26.9468	33.4747
T_22544_c0_g1	C2H2	N	-	-	-	0	0	0	0	0.0710976	0	0	0.0577175	0	0.615236	0.0648107	0	0	0	0.526237	0	1.04404	0
T_46626_c0_g1	DDT	N	gi|356496090|ref|XP_003516903.1| PREDICTED: BEL1-like homeodomain protein 9 [Glycine max] 1.4e-269	GO:0003677, DNA binding;GO:0003700, DNA binding transcription factor activity;GO:0005634, nucleus;GO:0005829, cytosol;GO:0006351, transcription, DNA-templated;GO:0006355, regulation of transcription, DNA-templated;GO:0007389, pattern specification process;GO:0010051, xylem and phloem pattern formation;GO:0010076, maintenance of floral meristem identity;GO:0010077, maintenance of inflorescence mer…	-	1.36295	1.43679	0.920315	0.789148	0.615945	0.713222	0.354868	1.04105	0.230088	0.477683	0.334717	0.359251	0.51083	0.391312	0.563594	0.677911	0.733627	0.558049
T_76766_c0_g1	HB->HB-other	N	-	-	-	0	0	0	1.28971	0	0	0	2.87967	0	0	0	0	0	0	0	0	0	0
T_45007_c0_g1	C2H2	N	gi|1012333293|gb|KYP44692.1| Protein FAR1-RELATED SEQUENCE 5, partial [Cajanus cajan] 4.2e-138	GO:0005634, nucleus;GO:0006355, regulation of transcription, DNA-templated;GO:0008270, zinc ion binding	-	5.6203	2.20869	1.83658	0.900271	0.528943	1.09535	0.917575	1.20596	1.0233	0.7361	0.605826	0.578541	0.746161	0.665945	1.10298	0.301965	1.11819	1.34515
T_44831_c1_g1	C2H2	Y	gi|356507349|ref|XP_003522430.1| PREDICTED: ribonuclease J-like isoform X1 [Glycine max] 0.0e+00	GO:0003723, RNA binding;GO:0004521, endoribonuclease activity;GO:0004534, 5'-3' exoribonuclease activity;GO:0005737, cytoplasm;GO:0006364, rRNA processing;GO:0008270, zinc ion binding;GO:0046872, metal ion binding	-	9.94713	9.46954	4.82051	3.4585	5.0336	7.24807	4.25522	4.82902	3.01205	3.3639	4.6001	3.30992	3.01951	2.54277	3.2646	2.40259	2.70904	3.4225
T_38640_c0_g1	C2H2	N	gi|571451699|ref|XP_003523252.2| PREDICTED: probable WRKY transcription factor 13 isoform X1 [Glycine max] 1.6e-102	GO:0001046, core promoter sequence-specific DNA binding;GO:0003700, DNA binding transcription factor activity;GO:0005634, nucleus;GO:0006351, transcription, DNA-templated;GO:0043565, sequence-specific DNA binding;GO:0044212, transcription regulatory region DNA binding;GO:0045893, positive regulation of transcription, DNA-templated;GO:1901141, regulation of lignin biosynthetic process;GO:1904369, …	-	4.19716	3.5683	3.13898	2.95295	2.89642	2.20927	3.291	3.11728	0.670992	1.65267	2.13428	0.879177	1.18024	1.17308	2.00078	3.54724	1.28723	2.41088
T_40177_c1_g5	OFP	N	gi|356498721|ref|XP_003518198.1| PREDICTED: NAC domain-containing protein 59-like [Glycine max] 1.1e-187	GO:0003677, DNA binding;GO:0003700, DNA binding transcription factor activity;GO:0005634, nucleus;GO:0006351, transcription, DNA-templated;GO:0006355, regulation of transcription, DNA-templated	-	5.54781	6.15726	7.21124	6.70217	8.6206	5.81906	7.91725	7.526	10.8317	9.09062	10.1387	4.83763	11.8583	13.1423	9.61363	12.6394	8.39883	10.9388
T_43358_c0_g3	Tify	N	gi|356501348|ref|XP_003519487.1| PREDICTED: ETHYLENE INSENSITIVE 3-like 1 protein [Glycine max] 5.2e-229	GO:0000976, transcription regulatory region sequence-specific DNA binding;GO:0001666, response to hypoxia;GO:0003700, DNA binding transcription factor activity;GO:0005634, nucleus;GO:0006351, transcription, DNA-templated;GO:0006355, regulation of transcription, DNA-templated;GO:0009723, response to ethylene;GO:0009873, ethylene-activated signaling pathway;GO:0010182, sugar mediated signaling path…	-	93.4168	109.976	180.085	140.187	188.301	167.894	222.108	239.412	115.893	221.36	228.854	197.549	206.689	145.541	290.06	233.387	177.991	160.589
T_34794_c0_g1	zn-clus	N	gi|593793478|ref|XP_007159778.1| hypothetical protein PHAVU_002G266400g [Phaseolus vulgaris] 8.3e-112	GO:0001046, core promoter sequence-specific DNA binding;GO:0003700, DNA binding transcription factor activity;GO:0005634, nucleus;GO:0006351, transcription, DNA-templated;GO:0043565, sequence-specific DNA binding;GO:0044212, transcription regulatory region DNA binding;GO:0045893, positive regulation of transcription, DNA-templated;GO:1901141, regulation of lignin biosynthetic process;GO:1904369, …	-	4.96563	4.57002	3.99947	1.87761	2.67441	2.11418	3.48627	3.13414	2.25856	2.28497	2.56999	2.12951	2.15649	2.32931	2.27557	3.70429	2.41737	3.82297
T_42845_c1_g7	LOB	N	gi|308191649|dbj|BAJ22387.1| suppressor of overexpression of constans 1 [Vigna unguiculata] 1.2e-50	GO:0000060, protein import into nucleus, translocation;GO:0003677, DNA binding;GO:0003700, DNA binding transcription factor activity;GO:0005634, nucleus;GO:0005737, cytoplasm;GO:0006351, transcription, DNA-templated;GO:0008134, transcription factor binding;GO:0009409, response to cold;GO:0009739, response to gibberellin;GO:0009908, flower development;GO:0009911, positive regulation of flower deve…	-	33.4154	16.8906	12.3007	8.52683	8.82309	13.1428	12.706	13.2639	11.2606	8.88073	11.2101	8.64894	10.8438	9.65045	11.1936	10.2151	9.87819	17.7877
T_42845_c1_g4	LOB	Y	gi|571465435|ref|XP_006583366.1| PREDICTED: MADS-box protein SOC1-like isoform X2 [Glycine max] 4.4e-48	GO:0000060, protein import into nucleus, translocation;GO:0003677, DNA binding;GO:0003700, DNA binding transcription factor activity;GO:0005634, nucleus;GO:0005737, cytoplasm;GO:0006351, transcription, DNA-templated;GO:0008134, transcription factor binding;GO:0009409, response to cold;GO:0009739, response to gibberellin;GO:0009908, flower development;GO:0009911, positive regulation of flower deve…	-	32.4123	29.5116	30.8504	16.896	17.5222	19.085	16.8587	20.2398	14.5368	12.4229	14.9993	14.577	11.7333	16.9225	12.0561	21.4064	14.8836	26.8085
T_42075_c1_g5	MYB->MYB	N	gi|571462638|ref|XP_003526305.2| PREDICTED: myb-related protein Myb4-like [Glycine max] 3.4e-101	GO:0003677, DNA binding;GO:0005634, nucleus;GO:0006351, transcription, DNA-templated;GO:0006355, regulation of transcription, DNA-templated	-	0.351286	0.296667	0.153043	0	0	0.145435	0.145823	0	0	0	1.39077	0.422034	0	0	0	0.70795	0.433671	0.165983
T_40188_c0_g1	OFP	Y	gi|571469287|ref|XP_006584673.1| PREDICTED: DDT domain-containing protein DDB_G0282237-like [Glycine max] 0.0e+00	GO:0006261, DNA-dependent DNA replication;GO:0006338, chromatin remodeling;GO:0006351, transcription, DNA-templated;GO:0006355, regulation of transcription, DNA-templated;GO:0008270, zinc ion binding;GO:0008623, CHRAC;GO:0016590, ACF complex	-	11.1463	6.72777	2.7276	1.40438	1.76681	2.17945	2.41256	2.26811	1.91157	2.00351	2.21553	2.50076	2.66171	2.47826	1.05171	1.4475	2.4688	2.8828
T_46316_c2_g1	C2H2	N	gi|593265020|ref|XP_007134688.1| hypothetical protein PHAVU_010G067800g [Phaseolus vulgaris] 4.6e-136	GO:0003677, DNA binding;GO:0005634, nucleus;GO:0006351, transcription, DNA-templated;GO:0045892, negative regulation of transcription, DNA-templated	-	12.4531	16.338	11.4441	17.353	10.5084	9.8201	11.2037	12.4114	13.4138	16.7056	19.9786	12.5539	10.7941	7.37727	14.0657	7.77888	8.01102	9.23175
T_46011_c2_g3	Tify	N	gi|734432705|gb|KHN46381.1| Tubby-like F-box protein 3 [Glycine soja] 1.3e-13	GO:0005654, nucleoplasm;GO:0005886, plasma membrane;GO:0009536, plastid;GO:0035091, phosphatidylinositol binding	-	0.356479	0.554628	0.462298	0.193798	0	0.377231	0.276958	0.438324	0.517025	0.322467	0.0308037	0.360778	0.313617	0.288226	0.221414	0.0323106	0.0830101	0.282728
T_45075_c0_g1	bHLH	N	gi|356547196|ref|XP_003542002.1| PREDICTED: LOB domain-containing protein 1-like [Glycine max] 1.6e-36	GO:0004088, carbamoyl-phosphate synthase (glutamine-hydrolyzing) activity;GO:0005739, mitochondrion	-	6.76698	11.5779	18.7485	7.49208	5.9586	6.33681	11.5274	7.43466	8.74169	7.50006	12.678	8.89992	6.62607	12.9949	11.9666	16.9445	18.5382	15.1443
T_61648_c0_g1	C2H2	N	-	-	-	0	0	0	0	0	0	0	0	0	0	0	1.46971	0	0	0	0	0	0
T_39956_c0_g3	MYB->MYB-related	N	gi|1012362254|gb|KYP73437.1| WRKY transcription factor 6, partial [Cajanus cajan] 4.1e-81	GO:0003700, DNA binding transcription factor activity;GO:0005634, nucleus;GO:0006351, transcription, DNA-templated;GO:0009873, ethylene-activated signaling pathway;GO:0010200, response to chitin;GO:0016036, cellular response to phosphate starvation;GO:0043565, sequence-specific DNA binding;GO:0044212, transcription regulatory region DNA binding;GO:0045892, negative regulation of transcription, DN…	-	0.937035	1.35827	2.25187	0.320804	0.41918	1.55788	0.384062	0.567207	0.533789	0.302339	0.700643	1.78041	0.912204	0.929342	0.114915	0.471682	1.14022	2.32033
T_39956_c0_g1	MYB->MYB-related	N	gi|356547095|ref|XP_003541953.1| PREDICTED: probable WRKY transcription factor 31 [Glycine max] 3.7e-186	GO:0003700, DNA binding transcription factor activity;GO:0005634, nucleus;GO:0006351, transcription, DNA-templated;GO:0009873, ethylene-activated signaling pathway;GO:0010200, response to chitin;GO:0016021, integral component of membrane;GO:0016036, cellular response to phosphate starvation;GO:0043565, sequence-specific DNA binding;GO:0044212, transcription regulatory region DNA binding;GO:004589…	-	7.63342	14.9065	18.7148	18.1736	9.35675	10.2332	13.7319	12.047	15.5959	15.5696	12.8198	13.532	16.8344	17.7759	10.6411	19.9171	18.753	17.849
T_70992_c0_g1	NAC	N	-	-	-	0	0	0	1.39741	0	0	0	0	0	0	0	0	0	0	0	0	0	0
T_39795_c2_g2	HB->HB-HD-ZIP	Y	gi|734411940|gb|KHN36326.1| Homeobox-leucine zipper protein HAT22 [Glycine soja] 3.7e-124	GO:0003700, DNA binding transcription factor activity;GO:0005634, nucleus;GO:0006351, transcription, DNA-templated;GO:0009735, response to cytokinin;GO:0043565, sequence-specific DNA binding	-	32.133	28.3933	26.4267	15.5327	9.29668	9.92328	18.4383	15.4281	9.89045	13.0399	20.5401	20.0819	15.9035	25.2935	19.688	17.3793	21.0819	21.005
T_42613_c1_g5	HB->HB-WOX	N	gi|571440680|ref|XP_006575231.1| PREDICTED: uncharacterized protein LOC100780919 isoform X1 [Glycine max] 3.7e-204	GO:0003677, DNA binding;GO:0003700, DNA binding transcription factor activity;GO:0005634, nucleus;GO:0006351, transcription, DNA-templated;GO:0006355, regulation of transcription, DNA-templated	-	7.67578	3.73086	3.09747	1.33546	2.04289	2.80239	2.45721	2.31452	1.18344	1.11976	1.68349	1.68223	1.60465	1.26542	1.41544	0.976018	1.55953	1.79058
T_107574_c0_g1	AP2/ERF->AP2/ERF-ERF	N	gi|359806114|ref|NP_001241445.1| uncharacterized protein LOC100818907 [Glycine max] 8.8e-44	GO:0003677, DNA binding;GO:0003700, DNA binding transcription factor activity;GO:0005634, nucleus;GO:0006351, transcription, DNA-templated;GO:0006952, defense response;GO:0009867, jasmonic acid mediated signaling pathway;GO:0009873, ethylene-activated signaling pathway	K14516-ko04075 Plant hormone signal transduction;ko04016 MAPK signaling pathway - plant	0	0.177486	0	0.534289	0	0	1.08746	0	0.441664	0	0.211197	0	0	0	0.193369	0.23236	0.186254	0.854463
T_43996_c2_g1	AP2/ERF->AP2/ERF-ERF	N	gi|671868|emb|CAA87080.1| heat shock transcription factor 5 [Glycine max] 3.1e-50	GO:0003700, DNA binding transcription factor activity;GO:0005634, nucleus;GO:0006351, transcription, DNA-templated;GO:0042802, identical protein binding;GO:0043565, sequence-specific DNA binding	-	2.08136	7.50594	4.73603	4.84972	5.79244	4.14658	5.19776	6.03368	7.19685	4.35223	6.87436	8.20305	7.31951	4.75261	8.03246	1.37625	3.73353	1.53068
T_104021_c0_g1	B3->B3	N	gi|965671752|dbj|BAT86359.1| hypothetical protein VIGAN_04399900 [Vigna angularis var. angularis] 2.0e-55	GO:0003677, DNA binding;GO:0005634, nucleus;GO:0006351, transcription, DNA-templated;GO:0006355, regulation of transcription, DNA-templated;GO:0009734, auxin-activated signaling pathway	-	0	0.44192	0.571112	0	0.903893	0	0.278246	0	0	0	0	0	0	0	0	0	0	1.07592
T_46535_c1_g4	DDT	Y	gi|955358088|ref|XP_014621115.1| PREDICTED: uncharacterized protein LOC100784945 isoform X1 [Glycine max] 0.0e+00	GO:0003677, DNA binding;GO:0003700, DNA binding transcription factor activity;GO:0005634, nucleus;GO:0006351, transcription, DNA-templated;GO:0006355, regulation of transcription, DNA-templated;GO:0009908, flower development	-	17.7276	7.91639	4.74328	8.44068	2.57362	4.94824	4.69026	4.89241	3.63528	1.68447	3.95538	2.35904	2.64811	1.82338	3.17094	2.81803	6.56279	5.52269
T_71975_c0_g1	C2H2	N	gi|923625791|ref|XP_013748975.1| PREDICTED: agamous-like MADS-box protein AGL18 isoform X2 [Brassica napus] 1.2e-09	GO:0000982, transcription factor activity, RNA polymerase II proximal promoter sequence-specific DNA binding;GO:0003677, DNA binding;GO:0003700, DNA binding transcription factor activity;GO:0005634, nucleus;GO:0006351, transcription, DNA-templated;GO:0007165, signal transduction;GO:0008301, DNA binding, bending;GO:0036003, positive regulation of transcription from RNA polymerase II promoter in re…	-	0	0	0	1.61571	0	0	0.687858	0	0	0	0	0.57707	0	0	0	0	0	0
T_42501_c3_g1	bHLH	N	gi|1012359755|gb|KYP70939.1| Splicing factor U2af small subunit B [Cajanus cajan] 4.2e-73	GO:0000166, nucleotide binding;GO:0000398, mRNA splicing, via spliceosome;GO:0003677, DNA binding;GO:0003723, RNA binding;GO:0005634, nucleus;GO:0005681, spliceosomal complex;GO:0016607, nuclear speck;GO:0046872, metal ion binding;GO:0048573, photoperiodism, flowering;GO:0089701, U2AF	-	74.1472	51.3433	44.0888	47.8855	43.7981	44.4161	37.9618	40.25	37.7344	32.2123	37.2255	35.6146	39.4652	36.737	41.1594	30.4118	49.4143	41.6993
T_85213_c0_g1	C2H2	N	-	GO:0000122, negative regulation of transcription by RNA polymerase II;GO:0000977, RNA polymerase II regulatory region sequence-specific DNA binding;GO:0000980, RNA polymerase II distal enhancer sequence-specific DNA binding;GO:0001076, transcription factor activity, RNA polymerase II transcription factor binding;GO:0001077, transcriptional activator activity, RNA polymerase II proximal promoter s…	-	0	0	0	0	0	0	0	1.09799	0	0	0	0	0	0	0	0	0	0
T_95379_c0_g1	HSF	N	gi|1001017003|gb|AML78744.1| putative LOV domain-containing protein [Neckera douglasii] 3.5e-07	GO:0000155, phosphorelay sensor kinase activity;GO:0003700, DNA binding transcription factor activity;GO:0005622, intracellular;GO:0005634, nucleus;GO:0006351, transcription, DNA-templated;GO:0008270, zinc ion binding;GO:0009881, photoreceptor activity;GO:0018298, protein-chromophore linkage;GO:0043565, sequence-specific DNA binding	-	0	0	0	5.02529	0	0	0	0	0	0	0	0	0	0	0	0	0	0
T_71506_c0_g1	C2H2	N	gi|971513024|dbj|GAQ85195.1| hypothetical protein KFL_002230160 [Klebsormidium flaccidum] 2.0e-10	GO:0000288, nuclear-transcribed mRNA catabolic process, deadenylation-dependent decay;GO:0000289, nuclear-transcribed mRNA poly(A) tail shortening;GO:0003677, DNA binding;GO:0003723, RNA binding;GO:0005737, cytoplasm;GO:0016021, integral component of membrane;GO:0017091, AU-rich element binding;GO:0046872, metal ion binding	-	0	0	0	0	0	0	0	0	0	0	0	0	0	0	0	0	0	2.43147
T_41549_c1_g4	GRAS	N	gi|734436727|gb|KHN48333.1| Transcription factor ASG4 [Glycine soja] 2.2e-64	GO:0003677, DNA binding;GO:0003700, DNA binding transcription factor activity;GO:0005634, nucleus;GO:0006351, transcription, DNA-templated;GO:0006355, regulation of transcription, DNA-templated;GO:0009651, response to salt stress;GO:0009723, response to ethylene;GO:0009733, response to auxin;GO:0009737, response to abscisic acid;GO:0009739, response to gibberellin;GO:0009751, response to salicyli…	-	19.8259	15.1596	16.0547	12.1932	11.9453	10.9032	13.1099	17.7824	3.86592	10.744	17.1752	11.497	9.35484	8.75937	15.6905	14.3811	10.4918	12.6094
T_41552_c1_g2	Trihelix	N	gi|356503125|ref|XP_003520362.1| PREDICTED: pathogenesis-related genes transcriptional activator PTI6-like [Glycine max] 3.8e-97	GO:0003677, DNA binding;GO:0003700, DNA binding transcription factor activity;GO:0005634, nucleus;GO:0005737, cytoplasm;GO:0006351, transcription, DNA-templated;GO:0009736, cytokinin-activated signaling pathway;GO:0009873, ethylene-activated signaling pathway;GO:0048366, leaf development	-	0.880589	1.16833	0.307847	1.73867	2.1894	0.44261	1.41494	1.1862	1.30005	2.91583	1.24252	0.517477	2.65557	2.3861	0.951856	3.82573	2.28222	4.96406
T_43907_c4_g1	AP2/ERF->AP2/ERF-ERF	N	gi|908212338|tpg|DAA64912.1| TPA_inf: dof protein [Cajanus cajan] 5.3e-19	GO:0003677, DNA binding;GO:0003700, DNA binding transcription factor activity;GO:0005634, nucleus;GO:0006351, transcription, DNA-templated;GO:0006355, regulation of transcription, DNA-templated;GO:0009409, response to cold;GO:0009416, response to light stimulus;GO:0009845, seed germination;GO:0046872, metal ion binding	-	30.8376	29.0151	22.8114	13.3648	14.2307	19.5782	18.427	24.5289	7.97334	15.4775	19.9328	13.6934	14.5851	14.2724	16.9342	17.3675	16.7375	17.5944
T_43907_c4_g2	AP2/ERF->AP2/ERF-ERF	N	gi|356537718|ref|XP_003537372.1| PREDICTED: dof zinc finger protein DOF5.3-like [Glycine max] 2.7e-119	GO:0003677, DNA binding;GO:0003700, DNA binding transcription factor activity;GO:0005634, nucleus;GO:0006351, transcription, DNA-templated;GO:0006355, regulation of transcription, DNA-templated;GO:0010200, response to chitin;GO:0044212, transcription regulatory region DNA binding;GO:0046872, metal ion binding	-	32.0767	33.196	33.6132	43.6697	30.9304	22.0729	49.4241	55.4527	23.4728	46.9803	35.8911	32.605	32.7918	40.8828	42.6857	42.0381	23.0449	21.8371
T_43907_c4_g3	AP2/ERF->AP2/ERF-ERF	N	gi|695061263|ref|XP_009419058.1| PREDICTED: dof zinc finger protein DOF1.4-like [Musa acuminata subsp. malaccensis] 1.2e-09	GO:0003677, DNA binding;GO:0003700, DNA binding transcription factor activity;GO:0005634, nucleus;GO:0006351, transcription, DNA-templated;GO:0006355, regulation of transcription, DNA-templated;GO:0044212, transcription regulatory region DNA binding;GO:0046872, metal ion binding	-	0	0	0	1.63565	0.728216	0.325726	0	0	0	0	0	0	0	0	0	0	0	0
T_43907_c4_g6	AP2/ERF->AP2/ERF-ERF	N	gi|255642411|gb|ACU21469.1| unknown [Glycine max] 3.7e-27	GO:0003677, DNA binding;GO:0003700, DNA binding transcription factor activity;GO:0005634, nucleus;GO:0006351, transcription, DNA-templated;GO:0006355, regulation of transcription, DNA-templated;GO:0010200, response to chitin;GO:0044212, transcription regulatory region DNA binding;GO:0046872, metal ion binding	-	128.177	135.493	109.21	177.374	109.907	109.637	160.227	176.252	102.605	173.045	111.003	170.894	97.2533	151.441	147.668	110.353	110.137	60.5968
T_60898_c0_g1	C3H	N	gi|460416207|ref|XP_004253439.1| PREDICTED: uncharacterized protein LOC101263992 [Solanum lycopersicum] 7.2e-36	-	-	0	0	0	0	0	0	2.43233	0	0	0	0	0	0	0	0	0	0	0
T_41991_c3_g1	Trihelix	N	gi|734356846|gb|KHN14283.1| Putative WRKY transcription factor 14 [Glycine soja] 4.4e-190	GO:0003700, DNA binding transcription factor activity;GO:0005634, nucleus;GO:0006351, transcription, DNA-templated;GO:0009555, pollen development;GO:0009793, embryo development ending in seed dormancy;GO:0043565, sequence-specific DNA binding	-	2.44599	4.07798	8.67848	4.73038	6.30644	7.89422	5.70808	4.25301	10.0536	5.55663	7.59592	5.55347	8.89699	5.76984	10.692	4.52675	6.24002	8.1355
T_42388_c1_g1	WRKY	N	gi|356546621|ref|XP_003541723.1| PREDICTED: uncharacterized protein LOC100777465 isoform X1 [Glycine max] 1.6e-32	GO:0003677, DNA binding;GO:0003700, DNA binding transcription factor activity;GO:0005634, nucleus;GO:0006351, transcription, DNA-templated;GO:0006355, regulation of transcription, DNA-templated;GO:0009908, flower development	-	1.71885	0.882754	1.05243	0.781871	0.214392	0.634289	0.817691	1.10533	0.377106	0.311061	1.17771	0.412722	0.333345	0.170116	0.97068	0.0686202	0.470065	0.0272197
T_41781_c2_g2	WRKY	N	gi|734424376|gb|KHN42604.1| Transcription factor bHLH25 [Glycine soja] 2.5e-103	GO:0003677, DNA binding;GO:0003700, DNA binding transcription factor activity;GO:0005634, nucleus;GO:0006351, transcription, DNA-templated;GO:0006355, regulation of transcription, DNA-templated	-	2.24386	4.30054	5.6555	3.38718	4.12012	2.5759	2.94359	1.90405	1.88984	2.72067	2.60678	1.58922	0.494458	0.945564	1.76038	3.13239	1.63814	1.76937
T_41923_c0_g5	C2H2	N	-	-	-	0.484674	0.0928066	0.222857	4.18769	0.569305	0	0.364995	7.54153	0.10893	2.9135	0	0.328048	0	0	0.608877	0	0.453114	0.129364
T_31059_c0_g1	bZIP	N	gi|593792902|ref|XP_007159490.1| hypothetical protein PHAVU_002G241900g [Phaseolus vulgaris] 1.3e-152	GO:0005730, nucleolus;GO:0006351, transcription, DNA-templated;GO:0009553, embryo sac development;GO:0030863, cortical cytoskeleton;GO:0045892, negative regulation of transcription, DNA-templated	-	0.255854	0.072772	0.130516	0.153174	0.133112	0.041396	0.121874	0.0360954	0	0.0385695	0.0811596	0	0	0.0844517	0.0365168	0	0.182059	0.134887
T_47016_c2_g1	HB->HB-HD-ZIP	N	gi|356546209|ref|XP_003541523.1| PREDICTED: NAC domain-containing protein 73-like [Glycine max] 3.3e-159	GO:0003677, DNA binding;GO:0003700, DNA binding transcription factor activity;GO:0005634, nucleus;GO:0006351, transcription, DNA-templated;GO:0006355, regulation of transcription, DNA-templated;GO:0044212, transcription regulatory region DNA binding;GO:0045893, positive regulation of transcription, DNA-templated;GO:2000652, regulation of secondary cell wall biogenesis	-	6.01919	2.77334	1.50185	2.12796	1.78793	2.18947	2.24767	1.88588	1.71475	1.07135	2.75811	1.37418	1.8629	2.20975	2.37205	2.39254	2.56971	4.78124
T_97358_c0_g1	C2H2	N	gi|1009151879|ref|XP_015893790.1| PREDICTED: MADS-box protein JOINTLESS-like [Ziziphus jujuba] 1.9e-07	GO:0003677, DNA binding;GO:0003700, DNA binding transcription factor activity;GO:0005634, nucleus;GO:0006351, transcription, DNA-templated;GO:0009742, brassinosteroid mediated signaling pathway	-	0	0.469838	0	0	0	0	0	0	0	0	0	0	0	0	0	0	0	0.952625
T_46933_c1_g1	DDT	N	gi|734388455|gb|KHN25721.1| Myb-related protein 3R-1 [Glycine soja] 1.7e-222	GO:0003677, DNA binding;GO:0005634, nucleus	-	1.62152	0.961266	0.558278	0.928317	0.522157	4.02642	0.869297	1.15819	0.727536	0.493281	0.781138	0.256999	0.664188	2.46484	0.326174	0.895736	1.24568	0.937199
T_35900_c0_g1	AP2/ERF->AP2/ERF-ERF	N	-	-	-	0	0.0903201	0	0.35351	0	0	0.101409	0.314993	0	1.39003	0	0.136745	0	0.53814	0.345749	0	0.49734	0
T_40667_c2_g2	MYB->MYB	N	gi|593798974|ref|XP_007162525.1| hypothetical protein PHAVU_001G159300g [Phaseolus vulgaris] 1.1e-92	GO:0005634, nucleus;GO:0010311, lateral root formation	-	1.40873	0.744421	2.05681	1.41287	2.19427	1.3583	1.31561	0.906626	1.37421	2.12977	1.68239	1.62791	1.17432	2.73799	2.4585	3.71862	1.66896	1.80946
T_42709_c2_g1	GRAS	N	gi|1021047136|gb|KZN04916.1| hypothetical protein DCAR_005753 [Daucus carota subsp. sativus] 9.5e-32	GO:0003700, DNA binding transcription factor activity;GO:0005634, nucleus;GO:0006351, transcription, DNA-templated;GO:0043565, sequence-specific DNA binding	-	0	0	0	0	0	1.76004	0	0	0	0	0	0	0	0	0	0	0	0
T_55080_c0_g1	OFP	N	-	GO:0000978, RNA polymerase II proximal promoter sequence-specific DNA binding;GO:0000982, transcription factor activity, RNA polymerase II proximal promoter sequence-specific DNA binding;GO:0005634, nucleus;GO:0006351, transcription, DNA-templated;GO:0006357, regulation of transcription by RNA polymerase II;GO:0008270, zinc ion binding;GO:0031139, positive regulation of conjugation with cellular …	-	0	0	0	1.05386	0	0	0	0.781962	0	0	0	0	0	1.75443	0	0	0	0
T_40431_c2_g2	MYB->MYB	N	gi|351723985|ref|NP_001236530.1| Dof4 [Glycine max] 1.3e-92	GO:0003677, DNA binding;GO:0003700, DNA binding transcription factor activity;GO:0005634, nucleus;GO:0006351, transcription, DNA-templated;GO:0006355, regulation of transcription, DNA-templated;GO:0044212, transcription regulatory region DNA binding;GO:0046872, metal ion binding	-	5.12847	9.96895	12.3653	9.82355	5.88618	4.09429	8.10086	10.0305	4.31861	9.31375	12.906	11.1096	5.19623	7.29565	9.91755	9.67755	6.55562	5.14074
T_59523_c0_g1	GRAS	N	-	-	-	0	0	0	0	0	0	0	0	0	0	0.701373	0	0	0	0	0.761647	0	1.11213
T_38938_c2_g6	MADS->MADS-MIKC	N	gi|351724763|ref|NP_001235789.1| MYB transcription factor MYB84 [Glycine max] 7.6e-118	GO:0003677, DNA binding;GO:0003700, DNA binding transcription factor activity;GO:0005634, nucleus;GO:0006351, transcription, DNA-templated;GO:0009740, gibberellic acid mediated signaling pathway;GO:0009753, response to jasmonic acid;GO:0009867, jasmonic acid mediated signaling pathway;GO:0048443, stamen development;GO:0080086, stamen filament development	-	2.51656	1.83082	2.30906	0.575296	0.528079	1.47389	1.19269	1.24537	0.716582	3.30609	1.40526	0.326475	2.19377	3.5719	0.620603	5.18378	2.3187	3.36434
T_38938_c2_g2	MADS->MADS-MIKC	N	gi|356573735|ref|XP_003555012.1| PREDICTED: myb-related protein 315-like [Glycine max] 5.8e-127	GO:0003677, DNA binding;GO:0005634, nucleus;GO:0006351, transcription, DNA-templated;GO:0006355, regulation of transcription, DNA-templated	-	2.17204	1.31402	0.833765	0.297101	0.681559	3.28643	0.520192	0.0780766	1.1411	0.147799	0.363049	0.406271	1.22511	0.216036	1.00673	0.406906	0.775645	1.43353
T_38938_c2_g3	MADS->MADS-MIKC	N	gi|356560528|ref|XP_003548543.1| PREDICTED: myb-related protein 315-like [Glycine max] 1.5e-134	GO:0003677, DNA binding;GO:0005634, nucleus;GO:0006351, transcription, DNA-templated;GO:0006355, regulation of transcription, DNA-templated	-	1.9928	0.484936	0.843642	0.457526	1.28636	2.57908	0.304175	0.570784	0.110059	0.380444	0.666234	0.273042	1.54836	0.820401	0.461134	0.192051	1.04791	0.953229
T_38938_c2_g1	MADS->MADS-MIKC	N	gi|1012347884|gb|KYP59075.1| Transcription factor MYB86 [Cajanus cajan] 3.1e-129	GO:0003677, DNA binding;GO:0005634, nucleus;GO:0006351, transcription, DNA-templated;GO:0006355, regulation of transcription, DNA-templated	-	5.84944	3.71254	3.42475	3.32667	1.68405	1.11668	3.77321	9.8624	1.15972	4.67921	3.95765	1.85881	2.61808	4.0601	1.35951	2.74956	2.31492	4.35654
T_43810_c0_g3	B3->B3-ARF	Y	gi|947046990|gb|KRG96619.1| hypothetical protein GLYMA_19G222200 [Glycine max] 1.6e-191	GO:0003677, DNA binding;GO:0005634, nucleus;GO:0006351, transcription, DNA-templated;GO:0006355, regulation of transcription, DNA-templated;GO:0016021, integral component of membrane	-	10.0637	5.74875	4.16172	1.18077	2.59117	4.36665	1.59936	1.26764	2.38584	0.966057	1.87725	3.13284	1.91334	1.69951	1.93865	1.02056	1.50134	3.20963
T_43810_c0_g2	B3->B3-ARF	N	gi|920679329|gb|KOM26241.1| hypothetical protein LR48_Vigan238s007400 [Vigna angularis] 3.4e-145	GO:0003677, DNA binding;GO:0003700, DNA binding transcription factor activity;GO:0005634, nucleus;GO:0006351, transcription, DNA-templated;GO:0009751, response to salicylic acid;GO:0009834, plant-type secondary cell wall biogenesis;GO:0045893, positive regulation of transcription, DNA-templated;GO:0050832, defense response to fungus;GO:1901348, positive regulation of secondary cell wall biogenesi…	-	2.48468	1.62048	1.32293	0.482302	0.970417	1.20419	0.575529	0.419565	1.42195	0.489281	1.20937	0.770796	0.510746	0.429387	0.795383	0.588908	0.821466	0.993561
T_43810_c0_g5	B3->B3-ARF	N	gi|920692159|gb|KOM35384.1| hypothetical protein LR48_Vigan02g153400 [Vigna angularis] 5.3e-212	GO:0003677, DNA binding;GO:0005634, nucleus;GO:0006351, transcription, DNA-templated;GO:0006355, regulation of transcription, DNA-templated	-	0.973283	0.767405	0.489392	0.67769	0.628681	1.04555	0.816854	0.957634	0.334714	0.195314	0.82706	0.397104	0.626819	0.338196	1.05942	0.735347	0.64679	0.313229
T_43810_c0_g4	B3->B3-ARF	N	gi|947060943|gb|KRH10204.1| hypothetical protein GLYMA_15G034500 [Glycine max] 4.5e-121	GO:0003677, DNA binding;GO:0003700, DNA binding transcription factor activity;GO:0005634, nucleus;GO:0006351, transcription, DNA-templated;GO:0009751, response to salicylic acid;GO:0009834, plant-type secondary cell wall biogenesis;GO:0045893, positive regulation of transcription, DNA-templated;GO:0050832, defense response to fungus;GO:1901348, positive regulation of secondary cell wall biogenesi…	-	2.0237	1.77932	3.11126	1.32025	1.67684	1.60565	0.897084	0.861554	2.53735	0.900387	2.27133	1.84362	2.01701	0.981201	0.764071	1.01803	1.05021	1.20033
T_39965_c1_g5	NAC	N	gi|593790434|ref|XP_007158256.1| hypothetical protein PHAVU_002G137300g [Phaseolus vulgaris] 1.6e-74	GO:0003677, DNA binding;GO:0003700, DNA binding transcription factor activity;GO:0005634, nucleus;GO:0006351, transcription, DNA-templated;GO:0006355, regulation of transcription, DNA-templated;GO:0009944, polarity specification of adaxial/abaxial axis;GO:0030154, cell differentiation;GO:0044212, transcription regulatory region DNA binding;GO:0048440, carpel development;GO:0048481, plant ovule de…	-	20.5377	18.2623	23.0627	27.2538	14.5267	16.1515	22.4724	23.4299	23.0689	17.7108	22.5094	16.5327	17.4984	14.598	21.5918	13.6113	12.2472	9.707
T_40993_c3_g1	HB->HB-BELL	N	gi|356567447|ref|XP_003551931.1| PREDICTED: transcription factor JUNGBRUNNEN 1 [Glycine max] 9.2e-171	GO:0003677, DNA binding;GO:0003700, DNA binding transcription factor activity;GO:0005634, nucleus;GO:0005992, trehalose biosynthetic process;GO:0006351, transcription, DNA-templated;GO:0006355, regulation of transcription, DNA-templated;GO:0006561, proline biosynthetic process;GO:0009718, anthocyanin-containing compound biosynthetic process;GO:0010120, camalexin biosynthetic process;GO:0010150, l…	-	1.26059	0.751214	0.151228	0.236737	0.559178	0.383691	0.942626	1.04613	0.354926	0.804574	0.390262	0.152847	0.347629	1.76248	0.0765946	2.03036	1.34941	1.02249
T_25430_c0_g1	C2H2	N	-	GO:0003677, DNA binding;GO:0003700, DNA binding transcription factor activity;GO:0005634, nucleus;GO:0006351, transcription, DNA-templated;GO:0006355, regulation of transcription, DNA-templated;GO:0046872, metal ion binding	-	0	2.9943	0	0	0.872951	0	0	2.15172	0	0	0	0	0	0	0	0	0	0
T_42075_c1_g12	C2H2	N	gi|734411936|gb|KHN36322.1| Transcription factor RAX3 [Glycine soja] 4.2e-56	GO:0003677, DNA binding;GO:0003700, DNA binding transcription factor activity;GO:0005634, nucleus;GO:0006351, transcription, DNA-templated;GO:0007275, multicellular organism development;GO:0009751, response to salicylic acid	-	11.5367	6.58222	4.13107	4.6875	3.77825	1.88397	6.15427	6.08704	2.95294	3.36106	5.10384	4.5543	3.58354	4.70267	2.81674	4.69997	2.74236	1.64089
T_102439_c0_g1	C2H2	N	-	-	-	0	0	0	0	0	0	0	0	0	0	2.03025	0	0	0	0	0	0	0
T_88629_c0_g1	C2H2	N	gi|593789140|ref|XP_007157609.1| hypothetical protein PHAVU_002G083800g [Phaseolus vulgaris] 6.8e-36	GO:0003677, DNA binding;GO:0003700, DNA binding transcription factor activity;GO:0005634, nucleus;GO:0006351, transcription, DNA-templated;GO:0009414, response to water deprivation;GO:0009651, response to salt stress;GO:0009723, response to ethylene;GO:0009733, response to auxin;GO:0009737, response to abscisic acid;GO:0009738, abscisic acid-activated signaling pathway;GO:0009739, response to gib…	-	0	0	0	0	0	0	0	0	0	0	0	0	0	0	0	0	0	2.33085
T_53780_c0_g1	C2H2	N	-	-	-	0	0	0	0	0	0	3.62257	0	0	0	0	0	0	0	0	0	0	0
T_45305_c1_g1	NF-Y->NF-YC	N	-	GO:0003700, DNA binding transcription factor activity;GO:0005634, nucleus;GO:0006351, transcription, DNA-templated;GO:0006357, regulation of transcription by RNA polymerase II;GO:0043161, proteasome-mediated ubiquitin-dependent protein catabolic process;GO:0043565, sequence-specific DNA binding;GO:0046872, metal ion binding	-	0	0.0792596	0.901506	0.556974	0	0	0	0.590668	0	0.126184	0	0.159581	0	0	0	0	0.1985	0
T_44328_c2_g6	C2H2	N	gi|947122101|gb|KRH70307.1| hypothetical protein GLYMA_02G082000 [Glycine max] 4.5e-159	GO:0003677, DNA binding;GO:0003700, DNA binding transcription factor activity;GO:0005634, nucleus;GO:0006351, transcription, DNA-templated	-	2.93141	2.12811	2.44846	0.472283	1.30194	1.94391	1.77884	1.75626	2.06157	0.612298	1.57504	0.773399	1.42019	0.752907	0.9804	0.365111	1.47034	1.0276
T_44328_c2_g1	C2H2	N	gi|356499548|ref|XP_003518601.1| PREDICTED: trihelix transcription factor GT-2 [Glycine max] 1.4e-122	GO:0003677, DNA binding;GO:0003700, DNA binding transcription factor activity;GO:0005634, nucleus;GO:0006351, transcription, DNA-templated	-	13.4368	13.0446	16.4887	14.0121	12.8091	18.9026	11.74	10.9732	12.3661	8.9527	11.4749	9.74977	11.2737	6.55009	11.1467	6.86109	10.2297	5.64512
T_35434_c0_g1	AP2/ERF->AP2/ERF-ERF	N	gi|1012356239|gb|KYP67425.1| ZF-HD homeobox protein At4g24660 family [Cajanus cajan] 6.6e-60	GO:0003677, DNA binding;GO:0005634, nucleus;GO:0006351, transcription, DNA-templated;GO:0006355, regulation of transcription, DNA-templated;GO:0009793, embryo development ending in seed dormancy;GO:0042803, protein homodimerization activity;GO:0046872, metal ion binding	-	0.0691124	0.40874	0.281832	0.579742	0.505123	0.603192	0.396717	0.292876	1.65352	1.06134	1.18388	0.889602	0.942184	1.02832	2.61109	3.55062	0.941691	0.653226
T_39487_c3_g3	WRKY	N	gi|947122110|gb|KRH70316.1| hypothetical protein GLYMA_02G082800 [Glycine max] 2.1e-63	GO:0003700, DNA binding transcription factor activity;GO:0005634, nucleus;GO:0005829, cytosol;GO:0006351, transcription, DNA-templated;GO:0006952, defense response;GO:0007231, osmosensory signaling pathway;GO:0008272, sulfate transport;GO:0009294, DNA mediated transformation;GO:0009970, cellular response to sulfate starvation;GO:0043565, sequence-specific DNA binding;GO:0045596, negative regulati…	K20557-ko04016 MAPK signaling pathway - plant	21.5991	21.676	17.3237	19.95	14.4511	16.0583	27.2592	27.1068	17.0798	21.4706	22.1213	15.4434	17.9871	28.8299	28.5076	32.3942	27.0061	31.8055
T_40336_c0_g6	bZIP	N	gi|955366513|ref|XP_014622986.1| PREDICTED: transcription factor MYB26-like [Glycine max] 5.6e-164	GO:0003677, DNA binding;GO:0003700, DNA binding transcription factor activity;GO:0005634, nucleus;GO:0006351, transcription, DNA-templated;GO:0009739, response to gibberellin;GO:0009834, plant-type secondary cell wall biogenesis	-	0.652654	0.639245	0.602646	0.148797	1.00099	0.63388	0.472866	0.236635	0.371932	0.168757	0.473209	0.533001	0.361491	0.276772	0.425338	0.030991	0.345401	0.492409
T_40336_c0_g5	bZIP	Y	gi|571567379|ref|XP_006606063.1| PREDICTED: transcription repressor OFP12-like [Glycine max] 9.6e-51	GO:0005634, nucleus;GO:0006351, transcription, DNA-templated;GO:0045892, negative regulation of transcription, DNA-templated	-	9.56154	10.8239	5.41121	18.0706	9.61411	10.8525	9.92999	15.4908	16.844	15.5963	18.3822	22.8862	16.4184	17.5629	21.2886	6.46866	4.92135	6.21229
T_39425_c0_g1	zn-clus	N	gi|326488965|dbj|BAJ98094.1| predicted protein [Hordeum vulgare subsp. vulgare] 4.4e-121	GO:0000981, RNA polymerase II transcription factor activity, sequence-specific DNA binding;GO:0003677, DNA binding;GO:0005634, nucleus;GO:0006351, transcription, DNA-templated;GO:0008270, zinc ion binding	-	0	0.215494	0	0.677263	0	0.0915904	0.0597888	0.478701	0.219445	0.398271	0.299144	0.619978	0	0.248843	0.295781	0.031349	0.0537454	0
T_40615_c3_g1	MYB->MYB	Y	gi|593791558|ref|XP_007158818.1| hypothetical protein PHAVU_002G184600g [Phaseolus vulgaris] 1.4e-65	GO:0003677, DNA binding;GO:0003700, DNA binding transcription factor activity;GO:0005634, nucleus;GO:0006351, transcription, DNA-templated;GO:0006952, defense response;GO:0009620, response to fungus;GO:0009651, response to salt stress;GO:0009723, response to ethylene;GO:0009737, response to abscisic acid;GO:0009753, response to jasmonic acid	-	3.27093	3.2795	5.67355	0.477223	0.729819	0.192673	12.0709	5.77356	3.27099	4.9734	10.2883	1.6202	3.7624	2.76794	2.37483	12.3563	8.59919	10.149
T_43101_c1_g2	GARP->GARP-ARR-B	Y	gi|734326405|gb|KHN05484.1| Putative NAC domain-containing protein 94 [Glycine soja] 4.0e-116	GO:0003677, DNA binding;GO:0003700, DNA binding transcription factor activity;GO:0005634, nucleus;GO:0006351, transcription, DNA-templated;GO:0006355, regulation of transcription, DNA-templated	-	68.4815	58.3305	43.3137	12.8951	22.1355	37.1117	34.904	17.0697	24.4476	12.6185	32.2773	36.9862	34.728	20.009	34.8568	67.9265	62.4502	76.4821
T_61616_c0_g1	C2H2	N	-	GO:0000122, negative regulation of transcription by RNA polymerase II;GO:0000978, RNA polymerase II proximal promoter sequence-specific DNA binding;GO:0000982, transcription factor activity, RNA polymerase II proximal promoter sequence-specific DNA binding;GO:0005634, nucleus;GO:0006351, transcription, DNA-templated;GO:0006808, regulation of nitrogen utilization;GO:0008270, zinc ion binding	-	0	0	0	0	0	0	2.11353	0	0	0	0	0	0	0	0	0	0	0
T_40137_c2_g1	bHLH	N	gi|612393492|ref|XP_007512266.1| PREDICTED: similar to Zinc finger protein 271 (Zinc finger protein 7) (HZF7) (Zinc finger protein ZNFphex133) (Epstein-Barr virus-induced zinc finger protein) (ZNF-EB) (CT-ZFP48) (Zinc finger protein [Bathycoccus prasinos] 2.5e-09	GO:0003676, nucleic acid binding;GO:0003677, DNA binding;GO:0005634, nucleus;GO:0006351, transcription, DNA-templated;GO:0006355, regulation of transcription, DNA-templated;GO:0046872, metal ion binding	-	0	0.124895	0	0.780445	0.0773644	0	1.09089	0.613576	0.137016	2.28531	0.620461	0.610094	0	0.574902	5.51338	0.0746904	0.774776	0.525625
T_45029_c4_g1	C2C2->C2C2-LSD	N	gi|734430375|gb|KHN45484.1| Putative WRKY transcription factor 72, partial [Glycine soja] 1.5e-221	GO:0003700, DNA binding transcription factor activity;GO:0005634, nucleus;GO:0006351, transcription, DNA-templated;GO:0006952, defense response;GO:0043565, sequence-specific DNA binding	-	8.05317	4.06555	3.274	8.46402	6.56876	5.43654	5.045	6.76212	3.13102	5.87528	4.94802	1.69483	5.60593	4.0881	4.64902	3.65774	5.79221	8.65965
T_40899_c2_g1	S1Fa-like	Y	gi|947051321|gb|KRH00850.1| hypothetical protein GLYMA_18G237700 [Glycine max] 1.2e-126	GO:0003677, DNA binding;GO:0003700, DNA binding transcription factor activity;GO:0005634, nucleus;GO:0006351, transcription, DNA-templated;GO:0006355, regulation of transcription, DNA-templated;GO:0009651, response to salt stress	-	8.0517	4.981	4.4767	3.8028	3.52221	3.46263	4.01552	3.17815	1.59503	2.43006	2.29458	2.77104	1.84147	1.7807	4.46947	2.8033	3.00989	3.47004
T_40899_c2_g4	S1Fa-like	N	gi|947041866|gb|KRG91590.1| hypothetical protein GLYMA_20G162800 [Glycine max] 1.0e-117	GO:0003677, DNA binding;GO:0003700, DNA binding transcription factor activity;GO:0005634, nucleus;GO:0006351, transcription, DNA-templated;GO:0006355, regulation of transcription, DNA-templated;GO:0009651, response to salt stress;GO:0009723, response to ethylene;GO:0009737, response to abscisic acid;GO:0009739, response to gibberellin;GO:0009751, response to salicylic acid;GO:0009753, response to…	-	22.5396	23.9387	21.2403	11.736	16.9075	17.7695	16.2454	14.9291	15.0912	11.2534	17.8192	13.2442	15.0419	18.5891	11.4828	11.5904	12.3232	13.9945
T_46392_c1_g2	bZIP	N	gi|571554081|ref|XP_006603929.1| PREDICTED: truncated transcription factor CAULIFLOWER A-like [Glycine max] 1.8e-78	GO:0003677, DNA binding;GO:0003700, DNA binding transcription factor activity;GO:0005634, nucleus;GO:0006351, transcription, DNA-templated;GO:0009908, flower development;GO:0009911, positive regulation of flower development;GO:0010077, maintenance of inflorescence meristem identity;GO:0010154, fruit development;GO:0030154, cell differentiation	-	0.418392	0.176705	0.0710887	0	0.145627	0.0676206	0	0.0591018	0	0	0.0663609	0.0598394	0.0679069	0.138345	0.0598789	0	0.11876	0.38443
T_69436_c0_g1	C2H2	N	-	GO:0003677, DNA binding;GO:0005634, nucleus;GO:0006351, transcription, DNA-templated;GO:0006355, regulation of transcription, DNA-templated;GO:0046872, metal ion binding	-	0	0	0	0.304728	0	0	0	0.432585	0	1.58537	0	0	0	0	0	0	0	0
T_41512_c0_g1	GRAS	N	gi|920718914|gb|KOM58111.1| hypothetical protein LR48_Vigan11g114500 [Vigna angularis] 4.0e-36	GO:0005634, nucleus;GO:0006351, transcription, DNA-templated;GO:0006355, regulation of transcription, DNA-templated;GO:0008270, zinc ion binding;GO:0035064, methylated histone binding;GO:0044212, transcription regulatory region DNA binding	-	69.4209	82.6568	73.2012	80.8432	77.0154	82.9126	78.1055	74.5977	81.7188	75.9347	79.1299	79.9905	81.2605	132.314	84.4575	84.2902	94.5552	95.5101
T_55841_c0_g1	C2H2	N	gi|255640135|gb|ACU20358.1| unknown [Glycine max] 5.7e-37	GO:0003677, DNA binding;GO:0003700, DNA binding transcription factor activity;GO:0005634, nucleus;GO:0006351, transcription, DNA-templated;GO:0006355, regulation of transcription, DNA-templated;GO:0009408, response to heat;GO:0010200, response to chitin;GO:0016021, integral component of membrane;GO:0043565, sequence-specific DNA binding	-	2.95533	1.92896	3.33722	3.72929	3.84895	4.60891	2.7193	2.14525	2.78874	2.62403	1.55686	2.30886	1.69247	2.24857	2.53336	2.38185	2.2508	3.5419
T_45379_c1_g8	C2H2	N	gi|734437633|gb|KHN48637.1| Transcription factor MYB1R1 [Glycine soja] 3.3e-80	GO:0003677, DNA binding;GO:0003682, chromatin binding;GO:0003700, DNA binding transcription factor activity;GO:0003713, transcription coactivator activity;GO:0005634, nucleus;GO:0005829, cytosol;GO:0006338, chromatin remodeling;GO:0006351, transcription, DNA-templated;GO:0006355, regulation of transcription, DNA-templated;GO:0006357, regulation of transcription by RNA polymerase II;GO:0016573, hi…	-	161.789	160.186	119.466	194.242	193.796	182.723	157.773	176.548	213.853	163.661	203.486	207.021	199.58	225.457	285.671	119.717	129.917	133.833
T_42479_c0_g2	GARP->GARP-G2-like	N	gi|947123115|gb|KRH71321.1| hypothetical protein GLYMA_02G141000 [Glycine max] 8.0e-68	GO:0003700, DNA binding transcription factor activity;GO:0005516, calmodulin binding;GO:0005634, nucleus;GO:0006351, transcription, DNA-templated;GO:0043565, sequence-specific DNA binding	-	60.0968	63.8313	57.0388	37.8127	31.7055	32.3912	51.605	58.0987	25.0351	47.7518	44.0072	57.3543	35.6707	57.0208	41.8558	51.8022	53.8013	50.5402
T_43125_c3_g1	NAC	N	gi|356549269|ref|XP_003543018.1| PREDICTED: auxin response factor 3-like [Glycine max] 0.0e+00	GO:0003677, DNA binding;GO:0003700, DNA binding transcription factor activity;GO:0005634, nucleus;GO:0006351, transcription, DNA-templated;GO:0006355, regulation of transcription, DNA-templated;GO:0009733, response to auxin;GO:0009734, auxin-activated signaling pathway;GO:0009850, auxin metabolic process;GO:0010050, vegetative phase change;GO:0010158, abaxial cell fate specification;GO:0010582, f…	K14486-ko04075 Plant hormone signal transduction	19.695	26.2228	32.1659	39.2979	40.007	33.8967	30.7931	37.2381	28.3506	30.6123	36.8778	31.838	24.1645	24.825	35.9603	18.4531	22.9289	19.6295
T_44402_c1_g1	bHLH	N	gi|571481269|ref|XP_006588604.1| PREDICTED: zinc finger protein CONSTANS-LIKE 13-like [Glycine max] 2.6e-168	GO:0003700, DNA binding transcription factor activity;GO:0005622, intracellular;GO:0005634, nucleus;GO:0006355, regulation of transcription, DNA-templated;GO:0008270, zinc ion binding;GO:0044212, transcription regulatory region DNA binding	-	450.091	236.924	250.651	187.61	245.14	180.877	342.583	288.771	209.186	256.392	192.185	163.623	226.454	195.049	283.218	258.271	356.091	329.506
T_108149_c0_g1	C2H2	N	gi|612386903|ref|XP_007508973.1| PREDICTED: similar to Zinc finger protein 271 (Zinc finger protein 7) (HZF7) (Zinc finger protein ZNFphex133) (Epstein-Barr virus-induced zinc finger protein) (ZNF-EB) (CT-ZFP48) (Zinc finger protein [Bathycoccus prasinos] 3.4e-15	GO:0000122, negative regulation of transcription by RNA polymerase II;GO:0000978, RNA polymerase II proximal promoter sequence-specific DNA binding;GO:0001078, transcriptional repressor activity, RNA polymerase II proximal promoter sequence-specific DNA binding;GO:0003676, nucleic acid binding;GO:0003677, DNA binding;GO:0003682, chromatin binding;GO:0003700, DNA binding transcription factor activ…	-	0	0.409854	0	0	0.666637	0	0	1.02189	0	0	0	0	0	0	0	0	0	0
T_40625_c3_g7	MYB->MYB	N	gi|951037113|ref|XP_014516816.1| PREDICTED: transcription factor AS1-like [Vigna radiata var. radiata] 3.1e-30	GO:0000793, condensed chromosome;GO:0003677, DNA binding;GO:0003700, DNA binding transcription factor activity;GO:0005634, nucleus;GO:0005730, nucleolus;GO:0006351, transcription, DNA-templated;GO:0008356, asymmetric cell division;GO:0009615, response to virus;GO:0009651, response to salt stress;GO:0009733, response to auxin;GO:0009739, response to gibberellin;GO:0009751, response to salicylic ac…	-	0.103205	0.258314	0	0	0.324701	0.299832	0	0.175221	0.205689	0.0930754	0.392858	0	0	0	0.800277	0	0.350355	0
T_43907_c3_g1	AP2/ERF->AP2/ERF-ERF	N	gi|571440413|ref|XP_006575148.1| PREDICTED: transcription factor LUX-like [Glycine max] 3.7e-43	GO:0003677, DNA binding;GO:0005634, nucleus;GO:0006351, transcription, DNA-templated;GO:0006355, regulation of transcription, DNA-templated;GO:0007623, circadian rhythm;GO:0042753, positive regulation of circadian rhythm	-	11.9805	19.1375	20.6729	18.4145	29.8906	27.9772	22.1604	22.177	29.5172	23.6416	25.0898	28.7742	33.0723	24.317	39.7784	18.4049	10.9554	9.91235
T_43907_c3_g2	AP2/ERF->AP2/ERF-ERF	N	gi|951071817|ref|XP_014491386.1| PREDICTED: transcription factor PCL1-like [Vigna radiata var. radiata] 2.2e-66	GO:0003677, DNA binding;GO:0003700, DNA binding transcription factor activity;GO:0005634, nucleus;GO:0006351, transcription, DNA-templated;GO:0006355, regulation of transcription, DNA-templated;GO:0007623, circadian rhythm;GO:0009909, regulation of flower development	-	7.93091	15.8032	19.0684	20.0658	11.4971	19.854	23.0012	26.4821	22.667	20.3357	14.8422	25.0429	20.8457	22.2658	24.141	17.1516	5.49985	8.38796
T_81016_c0_g1	MYB->MYB-related	N	-	GO:0003677, DNA binding;GO:0005634, nucleus;GO:0006351, transcription, DNA-templated;GO:0006355, regulation of transcription, DNA-templated;GO:0046872, metal ion binding	-	0	0	0	0	0	0	0	0	0	0	1.41887	0	0	0	0	0	0	0
T_39153_c0_g1	GARP->GARP-ARR-B	N	gi|356557052|ref|XP_003546832.1| PREDICTED: NAC domain-containing protein 86-like [Glycine max] 1.1e-198	GO:0003677, DNA binding;GO:0003700, DNA binding transcription factor activity;GO:0005634, nucleus;GO:0006351, transcription, DNA-templated;GO:0006355, regulation of transcription, DNA-templated;GO:0044212, transcription regulatory region DNA binding;GO:0090602, sieve element enucleation;GO:0090603, sieve element differentiation	-	2.03124	2.06908	2.07238	0.570091	0.618899	2.77535	1.56188	1.09648	0.768364	0.664473	0.633239	0.483055	1.05285	1.10417	1.0489	0.594322	1.19694	2.5848
T_42679_c3_g1	bZIP	N	gi|571539467|ref|XP_003549412.2| PREDICTED: transcription factor MYB98-like [Glycine max] 1.5e-70	GO:0003677, DNA binding;GO:0003700, DNA binding transcription factor activity;GO:0005634, nucleus;GO:0006351, transcription, DNA-templated;GO:0009414, response to water deprivation;GO:0009651, response to salt stress;GO:0009723, response to ethylene;GO:0009733, response to auxin;GO:0009737, response to abscisic acid;GO:0009738, abscisic acid-activated signaling pathway;GO:0009739, response to gib…	-	3.04659	5.69618	15.1438	8.66929	11.059	7.51085	4.30741	3.71077	5.94797	6.76745	6.4026	4.3023	10.932	14.1604	11.1114	5.93713	9.35622	10.2071
T_85817_c0_g1	C2H2	N	-	-	-	0	0	0	0	0	0	0	0	0	0	0	1.50594	0	0	0	0	0	0
T_11371_c0_g1	zn-clus	N	-	GO:0000972, transcription-dependent tethering of RNA polymerase II gene DNA at nuclear periphery;GO:0000978, RNA polymerase II proximal promoter sequence-specific DNA binding;GO:0001077, transcriptional activator activity, RNA polymerase II proximal promoter sequence-specific DNA binding;GO:0005634, nucleus;GO:0006560, proline metabolic process;GO:0008270, zinc ion binding;GO:0045944, positive re…	-	0	0	0	0	0	0	0	1.01862	0	1.03423	0	0	0	0	0	0	0	0
T_44340_c2_g1	C2H2	N	gi|356563900|ref|XP_003550195.1| PREDICTED: protein ALWAYS EARLY 3-like isoform X1 [Glycine max] 0.0e+00	GO:0003677, DNA binding;GO:0005634, nucleus;GO:0006351, transcription, DNA-templated;GO:0007049, cell cycle;GO:0017053, transcriptional repressor complex	-	25.3176	31.3482	25.4056	21.6877	23.0326	29.9011	25.4472	21.7837	22.8684	20.9506	21.4242	26.2571	21.341	22.5398	17.9854	15.4142	19.3599	15.3142
T_43380_c0_g1	C2H2	N	gi|1012347586|gb|KYP58777.1| hypothetical protein KK1_014199 [Cajanus cajan] 6.0e-254	GO:0005634, nucleus;GO:0005737, cytoplasm;GO:0006351, transcription, DNA-templated;GO:0009408, response to heat;GO:0009414, response to water deprivation;GO:0009585, red, far-red light phototransduction;GO:0009631, cold acclimation;GO:0009816, defense response to bacterium, incompatible interaction;GO:0043565, sequence-specific DNA binding;GO:0045893, positive regulation of transcription, DNA-tem…	-	10.4438	9.54117	11.8655	6.85501	10.4156	6.85591	12.2807	14.1745	5.97817	10.5548	9.43712	6.55853	6.61401	5.36053	7.93083	10.1563	7.7321	7.60345
T_44927_c1_g2	AP2/ERF->AP2/ERF-ERF	N	gi|356553960|ref|XP_003545318.1| PREDICTED: NAC domain-containing protein 30-like [Glycine max] 1.8e-127	GO:0003677, DNA binding;GO:0003700, DNA binding transcription factor activity;GO:0005634, nucleus;GO:0006351, transcription, DNA-templated;GO:0006355, regulation of transcription, DNA-templated;GO:0007275, multicellular organism development;GO:0009620, response to fungus;GO:0009733, response to auxin;GO:0009735, response to cytokinin;GO:0009737, response to abscisic acid;GO:0009741, response to b…	-	6.86889	8.4849	8.81872	7.8137	6.61038	6.73576	10.1702	9.31902	6.88029	9.22588	7.6949	6.97497	8.26302	10.2624	8.437	11.32	9.30149	9.84207
T_41105_c0_g1	Trihelix	N	gi|947056301|gb|KRH05754.1| hypothetical protein GLYMA_17G246200 [Glycine max] 7.1e-74	GO:0003677, DNA binding;GO:0003700, DNA binding transcription factor activity;GO:0005618, cell wall;GO:0005634, nucleus;GO:0006351, transcription, DNA-templated;GO:0006355, regulation of transcription, DNA-templated;GO:0030154, cell differentiation;GO:0044212, transcription regulatory region DNA binding;GO:0048481, plant ovule development;GO:0080060, integument development	-	7.95569	11.415	12.2107	9.17595	9.47833	22.1	12.5482	10.2305	23.2533	7.67139	9.32023	14.2706	13.6294	9.89408	8.40497	4.28196	9.51322	9.32575
T_57668_c0_g1	NF-Y->NF-YB	N	gi|571483860|ref|XP_003535498.2| PREDICTED: trihelix transcription factor PTL-like [Glycine max] 7.2e-91	GO:0003677, DNA binding;GO:0003700, DNA binding transcription factor activity;GO:0005634, nucleus;GO:0006351, transcription, DNA-templated;GO:0006355, regulation of transcription, DNA-templated;GO:0009909, regulation of flower development;GO:0010200, response to chitin;GO:0042803, protein homodimerization activity;GO:0046621, negative regulation of organ growth;GO:0048441, petal development;GO:00…	-	0.19683	0	0	0	0	0	0.189186	0.0835255	0.0980766	0.355104	0.561938	0	0	0	0.169505	0.19984	0.0835641	0
T_43009_c5_g4	HSF	N	gi|356546051|ref|XP_003541445.1| PREDICTED: heat stress transcription factor A-3-like [Glycine max] 1.6e-34	GO:0003677, DNA binding;GO:0003700, DNA binding transcription factor activity;GO:0005634, nucleus;GO:0006351, transcription, DNA-templated;GO:0006355, regulation of transcription, DNA-templated;GO:0009408, response to heat;GO:0010200, response to chitin;GO:0043565, sequence-specific DNA binding	-	4.28034	4.48354	4.20422	3.1917	5.76065	4.13803	6.2916	3.76702	6.91002	6.10997	7.02381	4.94698	8.41576	7.35769	8.81361	9.26368	7.98225	6.31962
T_43009_c5_g5	HSF	N	gi|356559849|ref|XP_003548209.1| PREDICTED: heat stress transcription factor B-2a-like [Glycine max] 4.0e-40	GO:0003700, DNA binding transcription factor activity;GO:0005634, nucleus;GO:0006351, transcription, DNA-templated;GO:0010200, response to chitin;GO:0043565, sequence-specific DNA binding	-	18.0152	28.7084	43.0798	23.1061	27.0674	20.1422	53.2697	41.7985	45.9851	46.3559	32.3845	24.6143	29.4803	54.457	28.1837	58.8733	46.4381	27.4672
T_43009_c5_g6	HSF	N	gi|356531261|ref|XP_003534196.1| PREDICTED: heat stress transcription factor C-1-like [Glycine max] 1.9e-109	GO:0003700, DNA binding transcription factor activity;GO:0005634, nucleus;GO:0006351, transcription, DNA-templated;GO:0043565, sequence-specific DNA binding	-	15.8226	22.5414	16.3038	12.1136	3.28646	5.53966	9.08195	17.4993	3.41532	12.4846	14.2811	29.3865	8.29771	14.3328	4.98803	10.4751	10.3875	9.52866
T_12720_c0_g1	HSF	N	gi|502141537|ref|XP_004504539.1| PREDICTED: agamous-like MADS-box protein AGL61 [Cicer arietinum] 4.9e-30	GO:0003677, DNA binding;GO:0003700, DNA binding transcription factor activity;GO:0005634, nucleus;GO:0006351, transcription, DNA-templated;GO:0006355, regulation of transcription, DNA-templated	K09260-ko04022 cGMP - PKG signaling pathway;ko04013 MAPK signaling pathway - fly	1.60355	0	0	0	0	0	0	0.947963	0.535918	0.482463	0.516192	0	0	0	0	0.569683	0	0
T_40350_c0_g2	AP2/ERF->AP2/ERF-ERF	N	gi|593785039|ref|XP_007155560.1| hypothetical protein PHAVU_003G212200g [Phaseolus vulgaris] 8.5e-312	GO:0003700, DNA binding transcription factor activity;GO:0005634, nucleus;GO:0006351, transcription, DNA-templated;GO:0006355, regulation of transcription, DNA-templated;GO:0043565, sequence-specific DNA binding	-	4.71663	8.24766	7.49467	2.46437	4.08965	10.4758	3.75869	3.8306	5.65141	3.29532	3.75833	7.51996	5.63337	3.35634	5.74951	1.40842	4.83646	4.63889
T_40067_c1_g2	TCP	N	gi|950973657|ref|XP_014500767.1| PREDICTED: protein SHI RELATED SEQUENCE 5-like [Vigna radiata var. radiata] 1.7e-106	GO:0003677, DNA binding;GO:0005634, nucleus;GO:0007275, multicellular organism development;GO:0009734, auxin-activated signaling pathway;GO:0009851, auxin biosynthetic process;GO:0046872, metal ion binding	-	9.20873	10.9193	7.61033	11.3907	8.10535	10.9687	13.6982	11.8851	15.0138	8.26308	12.1071	8.10379	9.81471	8.87381	20.5332	24.1713	10.6555	13.9604
T_40067_c1_g5	TCP	N	gi|593267519|ref|XP_007135937.1| hypothetical protein PHAVU_009G004300g [Phaseolus vulgaris] 2.1e-84	GO:0003677, DNA binding;GO:0005634, nucleus;GO:0007275, multicellular organism development;GO:0009734, auxin-activated signaling pathway;GO:0009851, auxin biosynthetic process;GO:0046872, metal ion binding	-	3.91781	2.39648	2.10239	1.88429	1.41326	0.937199	1.50188	1.51613	0.703111	1.6473	1.1357	2.2803	1.00183	0.645083	1.66597	1.6873	1.71182	1.67009
T_43783_c2_g1	C2H2	N	gi|356574462|ref|XP_003555366.1| PREDICTED: transcription factor TCP19-like [Glycine max] 9.8e-125	GO:0003677, DNA binding;GO:0003700, DNA binding transcription factor activity;GO:0005634, nucleus;GO:0006351, transcription, DNA-templated;GO:0006355, regulation of transcription, DNA-templated;GO:0031347, regulation of defense response	-	3.59322	6.34258	8.43603	2.44607	2.82929	4.15532	6.45435	4.99017	5.16254	7.31095	7.02328	9.04614	5.45762	5.48489	7.11424	13.0393	11.7053	9.08256
T_35710_c0_g1	AP2/ERF->AP2/ERF-ERF	N	-	GO:0000122, negative regulation of transcription by RNA polymerase II;GO:0001649, osteoblast differentiation;GO:0005634, nucleus;GO:0005737, cytoplasm;GO:0005925, focal adhesion;GO:0006351, transcription, DNA-templated;GO:0008134, transcription factor binding;GO:0008270, zinc ion binding;GO:0009725, response to hormone;GO:0015629, actin cytoskeleton;GO:0043066, negative regulation of apoptotic pr…	K05760-ko04810 Regulation of actin cytoskeleton;ko04510 Focal adhesion;ko04370 VEGF signaling pathway	0.114526	0.188369	0.350003	0.228515	0.237806	0.171533	0.168388	0.290766	0.484556	0.379437	0	0.392233	0.21444	0.262499	0.442322	0.266535	0.857018	0.523907
T_39523_c1_g4	MYB->MYB-related	N	gi|734364158|gb|KHN17141.1| GATA transcription factor 9 [Glycine soja] 1.3e-131	GO:0000977, RNA polymerase II regulatory region sequence-specific DNA binding;GO:0001085, RNA polymerase II transcription factor binding;GO:0001228, transcriptional activator activity, RNA polymerase II transcription regulatory region sequence-specific DNA binding;GO:0003682, chromatin binding;GO:0003700, DNA binding transcription factor activity;GO:0005634, nucleus;GO:0005667, transcription fact…	-	29.9211	55.4427	118.824	46.0215	49.2313	49.7461	64.4713	43.8269	66.5197	45.0977	53.3671	44.929	50.3229	33.4055	49.5474	70.4855	69.4685	58.4749
T_39523_c1_g2	MYB->MYB-related	N	gi|593797778|ref|XP_007161927.1| hypothetical protein PHAVU_001G109500g [Phaseolus vulgaris] 1.5e-91	GO:0000977, RNA polymerase II regulatory region sequence-specific DNA binding;GO:0001085, RNA polymerase II transcription factor binding;GO:0001228, transcriptional activator activity, RNA polymerase II transcription regulatory region sequence-specific DNA binding;GO:0003682, chromatin binding;GO:0003700, DNA binding transcription factor activity;GO:0005634, nucleus;GO:0005667, transcription fact…	-	14.4073	18.6137	17.1225	13.6456	14.3657	21.2381	19.8541	15.9665	14.5738	10.7816	12.7477	20.2265	15.7663	16.2911	19.8833	10.7014	14.1205	16.5943
T_39523_c1_g3	MYB->MYB-related	N	gi|571439118|ref|XP_003519961.2| PREDICTED: GATA transcription factor 8-like isoform X1 [Glycine max] 1.3e-155	GO:0000977, RNA polymerase II regulatory region sequence-specific DNA binding;GO:0001085, RNA polymerase II transcription factor binding;GO:0001228, transcriptional activator activity, RNA polymerase II transcription regulatory region sequence-specific DNA binding;GO:0003682, chromatin binding;GO:0003700, DNA binding transcription factor activity;GO:0005634, nucleus;GO:0005667, transcription fact…	-	17.1343	32.9935	47.5102	17.4154	19.3767	17.2452	34.1328	23.4937	20.5675	28.3793	29.3368	25.2044	23.1482	18.549	29.6858	57.3788	54.5494	46.4953
T_41602_c1_g2	B3->B3	N	gi|593794439|ref|XP_007160258.1| hypothetical protein PHAVU_002G306000g [Phaseolus vulgaris] 9.8e-129	GO:0003677, DNA binding;GO:0003700, DNA binding transcription factor activity;GO:0005634, nucleus;GO:0006351, transcription, DNA-templated;GO:0008285, negative regulation of cell proliferation;GO:0016021, integral component of membrane;GO:0030154, cell differentiation;GO:0035987, endodermal cell differentiation;GO:0045597, positive regulation of cell differentiation;GO:0045892, negative regulatio…	-	4.59003	0.110249	0.351573	0.0515772	0.0896478	0	0.779763	0.328165	0.300669	0.428565	0.327936	0.073891	0.334504	0.554527	0.147557	0.689461	0.25746	0.476867
T_41602_c1_g1	B3->B3	N	gi|356577700|ref|XP_003556962.1| PREDICTED: transcription factor RAX3-like [Glycine max] 9.4e-158	GO:0003677, DNA binding;GO:0003700, DNA binding transcription factor activity;GO:0005634, nucleus;GO:0006351, transcription, DNA-templated;GO:0007275, multicellular organism development;GO:0009751, response to salicylic acid	-	9.2888	7.71696	4.05745	4.34918	7.33908	7.8234	7.17469	7.39553	6.63124	7.66067	14.9723	6.64292	6.84727	7.1922	14.312	7.76529	7.03032	7.76206
T_46491_c0_g1	bZIP	N	gi|947090282|gb|KRH38947.1| hypothetical protein GLYMA_09G168400 [Glycine max] 1.3e-225	GO:0005216, ion channel activity;GO:0005249, voltage-gated potassium channel activity;GO:0005887, integral component of plasma membrane;GO:0009535, chloroplast thylakoid membrane;GO:0009624, response to nematode;GO:0016021, integral component of membrane;GO:0030552, cAMP binding;GO:0030553, cGMP binding;GO:0042391, regulation of membrane potential	-	0.719584	0.776211	0.126207	0.968506	1.04531	0.160161	0.136927	0.0174226	0.267823	0.242531	0.274506	0.461994	0.179516	0.101871	0.105634	0.122934	0.123435	0.212532
T_22849_c0_g1	MYB->MYB-related	N	-	-	-	0	0	0	0.88299	0	0	0	3.9076	0	0	0	0	0	0	0	0	0	0
T_42407_c1_g1	WRKY	N	gi|1012320034|gb|KYP32890.1| NAC domain-containing protein 7 [Cajanus cajan] 6.9e-110	GO:0003677, DNA binding;GO:0003700, DNA binding transcription factor activity;GO:0005634, nucleus;GO:0006351, transcription, DNA-templated;GO:0006355, regulation of transcription, DNA-templated;GO:0007275, multicellular organism development;GO:0010200, response to chitin;GO:0043565, sequence-specific DNA binding;GO:0044212, transcription regulatory region DNA binding;GO:0048759, xylem vessel memb…	-	1.28899	0.126578	0.353989	0.0593732	0	0.144342	0.236414	0.0839576	0	0.0448263	0.188715	0.170107	0.144484	0	0.254906	0	0.0423027	0.274148
T_40797_c1_g2	Trihelix	N	gi|965600489|dbj|BAT87667.1| hypothetical protein VIGAN_05105800 [Vigna angularis var. angularis] 7.9e-298	GO:0003677, DNA binding;GO:0003723, RNA binding;GO:0004519, endonuclease activity;GO:0004521, endoribonuclease activity;GO:0005516, calmodulin binding;GO:0005634, nucleus;GO:0005737, cytoplasm;GO:0005847, mRNA cleavage and polyadenylation specificity factor complex;GO:0006378, mRNA polyadenylation;GO:0006396, RNA processing;GO:0006979, response to oxidative stress;GO:0009626, plant-type hypersens…	K14404-ko03015 mRNA surveillance pathway	12.9804	15.9725	15.6176	16.6561	15.2526	16.1771	17.2664	18.0469	18.6716	18.3023	19.1312	16.4637	13.7884	14.0756	14.6185	12.0109	14.9744	11.2228
T_41967_c0_g5	MYB->MYB	N	gi|571537467|ref|XP_006601001.1| PREDICTED: LOB domain-containing protein 24-like [Glycine max] 3.4e-59	GO:0005634, nucleus;GO:0007275, multicellular organism development	-	0	0	0	0	0	0	0	0.117345	0	0	0	0	0.406513	0.412488	0.357942	0	0.116719	0.430327
T_36153_c0_g1	WRKY	N	gi|356513451|ref|XP_003525427.1| PREDICTED: protein BASIC PENTACYSTEINE4-like [Glycine max] 2.3e-167	GO:0003677, DNA binding;GO:0005634, nucleus;GO:0006351, transcription, DNA-templated;GO:0006355, regulation of transcription, DNA-templated;GO:0009723, response to ethylene;GO:0042803, protein homodimerization activity;GO:0050793, regulation of developmental process	-	4.87571	5.40084	5.47119	4.1543	4.63052	7.77719	4.03926	4.95466	2.84448	2.52292	2.87055	4.25326	3.51991	3.37051	2.35729	3.81644	3.29707	4.02656
T_46366_c3_g2	CPP	N	gi|1012330226|gb|KYP41762.1| hypothetical protein KK1_036870 [Cajanus cajan] 7.8e-212	GO:0005634, nucleus;GO:0005737, cytoplasm;GO:0006351, transcription, DNA-templated;GO:0006355, regulation of transcription, DNA-templated;GO:0097100, supercoiled DNA binding;GO:2000033, regulation of seed dormancy process	-	1.27456	1.27091	1.22692	1.60828	1.40982	1.46621	0.726903	0.551052	0.789949	0.714179	0.808608	0.90833	1.07345	0.658064	0.84771	1.85928	0.33909	2.27438
T_44398_c6_g3	bHLH	N	gi|571480577|ref|XP_006588330.1| PREDICTED: trihelix transcription factor ASIL2-like [Glycine max] 3.0e-97	GO:0003677, DNA binding;GO:0003700, DNA binding transcription factor activity;GO:0005634, nucleus;GO:0006351, transcription, DNA-templated;GO:0006355, regulation of transcription, DNA-templated;GO:0009793, embryo development ending in seed dormancy;GO:0010431, seed maturation	-	53.0506	81.3367	72.4574	93.7403	70.4512	78.8036	79.9447	83.4745	106.258	99.5828	96.7824	133.735	88.2246	114.588	104.876	94.0825	92.7753	63.5077
T_36118_c0_g1	AP2/ERF->AP2/ERF-ERF	N	gi|729364829|ref|XP_010546690.1| PREDICTED: transcription factor IIIA-like isoform X2 [Tarenaya hassleriana] 2.8e-09	GO:0003676, nucleic acid binding;GO:0003723, RNA binding;GO:0005737, cytoplasm;GO:0006355, regulation of transcription, DNA-templated;GO:0046872, metal ion binding	-	0	0	0	0.423184	0	0.169924	0.171252	0	0.175232	1.42333	0	0	0	0.175753	1.83261	0	0.74149	0.272832
T_45029_c3_g2	C2C2->C2C2-LSD	N	gi|734380669|gb|KHN22930.1| Putative WRKY transcription factor 9 [Glycine soja] 8.5e-223	GO:0003700, DNA binding transcription factor activity;GO:0005634, nucleus;GO:0006351, transcription, DNA-templated;GO:0043565, sequence-specific DNA binding;GO:0044212, transcription regulatory region DNA binding	-	0.475494	0.773897	1.27727	2.00657	1.55886	2.23672	1.66429	1.35463	2.42109	1.22338	2.59589	0.793923	2.64213	1.31194	2.41746	2.49152	2.52616	3.53219
T_45029_c3_g1	C2C2->C2C2-LSD	N	gi|947120940|gb|KRH69146.1| hypothetical protein GLYMA_02G007500 [Glycine max] 4.3e-95	GO:0003700, DNA binding transcription factor activity;GO:0005634, nucleus;GO:0006351, transcription, DNA-templated;GO:0043565, sequence-specific DNA binding;GO:0044212, transcription regulatory region DNA binding;GO:0045892, negative regulation of transcription, DNA-templated	-	1.71989	1.40654	0.876425	1.05379	0.504051	0.693673	0.666819	0.546226	0.917336	0.602637	2.22498	0.922146	1.20149	1.38475	1.71258	1.6176	0.641779	2.22701
T_66491_c0_g1	zf-HD	N	-	-	-	0	0	0	0	0	0	0	0	0	2.13699	0	0	0	0	0	0	0	0
T_43068_c3_g2	C3H	N	gi|356521114|ref|XP_003529203.1| PREDICTED: B3 domain-containing transcription factor VRN1-like [Glycine max] 2.4e-202	GO:0003677, DNA binding;GO:0005634, nucleus;GO:0005654, nucleoplasm;GO:0006351, transcription, DNA-templated;GO:0006355, regulation of transcription, DNA-templated;GO:0009909, regulation of flower development;GO:0010048, vernalization response	-	20.6078	27.2349	25.984	28.9406	24.6209	24.562	31.1915	31.7299	22.3808	25.6798	24.0517	22.2157	18.9047	28.8755	26.0802	22.724	19.2839	23.5264
T_73103_c0_g1	C2H2	N	-	-	-	0	2.7069	0	0	0	0	0	0	0	0	0	0	0	0	0	0	0	0
T_42418_c4_g1	C2C2->C2C2-Dof	Y	gi|734430346|gb|KHN45462.1| DnaJ like subfamily C member 2 [Glycine soja] 3.7e-137	GO:0003677, DNA binding;GO:0003682, chromatin binding;GO:0005634, nucleus;GO:0005829, cytosol;GO:0006260, DNA replication;GO:0006351, transcription, DNA-templated;GO:0031965, nuclear membrane;GO:0042393, histone binding;GO:0043130, ubiquitin binding;GO:0045893, positive regulation of transcription, DNA-templated;GO:2000279, negative regulation of DNA biosynthetic process	-	19.5442	11.2202	9.07018	6.00489	7.29511	7.64594	7.82559	9.20347	4.18767	4.35416	5.45016	4.12309	5.84249	4.06401	5.43605	6.67587	5.275	6.24955
T_43399_c2_g7	C2H2	N	gi|356512441|ref|XP_003524927.1| PREDICTED: heat stress transcription factor A-5-like [Glycine max] 9.7e-249	GO:0003700, DNA binding transcription factor activity;GO:0005634, nucleus;GO:0005737, cytoplasm;GO:0006351, transcription, DNA-templated;GO:0043565, sequence-specific DNA binding	-	12.8099	8.48614	7.4522	6.67543	6.48079	6.66886	6.47537	7.74623	4.83116	5.23758	7.16562	4.52697	4.69052	5.40353	5.14057	5.84772	5.48017	6.99217
T_41696_c5_g7	bZIP	N	gi|955327970|ref|XP_014632752.1| PREDICTED: myb-like protein J [Glycine max] 6.8e-68	GO:0003677, DNA binding;GO:0003682, chromatin binding;GO:0003700, DNA binding transcription factor activity;GO:0003713, transcription coactivator activity;GO:0005634, nucleus;GO:0006338, chromatin remodeling;GO:0006351, transcription, DNA-templated;GO:0006355, regulation of transcription, DNA-templated;GO:0006357, regulation of transcription by RNA polymerase II;GO:0008270, zinc ion binding;GO:00…	-	1.71335	1.85053	1.243	0.816611	1.10419	1.02403	2.23847	1.35677	1.09401	4.68096	2.24087	1.85705	2.33819	2.85929	1.18843	2.73631	2.83883	8.59858
T_43096_c3_g2	GARP->GARP-ARR-B	N	gi|356546636|ref|XP_003541730.1| PREDICTED: squamosa promoter-binding protein 1-like isoform X1 [Glycine max] 3.8e-50	GO:0003677, DNA binding;GO:0003700, DNA binding transcription factor activity;GO:0005634, nucleus;GO:0006351, transcription, DNA-templated;GO:0009908, flower development;GO:0046872, metal ion binding	-	0.92557	0.232577	0.282893	0	0.581607	0.448365	0.622163	0.706795	0.184491	0.0835174	0.440411	0.0794606	0.813453	0.27585	0.876281	1.03208	0.786368	0.435882
T_43096_c3_g1	GARP->GARP-ARR-B	N	gi|947101593|gb|KRH50085.1| hypothetical protein GLYMA_07G199000 [Glycine max] 4.9e-12	GO:0003677, DNA binding;GO:0003700, DNA binding transcription factor activity;GO:0005634, nucleus;GO:0006351, transcription, DNA-templated;GO:0006355, regulation of transcription, DNA-templated;GO:0009908, flower development;GO:0046872, metal ion binding	-	9.11017	9.51196	7.71362	2.45418	5.07166	8.26685	7.98142	7.04147	6.32048	4.09119	6.14249	7.78126	6.06291	5.34052	6.76205	4.20878	7.41608	8.18617
T_39387_c2_g1	LIM	N	gi|356527342|ref|XP_003532270.1| PREDICTED: ethylene-responsive transcription factor-like protein At4g13040 isoform X4 [Glycine max] 5.7e-94	GO:0003677, DNA binding;GO:0003700, DNA binding transcription factor activity;GO:0005634, nucleus;GO:0006351, transcription, DNA-templated;GO:0007275, multicellular organism development;GO:0009873, ethylene-activated signaling pathway	-	7.70075	5.56416	4.81627	1.86832	3.73581	3.62573	3.57633	2.92529	3.42053	2.43654	3.78496	2.42931	3.58007	3.93308	3.01599	2.54188	3.6131	5.32267
T_39387_c2_g2	LIM	N	gi|920694616|gb|KOM37841.1| hypothetical protein LR48_Vigan03g122300 [Vigna angularis] 7.2e-66	GO:0003677, DNA binding;GO:0003700, DNA binding transcription factor activity;GO:0005634, nucleus;GO:0006351, transcription, DNA-templated;GO:0007275, multicellular organism development;GO:0009873, ethylene-activated signaling pathway	-	8.86445	6.94003	5.40709	3.54744	5.94707	4.72486	6.23088	4.4269	11.2494	6.54651	5.95019	10.6761	6.52481	7.69356	5.19379	6.72861	6.86877	5.33274
T_33024_c0_g1	C2C2->C2C2-GATA	N	gi|356518150|ref|XP_003527745.1| PREDICTED: transcription factor RAX3 [Glycine max] 4.1e-115	GO:0003677, DNA binding;GO:0003700, DNA binding transcription factor activity;GO:0005634, nucleus;GO:0006351, transcription, DNA-templated;GO:0007275, multicellular organism development;GO:0009751, response to salicylic acid	-	6.34102	5.80241	3.6649	4.32894	6.90544	4.19341	4.47059	5.71339	2.52235	3.60494	4.5936	4.51664	3.67304	2.59487	4.48671	3.96442	2.3863	3.63996
T_41711_c1_g2	bZIP	N	gi|734320234|gb|KHN03777.1| hypothetical protein glysoja_011006 [Glycine soja] 2.8e-131	GO:0005634, nucleus	-	16.8141	18.6505	22.703	11.9988	12.2827	16.8943	11.0231	13.1581	16.168	8.91232	12.4064	17.8119	13.621	14.7777	11.0167	8.87313	13.1737	17.8109
T_47059_c3_g2	MYB->MYB-related	N	gi|734397405|gb|KHN30160.1| Scarecrow-like protein 14 [Glycine soja] 4.2e-55	GO:0003700, DNA binding transcription factor activity;GO:0005634, nucleus;GO:0005829, cytosol;GO:0006351, transcription, DNA-templated;GO:0006355, regulation of transcription, DNA-templated;GO:0009410, response to xenobiotic stimulus;GO:0043565, sequence-specific DNA binding;GO:0045893, positive regulation of transcription, DNA-templated	-	4.66312	4.79244	4.36043	3.93576	2.50942	2.18332	6.39178	9.12975	3.1446	7.55804	7.89595	2.32394	4.30827	2.7078	5.46331	5.03885	4.11306	3.56946
T_25797_c0_g2	C2H2	N	gi|612391350|ref|XP_007511196.1| PREDICTED: similar to Zinc finger protein 271 (Zinc finger protein 7) (HZF7) (Zinc finger protein ZNFphex133) (Epstein-Barr virus-induced zinc finger protein) (ZNF-EB) (CT-ZFP48) (Zinc finger protein [Bathycoccus prasinos] 1.3e-19	GO:0003676, nucleic acid binding;GO:0003677, DNA binding;GO:0003700, DNA binding transcription factor activity;GO:0005524, ATP binding;GO:0005634, nucleus;GO:0006351, transcription, DNA-templated;GO:0006355, regulation of transcription, DNA-templated;GO:0046872, metal ion binding	-	0	0	0	0	0	0	0	0	0	0.865961	0	0	0	0	0	0	0	0
T_43486_c0_g3	WRKY	N	gi|571493882|ref|XP_006592682.1| PREDICTED: auxin response factor 4-like isoform X4 [Glycine max] 0.0e+00	GO:0003677, DNA binding;GO:0003700, DNA binding transcription factor activity;GO:0005634, nucleus;GO:0006351, transcription, DNA-templated;GO:0006355, regulation of transcription, DNA-templated;GO:0009734, auxin-activated signaling pathway;GO:0010050, vegetative phase change;GO:0010158, abaxial cell fate specification	-	33.1214	28.2086	26.995	35.7139	21.9197	20.0264	41.0858	37.9911	19.8171	28.7166	28.5646	20.7787	19.044	21.8674	31.2792	18.6135	23.4859	22.0315
T_40834_c1_g1	FAR1	N	gi|951031166|ref|XP_014515080.1| PREDICTED: mediator-associated protein 1-like [Vigna radiata var. radiata] 2.3e-08	-	-	52.8953	61.0751	51.8739	54.5299	78.2081	84.3897	52.285	50.0311	57.9253	54.4156	49.3124	65.699	56.8321	53.3608	45.5385	49.4213	54.7745	60.8127
T_34330_c0_g1	AP2/ERF->AP2/ERF-ERF	N	gi|612396173|ref|XP_007513606.1| PREDICTED: similar to Zinc finger protein 271 (Zinc finger protein 7) (HZF7) (Zinc finger protein ZNFphex133) (Epstein-Barr virus-induced zinc finger protein) (ZNF-EB) (CT-ZFP48) (Zinc finger protein [Bathycoccus prasinos] 1.4e-08	GO:0003676, nucleic acid binding;GO:0003677, DNA binding;GO:0003700, DNA binding transcription factor activity;GO:0005634, nucleus;GO:0006355, regulation of transcription, DNA-templated;GO:0046872, metal ion binding	-	0.539911	0	0.549823	0	0.453257	0	0	0.183373	0	0.0973613	0.723374	2.97422	0	0	0	0	0	0
T_38668_c1_g1	C2H2	Y	gi|593696175|ref|XP_007148586.1| hypothetical protein PHAVU_006G220900g [Phaseolus vulgaris] 5.9e-199	GO:0005634, nucleus;GO:0006355, regulation of transcription, DNA-templated;GO:0008270, zinc ion binding	-	10.7417	7.75741	5.29876	3.71288	3.85784	6.33409	3.96241	9.94974	2.43693	4.63422	4.1863	2.76636	3.09865	2.19135	2.30372	4.48652	4.93781	7.34886
T_89917_c0_g1	C3H	N	gi|947077977|gb|KRH26817.1| hypothetical protein GLYMA_12G195200 [Glycine max] 5.6e-20	GO:0003677, DNA binding;GO:0003700, DNA binding transcription factor activity;GO:0005634, nucleus;GO:0006351, transcription, DNA-templated;GO:0080147, root hair cell development;GO:1900033, negative regulation of trichome patterning	-	0.393317	0.158712	0	0	0	0.189797	0.384127	0.670989	0	0	0.187234	0	0.194497	0	0.171046	0	0.330934	0.608163
T_13253_c0_g1	AP2/ERF->AP2/ERF-ERF	N	gi|848859339|ref|XP_012830575.1| PREDICTED: nuclear transcription factor Y subunit C-1 [Erythranthe guttata] 1.5e-17	GO:0000436, carbon catabolite activation of transcription from RNA polymerase II promoter;GO:0003677, DNA binding;GO:0003700, DNA binding transcription factor activity;GO:0005634, nucleus;GO:0006366, transcription by RNA polymerase II;GO:0016602, CCAAT-binding factor complex;GO:0043457, regulation of cellular respiration	-	0	0	0	0.784927	0	0	0.32344	0.279552	0	0.871731	0	1.6795	0	0	0	0	0	0.247664
T_43238_c2_g2	GRAS	Y	gi|734334898|gb|KHN07885.1| Protein TIFY 10A [Glycine soja] 1.5e-54	GO:0003714, transcription corepressor activity;GO:0005634, nucleus;GO:0006351, transcription, DNA-templated;GO:0006355, regulation of transcription, DNA-templated;GO:0006952, defense response;GO:0009611, response to wounding;GO:0009753, response to jasmonic acid;GO:0031347, regulation of defense response;GO:1903507, negative regulation of nucleic acid-templated transcription;GO:2000022, regulatio…	K13464-ko04075 Plant hormone signal transduction	49.9929	82.4039	171.305	14.4794	22.1313	16.2715	108.583	53.9422	103.459	47.7104	115.005	28.7499	29.0052	26.4781	57.462	186.837	267.103	210.89
T_43238_c2_g1	GRAS	Y	gi|947063310|gb|KRH12571.1| hypothetical protein GLYMA_15G179600 [Glycine max] 9.9e-47	GO:0003714, transcription corepressor activity;GO:0005634, nucleus;GO:0006351, transcription, DNA-templated;GO:0006355, regulation of transcription, DNA-templated;GO:0009611, response to wounding;GO:0031347, regulation of defense response;GO:1903507, negative regulation of nucleic acid-templated transcription;GO:2000022, regulation of jasmonic acid mediated signaling pathway	K13464-ko04075 Plant hormone signal transduction	56.7456	113.496	188.599	27.1217	34.9361	20.1762	192.49	108.015	112.993	111.591	174.447	35.4437	57.0213	60.8194	100.244	373.005	310.796	338.999
T_46312_c0_g1	C2H2	N	gi|1012342151|gb|KYP53347.1| Zinc finger protein MAGPIE [Cajanus cajan] 4.7e-33	GO:0003676, nucleic acid binding;GO:0003700, DNA binding transcription factor activity;GO:0005634, nucleus;GO:0006351, transcription, DNA-templated;GO:0006355, regulation of transcription, DNA-templated;GO:0044212, transcription regulatory region DNA binding;GO:0046872, metal ion binding	-	6.67675	3.45986	1.17288	0	1.37608	6.28175	1.79689	4.0453	2.23425	1.02176	1.08507	1.94639	4.24049	0	1.01294	4.57632	2.49288	1.73506
T_45654_c0_g1	LOB	N	gi|571483990|ref|XP_006589417.1| PREDICTED: probable lysine-specific demethylase ELF6 [Glycine max] 0.0e+00	GO:0003676, nucleic acid binding;GO:0003700, DNA binding transcription factor activity;GO:0005634, nucleus;GO:0006351, transcription, DNA-templated;GO:0006355, regulation of transcription, DNA-templated;GO:0009741, response to brassinosteroid;GO:0009826, unidimensional cell growth;GO:0033169, histone H3-K9 demethylation;GO:0046872, metal ion binding;GO:0048577, negative regulation of short-day ph…	-	6.09548	3.68451	3.02109	1.58611	1.57841	2.18036	1.44903	2.59503	1.07921	0.77062	2.96174	1.86278	1.46188	0.957082	1.1866	2.10375	2.31588	4.16448
T_39363_c3_g1	LIM	N	gi|950988171|ref|XP_014503920.1| PREDICTED: WUSCHEL-related homeobox 4 [Vigna radiata var. radiata] 4.3e-118	GO:0001944, vasculature development;GO:0003677, DNA binding;GO:0005634, nucleus;GO:0006351, transcription, DNA-templated;GO:0006355, regulation of transcription, DNA-templated;GO:0007165, signal transduction;GO:0010067, procambium histogenesis;GO:0051301, cell division	-	18.3851	19.1687	19.2185	12.3359	20.0052	14.7285	16.9289	13.7755	10.1396	12.784	16.8783	21.7716	11.0692	13.668	21.1867	10.8781	11.6559	14.9949
T_39363_c3_g2	LIM	N	gi|571542572|ref|XP_006601955.1| PREDICTED: WUSCHEL-related homeobox 5-like isoform X1 [Glycine max] 7.8e-89	GO:0003677, DNA binding;GO:0003700, DNA binding transcription factor activity;GO:0005634, nucleus;GO:0006351, transcription, DNA-templated;GO:0009733, response to auxin;GO:0010078, maintenance of root meristem identity;GO:0043565, sequence-specific DNA binding;GO:1902459, positive regulation of stem cell population maintenance	-	1.32001	1.13253	1.58393	0.889939	0.29986	0.685483	1.20911	2.65958	0.114703	3.0459	0.649364	1.32648	0.774744	1.3858	0.867147	1.7487	0.993482	0.966794
T_10866_c0_g1	bZIP	N	-	GO:0003700, DNA binding transcription factor activity;GO:0005634, nucleus;GO:0006351, transcription, DNA-templated;GO:0006357, regulation of transcription by RNA polymerase II;GO:0043161, proteasome-mediated ubiquitin-dependent protein catabolic process;GO:0043565, sequence-specific DNA binding;GO:0046872, metal ion binding	-	0	0	0	0	0	0	0	0	0	0	0	0.589914	0	0	0	0	1.76259	0
T_85588_c0_g1	C2H2	N	-	GO:0000978, RNA polymerase II proximal promoter sequence-specific DNA binding;GO:0000982, transcription factor activity, RNA polymerase II proximal promoter sequence-specific DNA binding;GO:0005634, nucleus;GO:0005829, cytosol;GO:0006351, transcription, DNA-templated;GO:0006357, regulation of transcription by RNA polymerase II;GO:0008270, zinc ion binding	-	0	0	0	0	0	0	0	0	0	0	0	0	0	0	2.55959	0	0	0
T_44434_c1_g2	bHLH	N	gi|356553804|ref|XP_003545242.1| PREDICTED: myb-related protein 306-like [Glycine max] 6.3e-208	GO:0003677, DNA binding;GO:0003700, DNA binding transcription factor activity;GO:0005634, nucleus;GO:0006351, transcription, DNA-templated;GO:0009414, response to water deprivation;GO:0009651, response to salt stress;GO:0009723, response to ethylene;GO:0009733, response to auxin;GO:0009737, response to abscisic acid;GO:0009738, abscisic acid-activated signaling pathway;GO:0009739, response to gib…	-	2.60541	3.376	5.00149	5.27173	3.73814	3.31371	4.98463	4.67077	3.55724	5.0807	4.01425	3.64377	3.72793	5.64713	3.97957	7.63939	4.64038	3.88231
T_41456_c0_g7	bHLH	N	gi|356574431|ref|XP_003555351.1| PREDICTED: heat stress transcription factor A-6b-like [Glycine max] 9.5e-172	GO:0003700, DNA binding transcription factor activity;GO:0005634, nucleus;GO:0005737, cytoplasm;GO:0006351, transcription, DNA-templated;GO:0043565, sequence-specific DNA binding	-	0.168718	0.251982	0.129101	0.101006	0.175546	0.409476	0	0.0357029	0.0841196	0.0381518	0.0802789	0.180883	0	0	0.180594	0.33748	0.0720367	0.0667162
T_41968_c0_g2	MYB->MYB	N	gi|734359971|gb|KHN15338.1| Pathogenesis-related homeodomain protein, partial [Glycine soja] 5.9e-260	GO:0003677, DNA binding;GO:0003700, DNA binding transcription factor activity;GO:0005634, nucleus;GO:0006351, transcription, DNA-templated;GO:0006952, defense response;GO:0008270, zinc ion binding;GO:0009733, response to auxin;GO:0043565, sequence-specific DNA binding;GO:0045893, positive regulation of transcription, DNA-templated	-	3.89743	1.79307	1.0024	0.150488	0.497025	1.34516	0.537536	0.282688	0.303401	0.061177	0.632738	0.303152	0.467569	1.1724	0.45859	0.273335	0.322423	1.06221
T_41968_c0_g1	MYB->MYB	Y	gi|571534029|ref|XP_003550646.2| PREDICTED: pathogenesis-related homeodomain protein-like [Glycine max] 4.9e-154	GO:0003677, DNA binding;GO:0003700, DNA binding transcription factor activity;GO:0005634, nucleus;GO:0006351, transcription, DNA-templated;GO:0006952, defense response;GO:0008270, zinc ion binding;GO:0009733, response to auxin;GO:0043565, sequence-specific DNA binding;GO:0045893, positive regulation of transcription, DNA-templated	-	8.95002	7.08734	6.10586	1.63978	0.687855	9.36899	5.16969	3.80099	6.55145	3.68447	2.2424	4.84578	6.0309	6.34767	4.226	3.47108	7.93484	12.1355
T_90830_c0_g1	MYB->MYB	N	gi|401064421|gb|AFP90334.1| transcription factor 2 [Pinus armandii] 3.4e-34	GO:0003677, DNA binding;GO:0003700, DNA binding transcription factor activity;GO:0005634, nucleus;GO:0006351, transcription, DNA-templated;GO:0006970, response to osmotic stress;GO:0009409, response to cold;GO:0009414, response to water deprivation;GO:0009873, ethylene-activated signaling pathway;GO:0043565, sequence-specific DNA binding	-	0	0	0	0	1.0731	0	0	0	0	0	0	0.427744	0	0	0	0	0	0
T_25040_c0_g2	NF-Y->NF-YB	N	gi|359807185|ref|NP_001240853.1| transcription factor CPC-like [Glycine max] 3.9e-35	GO:0003677, DNA binding;GO:0003700, DNA binding transcription factor activity;GO:0005634, nucleus;GO:0006351, transcription, DNA-templated;GO:0006355, regulation of transcription, DNA-templated;GO:0007275, multicellular organism development;GO:0010091, trichome branching	-	0.804273	0.381795	0.467935	1.10305	1.0861	1.00093	0.775081	2.43973	1.14481	2.07121	1.74945	0.394716	1.62187	2.5147	2.29369	1.80515	3.01932	3.63521
T_46971_c3_g1	HB->HB-HD-ZIP	Y	gi|356546860|ref|XP_003541840.1| PREDICTED: scarecrow-like protein 1 [Glycine max] 1.8e-69	GO:0003700, DNA binding transcription factor activity;GO:0005634, nucleus;GO:0006351, transcription, DNA-templated;GO:0006355, regulation of transcription, DNA-templated;GO:0043565, sequence-specific DNA binding	-	12.8944	8.37969	10.0815	9.02451	7.25311	3.45499	12.2167	9.49253	5.4539	7.72104	9.75502	6.03041	9.32615	10.8051	8.97659	27.6185	18.7551	22.3003
T_46971_c3_g2	HB->HB-HD-ZIP	N	gi|1012358724|gb|KYP69908.1| Scarecrow-like protein 1 [Cajanus cajan] 3.4e-74	GO:0003700, DNA binding transcription factor activity;GO:0005634, nucleus;GO:0006351, transcription, DNA-templated;GO:0006355, regulation of transcription, DNA-templated;GO:0043565, sequence-specific DNA binding	-	65.6103	27.6235	16.0537	22.8337	14.7403	12.8753	31.585	27.7085	13.9985	14.1172	31.0693	14.7341	19.4074	21.4856	40.0182	36.4992	33.9336	50.0174
T_43103_c0_g1	GARP->GARP-ARR-B	N	gi|734350099|gb|KHN12272.1| PHD finger protein ALFIN-LIKE 5 [Glycine soja] 3.5e-85	GO:0003677, DNA binding;GO:0003714, transcription corepressor activity;GO:0005634, nucleus;GO:0006351, transcription, DNA-templated;GO:0006355, regulation of transcription, DNA-templated;GO:0008270, zinc ion binding;GO:0009414, response to water deprivation;GO:0009651, response to salt stress	-	13.762	20.5782	18.1767	14.9471	18.2872	21.8502	26.3048	24.5018	26.345	22.4604	20.3554	26.557	25.7235	35.3276	25.8245	21.5257	25.4474	19.7829
T_64216_c0_g1	MYB->MYB-related	N	gi|734388905|gb|KHN26009.1| Transcription factor GAMYB, partial [Glycine soja] 3.4e-21	GO:0003677, DNA binding;GO:0005634, nucleus;GO:0006351, transcription, DNA-templated;GO:0006355, regulation of transcription, DNA-templated;GO:0009908, flower development;GO:0030154, cell differentiation	-	0	2.05616	0	0	0	0	0	0	0	0	0	0	0	0	0	0	0	0
T_38230_c0_g1	Tify	N	-	-	-	0	0	0	0.0586861	0	0	12.4307	2.07463	0	0	0	0	0	0	0	0	0	0
T_42161_c1_g2	AP2/ERF->AP2/ERF-ERF	N	gi|356570835|ref|XP_003553589.1| PREDICTED: growth-regulating factor 3-like [Glycine max] 6.5e-72	GO:0005524, ATP binding;GO:0005634, nucleus;GO:0006351, transcription, DNA-templated;GO:0006355, regulation of transcription, DNA-templated;GO:0008285, negative regulation of cell proliferation;GO:0009624, response to nematode;GO:0032502, developmental process;GO:0044212, transcription regulatory region DNA binding;GO:0048364, root development;GO:0061062, regulation of nematode larval development	-	36.4437	42.6304	33.575	30.8803	28.5844	56.7797	30.7101	21.8268	39.2158	21.9685	26.1007	44.7139	30.3212	21.1487	21.1031	14.7968	31.906	29.9966
T_42161_c1_g3	AP2/ERF->AP2/ERF-ERF	N	gi|965660448|dbj|BAT76867.1| hypothetical protein VIGAN_01492900 [Vigna angularis var. angularis] 2.6e-170	GO:0005524, ATP binding;GO:0005634, nucleus;GO:0006351, transcription, DNA-templated;GO:0006355, regulation of transcription, DNA-templated;GO:0032502, developmental process;GO:0048366, leaf development	-	0.40302	0.311955	0.362704	0.0710156	0.370881	0.842144	0.396355	0.165597	0.251027	0.267869	0.255685	0.811984	0.700709	0.881438	0	0.238219	0.607918	1.12223
T_42161_c1_g4	AP2/ERF->AP2/ERF-ERF	N	gi|356548351|ref|XP_003542566.1| PREDICTED: growth-regulating factor 3-like isoform X1 [Glycine max] 9.1e-114	GO:0005524, ATP binding;GO:0005634, nucleus;GO:0006351, transcription, DNA-templated;GO:0006355, regulation of transcription, DNA-templated;GO:0032502, developmental process;GO:0048366, leaf development	-	2.33668	2.194	1.01899	0.935613	0.932836	3.35388	1.08095	0.524356	1.61396	1.38831	1.1668	2.34299	1.00107	1.56837	1.09907	0.221456	1.22023	1.45935
T_42161_c1_g6	AP2/ERF->AP2/ERF-ERF	N	gi|571519559|ref|XP_003547502.2| PREDICTED: growth-regulating factor 1-like isoform X1 [Glycine max] 8.0e-187	GO:0005524, ATP binding;GO:0005634, nucleus;GO:0006351, transcription, DNA-templated;GO:0006355, regulation of transcription, DNA-templated;GO:0032502, developmental process;GO:0048366, leaf development	-	3.91133	7.36149	3.64729	2.30919	5.9808	15.5284	7.24954	2.3047	6.90737	2.80488	1.83591	7.37668	9.01326	4.66305	2.64163	1.19859	4.0117	4.44321
T_42161_c1_g7	AP2/ERF->AP2/ERF-ERF	N	gi|356497419|ref|XP_003517558.1| PREDICTED: growth-regulating factor 4-like [Glycine max] 2.3e-67	GO:0005524, ATP binding;GO:0005634, nucleus;GO:0006351, transcription, DNA-templated;GO:0006355, regulation of transcription, DNA-templated;GO:0032502, developmental process	-	0.672809	0.652745	1.48435	0.403666	2.94338	1.62829	1.72827	1.42847	1.67599	0.404341	1.06712	0.866723	1.97569	1.67306	1.25711	0.457087	1.52132	0.614286
T_24259_c0_g1	WRKY	N	-	GO:0003700, DNA binding transcription factor activity;GO:0005634, nucleus;GO:0006351, transcription, DNA-templated;GO:0006357, regulation of transcription by RNA polymerase II;GO:0043161, proteasome-mediated ubiquitin-dependent protein catabolic process;GO:0043565, sequence-specific DNA binding;GO:0046872, metal ion binding	-	0	0	0	0	0	0	0	0	0.22647	0	0	0	0	0	1.49663	0	0	0
T_105164_c0_g1	B3->B3	N	-	GO:0000122, negative regulation of transcription by RNA polymerase II;GO:0000978, RNA polymerase II proximal promoter sequence-specific DNA binding;GO:0000982, transcription factor activity, RNA polymerase II proximal promoter sequence-specific DNA binding;GO:0005634, nucleus;GO:0006351, transcription, DNA-templated;GO:0008270, zinc ion binding;GO:0036349, galactose-specific flocculation;GO:00513…	-	0	0	0.373144	0	0	0	0	0	0	0	1.04837	0	0	0	0	0	0	0
T_46862_c0_g2	DDT	Y	gi|356573768|ref|XP_003555028.1| PREDICTED: basic leucine zipper 43-like [Glycine max] 2.6e-39	GO:0003700, DNA binding transcription factor activity;GO:0005634, nucleus;GO:0006351, transcription, DNA-templated;GO:0043565, sequence-specific DNA binding	-	6.18351	4.08621	2.39329	6.75537	2.29102	2.80743	4.87448	6.10579	4.60322	4.31119	4.76719	5.77738	5.87527	6.21498	13.2523	5.53285	2.59722	4.24804
T_34722_c0_g2	MYB->MYB-related	Y	gi|593688019|ref|XP_007144644.1| hypothetical protein PHAVU_007G173000g [Phaseolus vulgaris] 1.5e-69	GO:0005634, nucleus;GO:0006351, transcription, DNA-templated;GO:0045892, negative regulation of transcription, DNA-templated	-	3.41754	5.89902	4.48142	6.23764	7.12284	14.6855	5.53994	3.12415	6.76068	5.09993	4.33633	9.21427	10.4401	5.05315	3.53462	2.50373	5.55186	4.4964
T_98234_c0_g1	C3H	N	-	GO:0000978, RNA polymerase II proximal promoter sequence-specific DNA binding;GO:0001077, transcriptional activator activity, RNA polymerase II proximal promoter sequence-specific DNA binding;GO:0005634, nucleus;GO:0008270, zinc ion binding;GO:0016020, membrane;GO:0035961, positive regulation of ergosterol biosynthetic process by positive regulation of transcription from RNA polymerase II promote…	-	0	0	0	1.93804	0	0	0	0	0	0	0	0	0	0	0	0	0	0
T_43358_c0_g2	Tify	N	gi|356549547|ref|XP_003543154.1| PREDICTED: ETHYLENE INSENSITIVE 3-like 1 protein [Glycine max] 0.0e+00	GO:0000976, transcription regulatory region sequence-specific DNA binding;GO:0001666, response to hypoxia;GO:0003700, DNA binding transcription factor activity;GO:0005634, nucleus;GO:0006351, transcription, DNA-templated;GO:0006355, regulation of transcription, DNA-templated;GO:0009723, response to ethylene;GO:0009873, ethylene-activated signaling pathway;GO:0010182, sugar mediated signaling path…	K14514-ko04075 Plant hormone signal transduction;ko04016 MAPK signaling pathway - plant	47.0923	32.358	36.305	39.3528	26.8567	21.0818	39.9313	48.1136	21.7327	28.2372	39.6333	17.8591	20.8689	18.5354	36.002	36.7126	25.4756	26.1006
T_43596_c2_g2	WRKY	Y	gi|356534289|ref|XP_003535689.1| PREDICTED: pentatricopeptide repeat-containing protein At5g43790 [Glycine max] 0.0e+00	GO:0008270, zinc ion binding	-	16.8732	11.8567	8.26874	1.09665	3.36568	5.72824	6.15821	1.57569	6.48713	2.08867	5.68901	8.6118	9.06485	2.5908	6.36101	1.15795	6.10253	3.30072
T_41343_c2_g4	NAC	N	gi|593785169|ref|XP_007155625.1| hypothetical protein PHAVU_003G217600g [Phaseolus vulgaris] 2.1e-199	GO:0003677, DNA binding;GO:0003700, DNA binding transcription factor activity;GO:0005634, nucleus;GO:0006351, transcription, DNA-templated;GO:0006355, regulation of transcription, DNA-templated;GO:0007275, multicellular organism development;GO:0043565, sequence-specific DNA binding;GO:0048759, xylem vessel member cell differentiation;GO:0071555, cell wall organization;GO:1901348, positive regulat…	-	0.31003	0.0488818	0.43708	0.0640596	0.204208	0.597958	0.152599	0.0679122	0.213536	0.0969038	0.203752	0.229478	0.077784	0.1059	0.205944	0.0799719	0.0457806	0
T_107172_c0_g1	C2H2	N	-	GO:0000981, RNA polymerase II transcription factor activity, sequence-specific DNA binding;GO:0003677, DNA binding;GO:0005634, nucleus;GO:0006351, transcription, DNA-templated;GO:0006559, L-phenylalanine catabolic process;GO:0006569, tryptophan catabolic process;GO:0006572, tyrosine catabolic process;GO:0008270, zinc ion binding;GO:0009074, aromatic amino acid family catabolic process;GO:0009083,…	-	0	0	0	0	0	0	0	0	0	2.60986	0	0	0	0	0	0	0	0
T_44847_c0_g1	C2H2	Y	gi|1012355537|gb|KYP66724.1| Homeobox-leucine zipper protein ATHB-40, partial [Cajanus cajan] 1.5e-75	GO:0003700, DNA binding transcription factor activity;GO:0005634, nucleus;GO:0006351, transcription, DNA-templated;GO:0006355, regulation of transcription, DNA-templated;GO:0009733, response to auxin;GO:0043565, sequence-specific DNA binding	-	12.6042	6.79332	2.90418	1.92542	1.79482	5.18835	2.19837	1.69123	3.45193	1.26541	2.28313	2.01144	5.39147	1.3699	1.58007	1.43751	3.32034	7.16732
T_38447_c1_g2	AP2/ERF->AP2/ERF-ERF	Y	gi|356504573|ref|XP_003521070.1| PREDICTED: ethylene-responsive transcription factor 13 [Glycine max] 2.6e-88	GO:0003677, DNA binding;GO:0003700, DNA binding transcription factor activity;GO:0005634, nucleus;GO:0006351, transcription, DNA-templated;GO:0006952, defense response;GO:0009873, ethylene-activated signaling pathway;GO:0010200, response to chitin	-	0.923643	3.37258	2.68827	0	1.13767	0	2.98439	2.09535	12.0542	1.93888	1.66803	0.321167	0.605779	0.153525	1.21538	14.0456	12.444	6.79152
T_43250_c1_g1	AP2/ERF->AP2/ERF-ERF	N	gi|593799000|ref|XP_007162538.1| hypothetical protein PHAVU_001G160400g [Phaseolus vulgaris] 1.9e-38	GO:0003677, DNA binding;GO:0003700, DNA binding transcription factor activity;GO:0005634, nucleus;GO:0006351, transcription, DNA-templated;GO:0009873, ethylene-activated signaling pathway;GO:0010200, response to chitin	-	0.347104	0.586453	0.566175	4.99145	0.724855	0.605877	0.332089	0.411859	0.0692041	1.19149	0.330323	0.0595719	1.48724	0.550898	0	2.02816	0.413816	0.109352
T_86283_c0_g1	C2H2	N	gi|1012338964|gb|KYP50205.1| Protein FAR1-RELATED SEQUENCE 5, partial [Cajanus cajan] 2.4e-22	GO:0006355, regulation of transcription, DNA-templated	-	0	0	0	0	0	0	1.81128	0	0	0	0	0	0	0	0	0	0	0
T_65793_c0_g1	zf-HD	N	gi|1021524303|ref|XP_016205531.1| PREDICTED: protein ALWAYS EARLY 2 isoform X3 [Arachis ipaensis] 1.8e-41	GO:0003677, DNA binding;GO:0005634, nucleus;GO:0006351, transcription, DNA-templated;GO:0007049, cell cycle;GO:0017053, transcriptional repressor complex	-	0.460851	0.367866	0	0.555419	0	0	0.452673	0	0.229494	0.206713	0	0	0	0.230984	0	0	0	0
T_34023_c0_g1	bZIP	N	gi|965660844|dbj|BAT77263.1| hypothetical protein VIGAN_01536200 [Vigna angularis var. angularis] 1.3e-179	GO:0003677, DNA binding;GO:0003700, DNA binding transcription factor activity;GO:0005634, nucleus;GO:0006351, transcription, DNA-templated;GO:0006355, regulation of transcription, DNA-templated	-	0	0.0350311	0.0837235	0.0982486	0.341468	0.039833	0.273547	0.208365	0.245481	0.296908	0.31236	0.105568	0.119451	0	0.456689	0.492266	0	0
T_6687_c0_g1	zf-HD	N	-	GO:0003700, DNA binding transcription factor activity;GO:0005634, nucleus;GO:0006351, transcription, DNA-templated;GO:0009405, pathogenesis;GO:0043565, sequence-specific DNA binding	-	0	0	0	0	0	0	0	0	0	0.468748	0	0	0	0	1.39485	0	0	0
T_106896_c0_g1	C2H2	N	gi|159476874|ref|XP_001696536.1| hypothetical protein CHLREDRAFT_142190 [Chlamydomonas reinhardtii] 1.6e-07	GO:0000122, negative regulation of transcription by RNA polymerase II;GO:0000977, RNA polymerase II regulatory region sequence-specific DNA binding;GO:0000981, RNA polymerase II transcription factor activity, sequence-specific DNA binding;GO:0001085, RNA polymerase II transcription factor binding;GO:0001228, transcriptional activator activity, RNA polymerase II transcription regulatory region seq…	-	0	0	0	0	0	0	1.88217	0	0	0	0	0	0	0	0	0	0	0
T_82548_c0_g1	C3H	N	gi|955301765|ref|XP_014624837.1| PREDICTED: zinc-finger homeodomain protein 1-like isoform X1 [Glycine max] 5.2e-09	GO:0003677, DNA binding;GO:0005634, nucleus;GO:0006351, transcription, DNA-templated;GO:0006355, regulation of transcription, DNA-templated;GO:0046872, metal ion binding	-	0.486976	0	0.247397	0	0	0	0	0	0	0	0	0.209728	0	0	0	0	0	0.374397
T_39504_c2_g1	WRKY	N	gi|356512034|ref|XP_003524726.1| PREDICTED: NAC domain-containing protein 100-like [Glycine max] 7.2e-113	GO:0003677, DNA binding;GO:0003700, DNA binding transcription factor activity;GO:0005634, nucleus;GO:0006351, transcription, DNA-templated;GO:0006355, regulation of transcription, DNA-templated	-	37.4194	36.685	26.4579	13.032	22.3262	18.1175	27.1849	30.6589	18.4179	17.1412	37.0363	26.4342	23.5223	21.8804	40.5671	20.1948	18.0592	32.4387
T_39504_c2_g2	WRKY	N	gi|734366783|gb|KHN18216.1| Protein CUP-SHAPED COTYLEDON 2 [Glycine soja] 1.3e-130	GO:0003677, DNA binding;GO:0003700, DNA binding transcription factor activity;GO:0005634, nucleus;GO:0006351, transcription, DNA-templated;GO:0006355, regulation of transcription, DNA-templated;GO:0010072, primary shoot apical meristem specification;GO:0010160, formation of animal organ boundary;GO:0010223, secondary shoot formation;GO:0048366, leaf development;GO:0048504, regulation of timing of…	-	11.9018	9.40321	9.45918	5.2089	4.87737	3.71134	7.97098	12.071	4.05108	6.56979	7.78038	5.74001	6.40652	5.06617	4.53807	9.47954	7.46511	10.2356
T_39504_c2_g4	WRKY	N	gi|951072465|ref|XP_014491721.1| PREDICTED: ethylene-responsive transcription factor ERF053 [Vigna radiata var. radiata] 1.7e-142	GO:0003677, DNA binding;GO:0003700, DNA binding transcription factor activity;GO:0005634, nucleus;GO:0005737, cytoplasm;GO:0006351, transcription, DNA-templated;GO:0009651, response to salt stress;GO:0009873, ethylene-activated signaling pathway;GO:2000070, regulation of response to water deprivation	-	3.38772	4.72519	3.48314	0.977489	0.912843	1.11426	1.53956	1.61183	2.36079	2.75196	2.31227	3.0223	2.21035	2.11183	2.16576	1.50765	2.8547	3.76692
T_46118_c1_g1	MADS->MADS-MIKC	N	gi|593797276|ref|XP_007161676.1| hypothetical protein PHAVU_001G089100g [Phaseolus vulgaris] 2.3e-136	GO:0000987, proximal promoter sequence-specific DNA binding;GO:0003700, DNA binding transcription factor activity;GO:0005634, nucleus;GO:0006351, transcription, DNA-templated;GO:0009653, anatomical structure morphogenesis;GO:0043565, sequence-specific DNA binding	-	37.184	39.6271	38.5904	41.9411	29.2068	27.3238	44.7477	59.2155	28.7661	49.2927	50.8675	40.6722	41.9237	46.9932	64.7737	58.2747	32.0158	39.5755
T_41887_c4_g1	VOZ	N	gi|351727393|ref|NP_001237671.1| transcription factor [Glycine max] 8.0e-56	GO:0003700, DNA binding transcription factor activity;GO:0005516, calmodulin binding;GO:0005634, nucleus;GO:0006351, transcription, DNA-templated;GO:0010200, response to chitin;GO:0043565, sequence-specific DNA binding;GO:0044212, transcription regulatory region DNA binding	-	100.674	140.135	135.495	163.924	128.204	111.414	151.535	147.676	181.615	159.037	180.521	157.18	160.316	187.833	192.827	219.647	222.506	190.983
T_40080_c3_g1	TCP	N	-	GO:0003676, nucleic acid binding;GO:0005634, nucleus;GO:0006351, transcription, DNA-templated;GO:0006357, regulation of transcription by RNA polymerase II;GO:0007155, cell adhesion;GO:0010811, positive regulation of cell-substrate adhesion;GO:0044011, single-species biofilm formation on inanimate substrate;GO:0046872, metal ion binding;GO:0070417, cellular response to cold;GO:0071280, cellular re…	-	0.145418	0.0234404	0.110201	3.19629	0.0850875	0	0.103826	10.3204	0.457356	7.95655	0	0	0	0	2.27493	0	0	0.864392
T_46839_c1_g2	bHLH	N	gi|920692123|gb|KOM35348.1| hypothetical protein LR48_Vigan02g149800 [Vigna angularis] 8.0e-84	GO:0003677, DNA binding;GO:0003700, DNA binding transcription factor activity;GO:0005634, nucleus;GO:0006351, transcription, DNA-templated;GO:0006952, defense response;GO:0009620, response to fungus;GO:0009651, response to salt stress;GO:0009723, response to ethylene;GO:0009737, response to abscisic acid;GO:0009753, response to jasmonic acid	-	1.12095	1.22486	0.682988	1.06986	0.424418	0	1.45707	0.756424	0.34639	0.522529	1.00535	0.255432	0.241065	1.25778	0.467828	5.3504	4.06048	2.3215
T_46839_c1_g3	bHLH	Y	gi|358248638|ref|NP_001239915.1| uncharacterized protein LOC100791349 [Glycine max] 3.5e-96	GO:0003677, DNA binding;GO:0003700, DNA binding transcription factor activity;GO:0005634, nucleus;GO:0006351, transcription, DNA-templated;GO:0006952, defense response;GO:0009620, response to fungus;GO:0009651, response to salt stress;GO:0009723, response to ethylene;GO:0009737, response to abscisic acid;GO:0009753, response to jasmonic acid	-	4.66046	3.09719	3.66076	0.446471	0.388148	0.497587	8.79661	3.31436	4.50759	2.57085	5.72121	1.4391	2.67022	1.6618	3.67316	10.7798	13.1668	9.80077
T_46839_c1_g1	bHLH	N	gi|356529079|ref|XP_003533124.1| PREDICTED: transcription factor MYB108-like [Glycine max] 3.3e-126	GO:0003677, DNA binding;GO:0003700, DNA binding transcription factor activity;GO:0005634, nucleus;GO:0006351, transcription, DNA-templated;GO:0006952, defense response;GO:0009620, response to fungus;GO:0009651, response to salt stress;GO:0009723, response to ethylene;GO:0009737, response to abscisic acid;GO:0009753, response to jasmonic acid	-	4.4759	6.08962	5.62023	4.61355	1.58841	4.91669	6.35298	5.95246	2.22005	4.79153	7.81961	2.15749	3.86568	9.41221	8.1762	8.88454	7.4121	4.49952
T_41885_c2_g1	VOZ	N	gi|356527987|ref|XP_003532587.1| PREDICTED: MADS-box transcription factor 23-like isoform X1 [Glycine max] 5.5e-89	GO:0003677, DNA binding;GO:0003700, DNA binding transcription factor activity;GO:0005634, nucleus;GO:0006351, transcription, DNA-templated	-	7.2546	2.19095	2.60963	4.82777	2.05295	0.683082	3.25979	3.03936	0.0459197	3.38332	3.13444	1.31639	2.4151	2.34948	0.660147	2.56259	3.92511	5.09987
T_23190_c0_g1	C2H2	N	gi|947102003|gb|KRH50495.1| hypothetical protein GLYMA_07G224100 [Glycine max] 7.5e-76	GO:0003677, DNA binding;GO:0005634, nucleus;GO:0006351, transcription, DNA-templated;GO:0006355, regulation of transcription, DNA-templated	-	0.16426	0.276227	0.0836995	0	0.0858979	0	0	0.139303	0.245588	0	0.156316	0.211484	0	0	0.141227	0.332087	0	0.258252
T_16443_c0_g1	bZIP	N	gi|388523231|gb|AFK49668.1| nuclear transcription factor Y subunit B18 [Medicago truncatula] 3.7e-16	GO:0003700, DNA binding transcription factor activity;GO:0005634, nucleus;GO:0006351, transcription, DNA-templated;GO:0006355, regulation of transcription, DNA-templated;GO:0016021, integral component of membrane;GO:0016602, CCAAT-binding factor complex;GO:0032993, protein-DNA complex;GO:0043565, sequence-specific DNA binding;GO:0044212, transcription regulatory region DNA binding;GO:0045893, pos…	-	0	0	0	0.835169	0	0	0	0.893699	0	1.5449	0	0	0	0	0	0	0	0
T_43644_c2_g1	MADS->MADS-M-type	N	gi|356496735|ref|XP_003517221.1| PREDICTED: MADS-box transcription factor 23-like [Glycine max] 1.9e-109	GO:0003677, DNA binding;GO:0003700, DNA binding transcription factor activity;GO:0005634, nucleus;GO:0006351, transcription, DNA-templated	-	2.75215	3.07924	5.49755	0.300541	0.285997	1.47872	1.39962	2.25231	0	1.30775	0.611774	1.28455	2.31715	0.350084	0.345465	0.730028	2.0175	1.79414
T_42519_c1_g1	bHLH	N	gi|1012337183|gb|KYP48464.1| Transcription factor ILR3 [Cajanus cajan] 5.5e-87	GO:0003677, DNA binding;GO:0003700, DNA binding transcription factor activity;GO:0005634, nucleus;GO:0006351, transcription, DNA-templated;GO:0006355, regulation of transcription, DNA-templated	-	0.417436	0.859215	1.674	0.391163	0.735164	1.19701	0.448942	0.199088	0.655283	0.282347	1.56998	0.627279	1.1762	0.349445	0.151189	0.0590216	0.0500875	0.417153
T_28437_c0_g1	bHLH	N	-	-	-	0	0	0	0.593451	0	0	0	0.84224	0.245063	0	0.468912	0	0	0	0.430212	0	0.206401	0
T_45305_c2_g2	NF-Y->NF-YC	N	-	GO:0003700, DNA binding transcription factor activity;GO:0005634, nucleus;GO:0006351, transcription, DNA-templated;GO:0006357, regulation of transcription by RNA polymerase II;GO:0043161, proteasome-mediated ubiquitin-dependent protein catabolic process;GO:0043565, sequence-specific DNA binding;GO:0046872, metal ion binding	-	0.0486427	1.14823	0	0	0.0252471	0	3.08821	2.25367	1.19837	4.33755	1.46059	0.417059	0.282663	0.240556	0.867756	0.22952	2.74183	1.55824
T_39563_c1_g1	MYB->MYB-related	N	gi|734404755|gb|KHN33167.1| UPF0554 protein [Glycine soja] 2.3e-166	GO:0005634, nucleus;GO:0006351, transcription, DNA-templated;GO:0045892, negative regulation of transcription, DNA-templated	-	6.34645	5.50588	2.96136	5.16781	2.60797	4.5639	4.25368	3.21493	2.86421	1.67633	3.06529	7.22785	5.36858	4.05284	2.68733	2.92621	3.35318	5.30962
T_40204_c5_g6	bHLH	N	gi|593798426|ref|XP_007162251.1| hypothetical protein PHAVU_001G136700g [Phaseolus vulgaris] 5.2e-129	GO:0003676, nucleic acid binding;GO:0003700, DNA binding transcription factor activity;GO:0005634, nucleus;GO:0006351, transcription, DNA-templated;GO:0006355, regulation of transcription, DNA-templated;GO:0009860, pollen tube growth;GO:0010500, transmitting tissue development;GO:0046872, metal ion binding;GO:1990058, fruit replum development	-	15.5437	15.9466	15.8241	19.8619	18.8165	13.5099	18.2982	18.1202	14.4785	13.6228	16.7464	16.2317	14.3237	16.8883	15.2901	13.7234	15.2726	12.0044
T_39504_c1_g2	WRKY	N	gi|356518858|ref|XP_003528094.1| PREDICTED: NAC domain-containing protein 83 [Glycine max] 4.9e-71	GO:0003677, DNA binding;GO:0003700, DNA binding transcription factor activity;GO:0005634, nucleus;GO:0006351, transcription, DNA-templated;GO:0006355, regulation of transcription, DNA-templated;GO:0009651, response to salt stress;GO:0009737, response to abscisic acid;GO:0010089, xylem development;GO:0010150, leaf senescence;GO:0016032, viral process;GO:0045892, negative regulation of transcriptio…	-	3.47697	1.57346	1.93369	1.2295	0.352785	3.67528	1.13292	1.49255	1.0195	0.290577	0.623363	0.846265	1.1497	1.31182	1.26516	0.451141	1.68683	0.910765
T_43323_c1_g2	CSD	N	gi|571472599|ref|XP_003530350.2| PREDICTED: AP2-like ethylene-responsive transcription factor At1g16060 isoform X1 [Glycine max] 7.2e-125	GO:0000981, RNA polymerase II transcription factor activity, sequence-specific DNA binding;GO:0003677, DNA binding;GO:0003700, DNA binding transcription factor activity;GO:0005634, nucleus;GO:0006351, transcription, DNA-templated;GO:0007275, multicellular organism development;GO:0009414, response to water deprivation;GO:0009651, response to salt stress;GO:0009737, response to abscisic acid;GO:000…	-	3.54795	3.00755	1.14177	1.29346	1.44463	1.49893	0.771465	0.783729	1.86581	0.977403	2.22326	1.39854	1.50101	1.10777	1.78337	1.29067	1.21456	1.13603
T_16611_c0_g1	MADS->MADS-MIKC	N	-	-	-	0	0	0	0	0	0	2.19944	0	0	0	0	0	0	0	0	0	0	0
T_45250_c2_g4	WRKY	N	gi|356569587|ref|XP_003552980.1| PREDICTED: DELLA protein GAI-like [Glycine max] 3.5e-260	GO:0000989, transcription factor activity, transcription factor binding;GO:0003700, DNA binding transcription factor activity;GO:0005634, nucleus;GO:0006351, transcription, DNA-templated;GO:0006355, regulation of transcription, DNA-templated;GO:0009723, response to ethylene;GO:0009737, response to abscisic acid;GO:0009740, gibberellic acid mediated signaling pathway;GO:0009863, salicylic acid med…	K14494-ko04075 Plant hormone signal transduction	135.27	156.939	146.539	179.587	220.927	214.53	179.294	157.792	247.867	159.668	247.585	269.074	228.673	168.311	330.254	108.817	167.985	130.591
T_39271_c1_g1	C2C2->C2C2-Dof	N	gi|734349600|gb|KHN12143.1| Protein NLP7 [Glycine soja] 0.0e+00	GO:0003677, DNA binding;GO:0003700, DNA binding transcription factor activity;GO:0005634, nucleus;GO:0006351, transcription, DNA-templated;GO:0009414, response to water deprivation;GO:0010118, stomatal movement;GO:0010167, response to nitrate;GO:0042128, nitrate assimilation	-	15.6135	12.2152	8.58525	16.6337	8.07123	9.79508	10.9914	10.7373	6.99899	7.50656	7.56492	5.66123	7.65275	6.9168	11.5927	6.75541	5.21182	5.72086
T_63824_c0_g1	MYB->MYB-related	N	gi|326510887|dbj|BAJ91791.1| predicted protein [Hordeum vulgare subsp. vulgare] 2.1e-20	GO:0000977, RNA polymerase II regulatory region sequence-specific DNA binding;GO:0001078, transcriptional repressor activity, RNA polymerase II proximal promoter sequence-specific DNA binding;GO:0003676, nucleic acid binding;GO:0003700, DNA binding transcription factor activity;GO:0005634, nucleus;GO:0005794, Golgi apparatus;GO:0005829, cytosol;GO:0006366, transcription by RNA polymerase II;GO:00…	-	0	0	0	0	0	0	0	0.228713	0	0	0	0	0	0	0	0	0	0.818484
T_39189_c0_g5	WRKY	N	gi|734424853|gb|KHN42821.1| Putative WRKY transcription factor 32 [Glycine soja] 3.0e-18	GO:0003700, DNA binding transcription factor activity;GO:0005634, nucleus;GO:0006351, transcription, DNA-templated;GO:0043565, sequence-specific DNA binding	-	0.536732	0.0762708	0.413589	0.428466	0.186663	0.303917	0.0853929	0.0758425	0.267596	0.202258	0.256794	0.153455	0.218077	0	0.153242	0.224775	0.229105	0.354272
T_39189_c0_g2	GARP->GARP-ARR-B	N	gi|959092714|ref|NP_001304517.1| probable WRKY transcription factor 32 [Glycine max] 2.5e-180	GO:0003700, DNA binding transcription factor activity;GO:0005634, nucleus;GO:0006351, transcription, DNA-templated;GO:0043565, sequence-specific DNA binding	-	11.1335	11.7891	13.0917	8.9491	7.3225	6.25406	9.47064	10.2263	8.3706	9.67013	8.91946	7.87569	10.624	8.4789	7.9372	11.5823	8.7784	8.48441
T_40709_c1_g1	MYB->MYB	N	gi|571518859|ref|XP_006597751.1| PREDICTED: DDB1- and CUL4-associated factor 4-like [Glycine max] 2.5e-193	GO:0003677, DNA binding;GO:0005634, nucleus;GO:0006351, transcription, DNA-templated;GO:0006355, regulation of transcription, DNA-templated	-	54.775	64.8117	52.2057	41.0952	39.0559	42.5251	62.844	52.6007	42.546	52.9269	67.148	50.6276	53.5594	62.6942	58.0262	52.8734	72.5099	77.9105
T_64807_c0_g1	zf-HD	N	-	GO:0000982, transcription factor activity, RNA polymerase II proximal promoter sequence-specific DNA binding;GO:0003677, DNA binding;GO:0005634, nucleus;GO:0006351, transcription, DNA-templated;GO:0008204, ergosterol metabolic process;GO:0008270, zinc ion binding;GO:0009405, pathogenesis;GO:0016125, sterol metabolic process;GO:0035690, cellular response to drug;GO:0045892, negative regulation of …	-	0.354368	0	0	0	0	0	0	0.9203	0	0.317861	0	0	0	0	0	0	0	0.270518
T_41978_c0_g1	MYB->MYB	N	gi|571521892|ref|XP_006598233.1| PREDICTED: NAC domain-containing protein 76-like [Glycine max] 3.4e-135	GO:0003002, regionalization;GO:0003677, DNA binding;GO:0003700, DNA binding transcription factor activity;GO:0005634, nucleus;GO:0006351, transcription, DNA-templated;GO:0006355, regulation of transcription, DNA-templated;GO:0009834, plant-type secondary cell wall biogenesis;GO:0010455, positive regulation of cell fate commitment;GO:0048829, root cap development	-	8.25848	14.1693	19.3669	7.99217	9.69471	18.4674	8.56141	9.21796	9.379	8.15746	6.76606	12.4335	10.739	5.20317	4.40784	4.22593	15.4855	13.4263
T_41309_c3_g1	HB->HB-HD-ZIP	N	gi|734376587|gb|KHN21389.1| Nuclear transcription factor Y subunit C-9 [Glycine soja] 5.6e-99	GO:0003677, DNA binding;GO:0003700, DNA binding transcription factor activity;GO:0005634, nucleus;GO:0005737, cytoplasm;GO:0006351, transcription, DNA-templated;GO:0006355, regulation of transcription, DNA-templated;GO:0016602, CCAAT-binding factor complex;GO:0045893, positive regulation of transcription, DNA-templated	-	48.2412	68.5334	75.1906	46.0295	43.5125	38.8127	61.9255	52.9947	56.0906	48.3615	74.3726	66.5542	45.1478	61.6402	60.5206	53.2314	64.0461	64.0594
T_40800_c3_g6	Trihelix	N	gi|955379948|ref|XP_014625372.1| PREDICTED: pentatricopeptide repeat-containing protein At1g74630 [Glycine max] 0.0e+00	GO:0008270, zinc ion binding	-	2.09844	0.775315	0.84475	1.10026	0.497643	0.659325	0.601459	2.83419	0.639228	0.779275	0.699503	0.616049	0.464326	0.386179	0.725227	0.312308	0.623376	0.262758
T_71925_c0_g1	C2H2	N	-	GO:0003677, DNA binding;GO:0005634, nucleus;GO:0005737, cytoplasm;GO:0006351, transcription, DNA-templated;GO:0006355, regulation of transcription, DNA-templated;GO:0046872, metal ion binding	-	0	0	0	0	0	0	0	0	0	0	0	0	0	0	1.10508	0	0	0.942619
T_35607_c0_g1	AP2/ERF->AP2/ERF-ERF	N	gi|571478396|ref|XP_006587546.1| PREDICTED: uncharacterized protein LOC102659381 [Glycine max] 9.7e-57	GO:0003677, DNA binding;GO:0005634, nucleus;GO:0006351, transcription, DNA-templated;GO:0006355, regulation of transcription, DNA-templated;GO:0009908, flower development;GO:0048262, determination of dorsal/ventral asymmetry	-	0.510377	0.596397	0.536086	0	0.321102	0.0988551	0.0981691	0.606531	0	0.276186	1.02324	0	0.0997927	0.348335	0.235088	0.311217	0.29814	0.205744
T_96618_c0_g1	bHLH	N	-	-	-	0	0	0	0	0	0	0	0	0	1.59087	0	0	0	0	0	0	0	0
T_43944_c0_g2	AP2/ERF->AP2/ERF-ERF	N	gi|356501908|ref|XP_003519765.1| PREDICTED: pre-mRNA-splicing factor CEF1-like [Glycine max] 4.1e-226	GO:0003677, DNA binding;GO:0003700, DNA binding transcription factor activity;GO:0005634, nucleus;GO:0006351, transcription, DNA-templated;GO:0007049, cell cycle	-	5.61137	3.98749	2.33949	1.45862	0.999148	2.80737	1.56104	1.25762	1.47205	1.3053	1.41629	1.9751	2.15312	1.7565	1.87069	0.911086	2.85185	3.5187
T_43944_c0_g1	AP2/ERF->AP2/ERF-ERF	Y	gi|734330765|gb|KHN06834.1| Myb-related protein B [Glycine soja] 2.4e-115	GO:0003677, DNA binding;GO:0003700, DNA binding transcription factor activity;GO:0005634, nucleus;GO:0006351, transcription, DNA-templated;GO:0007049, cell cycle	-	13.1529	8.94377	6.65787	3.13367	2.89375	3.76703	2.53243	2.53791	1.82297	2.05073	2.08703	2.95832	2.45572	1.93113	1.66582	4.3627	3.6705	7.63797
T_45876_c1_g1	C2H2	Y	gi|351722063|ref|NP_001236463.1| MYB transcription factor MYB149 [Glycine max] 5.3e-60	GO:0003677, DNA binding;GO:0005634, nucleus;GO:0005829, cytosol;GO:0006351, transcription, DNA-templated;GO:0006355, regulation of transcription, DNA-templated	-	6.79511	11.2644	7.54306	12.9431	15.7028	13.6364	20.2566	15.4765	12.0397	22.2808	14.6177	15.1051	14.3585	16.6807	25.8558	11.6731	11.614	11.9328
T_40472_c0_g4	HB->HB-KNOX	N	gi|356567654|ref|XP_003552032.1| PREDICTED: homeobox protein knotted-1-like 6 [Glycine max] 6.8e-174	GO:0003700, DNA binding transcription factor activity;GO:0005634, nucleus;GO:0006355, regulation of transcription, DNA-templated;GO:0010073, meristem maintenance;GO:0043565, sequence-specific DNA binding	-	0.954281	1.25326	3.45919	1.86976	2.39283	3.09702	1.29254	0.649179	1.24323	1.33754	1.04292	1.69173	1.88199	0.726613	0.574376	0.524603	0.936385	1.05239
T_42610_c1_g2	HB->HB-WOX	N	gi|593459874|ref|XP_007140690.1| hypothetical protein PHAVU_008G133600g [Phaseolus vulgaris] 5.4e-130	GO:0003677, DNA binding;GO:0003700, DNA binding transcription factor activity;GO:0005634, nucleus;GO:0006351, transcription, DNA-templated;GO:0006355, regulation of transcription, DNA-templated;GO:0009637, response to blue light	-	20.4062	24.5698	33.8693	46.989	41.5557	37.0343	43.071	36.6546	50.5925	39.538	42.2954	33.0265	34.9447	26.9099	56.3993	17.4859	21.6902	16.6494
T_41632_c4_g1	C3H	N	gi|1012356418|gb|KYP67604.1| hypothetical protein KK1_023948 [Cajanus cajan] 1.0e-38	GO:0003677, DNA binding;GO:0005634, nucleus;GO:0009626, plant-type hypersensitive response;GO:0009814, defense response, incompatible interaction;GO:0034052, positive regulation of plant-type hypersensitive response;GO:0043068, positive regulation of programmed cell death;GO:2000121, regulation of removal of superoxide radicals	-	55.0516	42.1375	44.3689	30.6848	34.7575	32.4309	48.056	48.7522	27.6515	40.544	34.4605	25.8773	37.493	42.3411	31.5335	60.4375	41.2686	48.9267
T_45212_c3_g1	C2H2	N	gi|955371831|ref|XP_003547081.2| PREDICTED: calmodulin-binding transcription activator 2-like [Glycine max] 0.0e+00	GO:0001077, transcriptional activator activity, RNA polymerase II proximal promoter sequence-specific DNA binding;GO:0003700, DNA binding transcription factor activity;GO:0005634, nucleus;GO:0006355, regulation of transcription, DNA-templated;GO:0009409, response to cold;GO:0043565, sequence-specific DNA binding;GO:0045893, positive regulation of transcription, DNA-templated;GO:0045944, positive …	-	45.9842	38.564	34.1574	27.1118	29.4209	33.6162	36.2857	34.3486	29.628	23.9452	30.3257	24.0718	25.832	20.569	31.5144	20.9908	27.4124	19.5386
T_40993_c0_g1	HB->HB-BELL	N	gi|356576366|ref|XP_003556303.1| PREDICTED: NAC transcription factor NAM-B2-like [Glycine max] 1.9e-119	GO:0003677, DNA binding;GO:0003700, DNA binding transcription factor activity;GO:0005634, nucleus;GO:0005737, cytoplasm;GO:0006351, transcription, DNA-templated;GO:0006355, regulation of transcription, DNA-templated;GO:0009644, response to high light intensity;GO:0009962, regulation of flavonoid biosynthetic process;GO:0016021, integral component of membrane;GO:0045893, positive regulation of tra…	-	19.4282	22.3615	19.2382	22.1245	15.3108	16.3399	22.7508	23.1708	24.1712	24.15	25.7448	20.6152	22.2382	28.8325	23.7366	23.0588	21.7325	19.3616
T_45602_c0_g1	LOB	N	gi|950964852|ref|XP_014498686.1| PREDICTED: myb family transcription factor APL isoform X4 [Vigna radiata var. radiata] 5.8e-42	GO:0003677, DNA binding;GO:0003700, DNA binding transcription factor activity;GO:0005634, nucleus;GO:0006351, transcription, DNA-templated;GO:0006355, regulation of transcription, DNA-templated;GO:0010088, phloem development;GO:0010089, xylem development;GO:0045893, positive regulation of transcription, DNA-templated	-	20.8182	20.5975	22.2993	16.3908	14.4354	19.2667	14.2133	14.9036	19.0996	12.4125	11.0728	24.1244	17.8285	16.3768	19.5053	10.4701	17.1782	15.5101
T_42912_c2_g4	SAP	N	gi|965667163|dbj|BAT82651.1| hypothetical protein VIGAN_03269600 [Vigna angularis var. angularis] 5.1e-164	GO:0003700, DNA binding transcription factor activity;GO:0005634, nucleus;GO:0005737, cytoplasm;GO:0006351, transcription, DNA-templated;GO:0008356, asymmetric cell division;GO:0016021, integral component of membrane;GO:0043565, sequence-specific DNA binding	-	3.56184	7.23811	6.20447	6.04373	6.58423	10.2119	5.2234	5.81555	6.79367	5.24258	6.84493	9.27102	5.13809	4.20973	6.18423	3.14091	3.66453	4.13442
T_42912_c2_g1	SAP	N	gi|356519266|ref|XP_003528294.1| PREDICTED: heat stress transcription factor B-4 [Glycine max] 1.8e-125	GO:0003700, DNA binding transcription factor activity;GO:0005634, nucleus;GO:0005737, cytoplasm;GO:0006351, transcription, DNA-templated;GO:0008356, asymmetric cell division;GO:0043565, sequence-specific DNA binding	-	7.84531	8.68588	9.07184	5.56918	7.4994	6.95243	9.56614	7.08533	6.23126	5.11965	7.62831	8.52422	7.32242	7.11632	9.70031	7.66631	6.43115	6.83465
T_36866_c0_g1	FAR1	N	-	-	-	0	0	0	0	0	0	0.549757	5.6451	0	0	0	0	0	0	0	1.36393	0	0
T_38589_c0_g1	C2H2	N	gi|356550905|ref|XP_003543823.1| PREDICTED: ABSCISIC ACID-INSENSITIVE 5-like protein 3 isoform X2 [Glycine max] 1.9e-89	GO:0003700, DNA binding transcription factor activity;GO:0005634, nucleus;GO:0006351, transcription, DNA-templated;GO:0009737, response to abscisic acid;GO:0009738, abscisic acid-activated signaling pathway;GO:0043565, sequence-specific DNA binding	K14432-ko04075 Plant hormone signal transduction	7.96063	7.74864	7.94946	5.21313	5.73876	6.45673	8.83177	7.83998	4.39133	6.66869	7.93572	5.0676	5.99662	6.21379	6.67245	7.52459	6.97472	6.44017
T_36051_c0_g1	AP2/ERF->AP2/ERF-ERF	N	gi|955312750|ref|XP_014629391.1| PREDICTED: uncharacterized protein LOC778152 isoform X1 [Glycine max] 4.8e-194	GO:0003700, DNA binding transcription factor activity;GO:0005634, nucleus;GO:0006351, transcription, DNA-templated;GO:0043565, sequence-specific DNA binding	-	2.86764	3.44339	3.94156	0.243493	0.528547	0.826171	0.967607	0.698105	0.540946	0.582868	0.812582	2.09459	0.624574	0.395845	0.55593	0.664229	1.36912	0.9396
T_43310_c0_g2	CSD	N	gi|947089527|gb|KRH38192.1| hypothetical protein GLYMA_09G117200 [Glycine max] 5.8e-133	GO:0003677, DNA binding;GO:0005634, nucleus;GO:0005773, vacuole;GO:0006351, transcription, DNA-templated;GO:0006355, regulation of transcription, DNA-templated	-	0.053623	0.265812	0.218764	0.060533	0.214949	0.147151	0	0.0427995	0	0.142649	0	0.0867137	0.153342	0.100151	0.0459706	0.0537942	0.352049	0.19961
T_43310_c0_g1	CSD	N	gi|1012322672|gb|KYP34933.1| B3 domain-containing transcription factor VRN1 [Cajanus cajan] 1.5e-175	GO:0003677, DNA binding;GO:0005634, nucleus;GO:0005654, nucleoplasm;GO:0006351, transcription, DNA-templated;GO:0006355, regulation of transcription, DNA-templated;GO:0009909, regulation of flower development;GO:0010048, vernalization response	-	2.21852	1.16537	0.783968	0.771427	0.429642	0.631299	0.552446	1.2242	0.265173	0.907456	0.458768	0.329326	0.329736	0.383884	0.777045	1.184	0.652756	1.31992
T_17213_c0_g1	zn-clus	N	gi|593697052|ref|XP_007149008.1| hypothetical protein PHAVU_005G032800g [Phaseolus vulgaris] 8.7e-117	GO:0000989, transcription factor activity, transcription factor binding;GO:0003700, DNA binding transcription factor activity;GO:0005634, nucleus;GO:0006351, transcription, DNA-templated;GO:0006355, regulation of transcription, DNA-templated;GO:0009739, response to gibberellin;GO:0043565, sequence-specific DNA binding	-	0	0.276699	0.12084	0	0.249461	0.0797429	0	0.403339	0	0.222826	0.45183	0	0	0.490086	0	0.166343	0.583254	0.517405
T_39101_c0_g2	C2C2->C2C2-Dof	Y	gi|356497218|ref|XP_003517459.1| PREDICTED: heat stress transcription factor B-2b [Glycine max] 6.1e-68	GO:0003700, DNA binding transcription factor activity;GO:0005634, nucleus;GO:0006351, transcription, DNA-templated;GO:0010200, response to chitin;GO:0043565, sequence-specific DNA binding;GO:0045892, negative regulation of transcription, DNA-templated	-	17.2504	20.7757	24.2598	7.63139	8.28483	8.6981	17.2621	17.8366	13.2667	13.1494	21.3723	17.3993	15.0411	20.0215	17.4495	18.6841	25.3197	22.9859
T_42434_c0_g1	GARP->GARP-G2-like	N	-	GO:0000981, RNA polymerase II transcription factor activity, sequence-specific DNA binding;GO:0003677, DNA binding;GO:0003700, DNA binding transcription factor activity;GO:0005634, nucleus;GO:0006351, transcription, DNA-templated;GO:0006355, regulation of transcription, DNA-templated;GO:0008270, zinc ion binding	-	0.061787	0.476609	0	1.40857	0.12331	0.0606926	0.347997	0.548853	0.527554	3.30343	0.0887665	0.734069	0.130672	0.397394	4.18334	0.0311585	0.452277	0.223875
T_42434_c0_g2	GARP->GARP-G2-like	N	-	GO:0000981, RNA polymerase II transcription factor activity, sequence-specific DNA binding;GO:0003677, DNA binding;GO:0003700, DNA binding transcription factor activity;GO:0005634, nucleus;GO:0006351, transcription, DNA-templated;GO:0006355, regulation of transcription, DNA-templated;GO:0008270, zinc ion binding	-	0.242541	1.37984	2.07362	0.201155	0	0	0.640255	0	0	0.414692	0	0	1.01161	0	0	0	0.0921941	0
T_40707_c0_g2	MYB->MYB	N	gi|356571172|ref|XP_003553753.1| PREDICTED: mediator-associated protein 1 [Glycine max] 4.7e-133	GO:0005730, nucleolus;GO:0005829, cytosol;GO:0006355, regulation of transcription, DNA-templated;GO:0009507, chloroplast;GO:0016592, mediator complex	-	50.0655	56.6538	57.589	79.9364	77.231	57.5135	67.8381	77.7951	66.5937	86.9548	75.5607	68.0141	71.2457	79.8402	81.0552	87.5233	71.6012	60.1067
T_40707_c0_g1	MYB->MYB	N	gi|356576737|ref|XP_003556486.1| PREDICTED: mediator-associated protein 1-like [Glycine max] 4.8e-84	GO:0005730, nucleolus;GO:0005829, cytosol;GO:0006355, regulation of transcription, DNA-templated;GO:0009507, chloroplast;GO:0016592, mediator complex	-	18.0417	20.996	22.2018	18.0607	24.044	20.1202	25.8025	29.5711	22.5037	34.2711	24.714	27.1291	24.356	37.7146	30.9969	30.1272	26.1586	22.3351
T_46391_c3_g1	bZIP	N	gi|571557089|ref|XP_006604361.1| PREDICTED: protein FAR1-RELATED SEQUENCE 6-like [Glycine max] 0.0e+00	GO:0005634, nucleus;GO:0006355, regulation of transcription, DNA-templated;GO:0008270, zinc ion binding	-	2.64511	1.31066	0.719814	1.0193	0.617408	0.544479	1.34431	1.34591	0.715438	0.58856	0.691984	0.524798	0.38403	0.560126	0.866068	0.854883	0.843952	0.817947
T_46391_c3_g2	bZIP	N	gi|356521448|ref|XP_003529368.1| PREDICTED: transcription factor bHLH30-like [Glycine max] 5.5e-137	GO:0003677, DNA binding;GO:0003700, DNA binding transcription factor activity;GO:0005634, nucleus;GO:0006351, transcription, DNA-templated;GO:0006355, regulation of transcription, DNA-templated	-	28.4927	25.35	27.4952	20.2536	15.9874	12.7786	19.4833	20.8551	23.7885	18.3802	27.781	21.1306	18.7535	21.128	23.5434	17.2194	28.5417	32.6308
T_37699_c1_g2	AP2/ERF->AP2/ERF-ERF	N	gi|356503206|ref|XP_003520402.1| PREDICTED: transcription factor bHLH18-like [Glycine max] 4.8e-119	GO:0003677, DNA binding;GO:0003700, DNA binding transcription factor activity;GO:0005634, nucleus;GO:0006351, transcription, DNA-templated;GO:0006355, regulation of transcription, DNA-templated	-	0.150651	0	0	0.180424	0	0.146203	0.143695	0.425224	0.10014	0.0908079	0.238941	0	0.146362	0	0	0.603977	0.171386	0.317329
T_37699_c1_g1	AP2/ERF->AP2/ERF-ERF	N	gi|356503206|ref|XP_003520402.1| PREDICTED: transcription factor bHLH18-like [Glycine max] 7.9e-109	GO:0003677, DNA binding;GO:0003700, DNA binding transcription factor activity;GO:0005634, nucleus;GO:0006351, transcription, DNA-templated;GO:0006355, regulation of transcription, DNA-templated	-	1.387	0.850558	0.679146	0.302692	0.265284	0.365946	0.81612	0.214324	0.628018	0.511983	0.362039	0.326333	1.11261	0.942105	0.308923	1.66702	2.0293	5.75111
T_39563_c0_g3	MYB->MYB-related	N	gi|571457007|ref|XP_006580551.1| PREDICTED: probable WRKY transcription factor 29 [Glycine max] 1.2e-127	GO:0003700, DNA binding transcription factor activity;GO:0005634, nucleus;GO:0006351, transcription, DNA-templated;GO:0006952, defense response;GO:0010200, response to chitin;GO:0043565, sequence-specific DNA binding	-	0.158675	0.169433	1.98106	2.44276	1.94677	0.995202	2.10136	1.52405	1.42983	1.25597	0.830499	0.331201	1.58604	1.57952	2.20741	3.7976	1.70536	2.36471
T_39563_c0_g2	MYB->MYB-related	N	gi|356561494|ref|XP_003549016.1| PREDICTED: probable WRKY transcription factor 27 [Glycine max] 1.1e-125	GO:0003700, DNA binding transcription factor activity;GO:0005634, nucleus;GO:0006351, transcription, DNA-templated;GO:0007263, nitric oxide mediated signal transduction;GO:0009739, response to gibberellin;GO:0042742, defense response to bacterium;GO:0043565, sequence-specific DNA binding;GO:0044212, transcription regulatory region DNA binding;GO:0045892, negative regulation of transcription, DNA-…	-	0.187049	0.255875	0.401014	0.539646	0.103159	0.25427	0.213661	0.334116	0.298444	0.53128	0.187321	0.0320827	1.1542	0.481416	0.288173	0.799393	0.479414	0.231554
T_39563_c0_g1	MYB->MYB-related	Y	gi|356574521|ref|XP_003555395.1| PREDICTED: probable WRKY transcription factor 27 [Glycine max] 6.8e-45	GO:0003700, DNA binding transcription factor activity;GO:0005634, nucleus;GO:0006351, transcription, DNA-templated;GO:0007263, nitric oxide mediated signal transduction;GO:0009739, response to gibberellin;GO:0042742, defense response to bacterium;GO:0043565, sequence-specific DNA binding;GO:0044212, transcription regulatory region DNA binding;GO:0045892, negative regulation of transcription, DNA-…	-	1.93686	3.807	7.4245	3.4541	2.30977	2.05757	6.29189	3.47924	8.91509	5.24999	4.88689	1.88508	6.66567	8.32342	5.39966	12.241	15.8156	14.9091
T_21202_c0_g1	C2H2	N	-	GO:0003677, DNA binding;GO:0006281, DNA repair;GO:0006351, transcription, DNA-templated;GO:0006355, regulation of transcription, DNA-templated;GO:0035267, NuA4 histone acetyltransferase complex	-	0	0	0	0	0	0	1.31136	0	0	0	0	0	0	0	0	0	0	0
T_41142_c2_g1	HB->HB-HD-ZIP	N	gi|358249038|ref|NP_001240238.1| uncharacterized protein LOC100783729 [Glycine max] 1.6e-75	GO:0003677, DNA binding;GO:0003700, DNA binding transcription factor activity;GO:0005634, nucleus;GO:0006351, transcription, DNA-templated;GO:0009408, response to heat;GO:0009414, response to water deprivation;GO:0010224, response to UV-B;GO:0010286, heat acclimation;GO:0042542, response to hydrogen peroxide;GO:0043565, sequence-specific DNA binding;GO:0044212, transcription regulatory region DNA…	-	113.534	121.109	105.282	100.642	120.007	116.645	106.847	125.044	113.66	115.637	101.098	135.967	106.85	141.568	135.068	95.3309	79.7601	96.3887
T_42433_c2_g5	GARP->GARP-G2-like	N	gi|659090303|ref|XP_008445943.1| PREDICTED: dr1-associated corepressor [Cucumis melo] 8.8e-30	GO:0000122, negative regulation of transcription by RNA polymerase II;GO:0003677, DNA binding;GO:0003700, DNA binding transcription factor activity;GO:0003714, transcription corepressor activity;GO:0005634, nucleus;GO:0006351, transcription, DNA-templated	-	61.0298	40.9772	35.0151	29.6461	26.2101	26.2631	31.7451	33.614	24.0632	22.7918	27.2727	23.6965	23.1687	21.303	27.7282	34.2498	34.575	39.8558
T_42433_c2_g2	GARP->GARP-G2-like	N	gi|356517700|ref|XP_003527524.1| PREDICTED: dr1-associated corepressor homolog [Glycine max] 5.9e-63	GO:0000122, negative regulation of transcription by RNA polymerase II;GO:0003677, DNA binding;GO:0003700, DNA binding transcription factor activity;GO:0003714, transcription corepressor activity;GO:0005634, nucleus;GO:0006351, transcription, DNA-templated	-	21.2881	22.2768	21.458	23.8704	20.6266	20.2708	25.6583	22.7776	20.2514	23.0314	23.8685	20.3733	20.8941	28.7194	21.2058	27.7601	23.9041	25.4879
T_42861_c0_g2	LOB	N	gi|1012326962|gb|KYP38716.1| Transcription factor bHLH96 [Cajanus cajan] 1.3e-108	GO:0003677, DNA binding;GO:0003700, DNA binding transcription factor activity;GO:0005634, nucleus;GO:0006351, transcription, DNA-templated;GO:0016597, amino acid binding	-	0.417436	0.174062	0.294459	0	0.226292	0.101057	0	0	0.207988	0	0.0687235	0.537668	0.204106	0.830015	0.310131	0	0	0.113705
T_42062_c0_g1	C2H2	N	gi|947074052|gb|KRH22943.1| hypothetical protein GLYMA_13G329000 [Glycine max] 1.1e-120	GO:0003677, DNA binding;GO:0005634, nucleus;GO:0006351, transcription, DNA-templated;GO:0006355, regulation of transcription, DNA-templated;GO:0046872, metal ion binding	-	6.27528	5.18778	5.34485	7.08012	5.95406	2.98976	5.74199	8.36366	3.48831	7.43076	4.29612	4.9508	4.28507	2.64016	3.89787	3.65011	3.03349	3.24331
T_45086_c1_g1	LOB	N	gi|356515347|ref|XP_003526362.1| PREDICTED: ABSCISIC ACID-INSENSITIVE 5-like protein 2 [Glycine max] 2.0e-126	GO:0003700, DNA binding transcription factor activity;GO:0005634, nucleus;GO:0006351, transcription, DNA-templated;GO:0009737, response to abscisic acid;GO:0009738, abscisic acid-activated signaling pathway;GO:0043565, sequence-specific DNA binding	K14432-ko04075 Plant hormone signal transduction	2.18989	2.63643	3.42177	2.86858	3.08237	2.28331	3.15424	3.70912	1.47675	2.12739	2.15547	2.87202	2.36791	0.921585	1.64398	2.39106	2.64051	2.5142
T_39513_c1_g4	NAC	N	gi|955315858|ref|XP_014630057.1| PREDICTED: GATA transcription factor 24-like isoform X2 [Glycine max] 2.8e-76	GO:0000977, RNA polymerase II regulatory region sequence-specific DNA binding;GO:0001085, RNA polymerase II transcription factor binding;GO:0001228, transcriptional activator activity, RNA polymerase II transcription regulatory region sequence-specific DNA binding;GO:0003682, chromatin binding;GO:0003700, DNA binding transcription factor activity;GO:0005634, nucleus;GO:0005667, transcription fact…	-	19.4184	20.9466	19.2433	19.6587	13.7506	15.4022	24.9028	23.6297	22.6258	22.0996	25.3916	20.4309	18.8499	29.9577	29.0233	20.1791	22.7868	20.1465
T_5352_c0_g1	C2H2	N	-	GO:0003677, DNA binding;GO:0003723, RNA binding;GO:0005737, cytoplasm;GO:0006351, transcription, DNA-templated;GO:0006355, regulation of transcription, DNA-templated;GO:0006397, mRNA processing;GO:0008380, RNA splicing;GO:0071204, histone pre-mRNA 3'end processing complex	-	2.02464	0	0	0	0	0	0.703727	0	0	0	0	0	0	0	0	0	0	0
T_41400_c1_g2	LOB	N	gi|356568606|ref|XP_003552501.1| PREDICTED: homeobox-leucine zipper protein HAT3-like isoform X2 [Glycine max] 2.0e-97	GO:0003700, DNA binding transcription factor activity;GO:0005634, nucleus;GO:0006351, transcription, DNA-templated;GO:0043565, sequence-specific DNA binding	-	1.32871	1.38464	1.10039	0.541744	1.26303	2.48033	1.32988	0.875083	0.902714	1.13809	0.727079	1.35838	1.31628	0.57864	0.304213	0.612703	1.22291	1.43389
T_41400_c1_g1	LOB	N	gi|571466006|ref|XP_006583536.1| PREDICTED: homeobox-leucine zipper protein HAT3-like isoform X1 [Glycine max] 4.5e-98	GO:0003700, DNA binding transcription factor activity;GO:0005634, nucleus;GO:0006351, transcription, DNA-templated;GO:0043565, sequence-specific DNA binding	-	4.64925	6.52347	5.27725	3.89581	3.49528	4.15822	6.2294	7.1349	4.49858	5.87789	3.91901	6.4889	3.11278	7.30842	4.55049	6.61801	3.67262	7.97818
T_103488_c0_g1	C2H2	N	gi|612385859|ref|XP_007508450.1| PREDICTED: similar to Zinc finger protein 271 (Zinc finger protein 7) (HZF7) (Zinc finger protein ZNFphex133) (Epstein-Barr virus-induced zinc finger protein) (ZNF-EB) (CT-ZFP48) (Zinc finger protein [Bathycoccus prasinos] 1.8e-09	GO:0000981, RNA polymerase II transcription factor activity, sequence-specific DNA binding;GO:0003676, nucleic acid binding;GO:0003677, DNA binding;GO:0003713, transcription coactivator activity;GO:0005634, nucleus;GO:0005654, nucleoplasm;GO:0005737, cytoplasm;GO:0006351, transcription, DNA-templated;GO:0006357, regulation of transcription by RNA polymerase II;GO:0008016, regulation of heart cont…	-	0	0	0	0	0	0	3.81293	0	0	0	0	0	0	0	0	0	0	0
T_38351_c0_g1	Tify	N	gi|734366975|gb|KHN18250.1| Protein FAR1-RELATED SEQUENCE 5 [Glycine soja] 8.5e-112	GO:0005634, nucleus;GO:0006355, regulation of transcription, DNA-templated;GO:0008270, zinc ion binding	-	3.2527	1.86152	2.35535	2.76016	2.35451	1.86508	2.8742	1.78496	0.825937	0.963112	1.27585	0.833244	0.612479	1.25793	1.92317	2.07169	1.98746	2.72492
T_79777_c0_g1	zn-clus	N	-	GO:0000982, transcription factor activity, RNA polymerase II proximal promoter sequence-specific DNA binding;GO:0003677, DNA binding;GO:0005634, nucleus;GO:0006351, transcription, DNA-templated;GO:0008204, ergosterol metabolic process;GO:0008270, zinc ion binding;GO:0009405, pathogenesis;GO:0016125, sterol metabolic process;GO:0035690, cellular response to drug;GO:0045892, negative regulation of …	-	0	0	0	0	0	0	0	1.38293	0	0	0	0	0	0	0	0	0	0
T_39975_c4_g1	NAC	N	gi|734348039|gb|KHN11617.1| Dof zinc finger protein DOF5.2 [Glycine soja] 2.9e-230	GO:0003677, DNA binding;GO:0003700, DNA binding transcription factor activity;GO:0005634, nucleus;GO:0006351, transcription, DNA-templated;GO:0006355, regulation of transcription, DNA-templated;GO:0009908, flower development;GO:0046872, metal ion binding	-	10.0619	13.6959	13.5743	16.7436	15.7931	11.8294	20.6466	18.7292	14.9721	16.7318	22.4339	15.3442	14.5462	12.8165	16.8271	15.1912	16.7712	14.6952
T_46369_c4_g3	CPP	N	gi|951055694|ref|XP_014521556.1| PREDICTED: B3 domain-containing transcription factor NGA1-like isoform X1 [Vigna radiata var. radiata] 4.5e-171	GO:0003677, DNA binding;GO:0003700, DNA binding transcription factor activity;GO:0005634, nucleus;GO:0006351, transcription, DNA-templated;GO:0006355, regulation of transcription, DNA-templated;GO:0009908, flower development;GO:0048366, leaf development	-	2.4692	2.29741	3.29542	3.46839	2.74779	2.94493	3.16941	3.13053	3.80463	2.929	3.50608	2.59254	2.84872	2.27178	4.58268	4.58112	4.04711	2.94161
T_39236_c1_g2	HB->HB-KNOX	N	gi|593488407|ref|XP_007141071.1| hypothetical protein PHAVU_008G165000g [Phaseolus vulgaris] 3.8e-32	GO:0003677, DNA binding;GO:0003700, DNA binding transcription factor activity;GO:0005634, nucleus;GO:0006351, transcription, DNA-templated;GO:0009751, response to salicylic acid;GO:0009753, response to jasmonic acid;GO:0009873, ethylene-activated signaling pathway;GO:0034605, cellular response to heat;GO:0044212, transcription regulatory region DNA binding;GO:0045893, positive regulation of trans…	-	0.901535	3.04726	6.11787	0.286604	2.19646	1.51519	1.22844	1.63901	1.49476	0.6639	1.03937	0.420222	2.22967	0.847327	1.18475	2.27239	2.16796	1.94144
T_34303_c0_g1	AP2/ERF->AP2/ERF-ERF	N	gi|734438052|gb|KHN48895.1| Myb-related protein Zm1 [Glycine soja] 3.1e-169	GO:0003677, DNA binding;GO:0005634, nucleus;GO:0006351, transcription, DNA-templated;GO:0006355, regulation of transcription, DNA-templated	-	0.473257	0.903351	0.611988	0.202322	0.140536	0.262624	0.321595	0.556337	0.269689	0.183531	0.257352	0.202919	0	1.80007	0.289226	0.404797	0.462257	0.455061
T_36088_c0_g1	AP2/ERF->AP2/ERF-ERF	N	gi|955352413|ref|XP_014619897.1| PREDICTED: zinc finger CCCH domain-containing protein 46-like isoform X2 [Glycine max] 7.8e-111	GO:0003677, DNA binding;GO:0046872, metal ion binding	K14321-ko03013 RNA transport	9.52765	7.68441	5.05139	3.77519	2.72483	4.4774	4.78589	6.58058	3.96072	2.9072	5.46836	3.68985	4.95558	5.40331	5.05912	5.16038	3.87941	8.19
T_38016_c0_g1	NAC	N	-	-	-	0	0	0	1.32395	0	0	0.277764	0	0.707331	0.368013	0	0.0499048	0	0.0576577	0.498906	0	0.597376	0.413028
T_30280_c0_g1	GRAS	N	-	-	-	0	0	0	0	0	0	2.43385	0.263209	0	0	0	0	0	0	0	0	0	0
T_40046_c0_g1	TCP	N	gi|351723481|ref|NP_001238560.1| inducer of CBF expression 1 [Glycine max] 2.6e-171	GO:0003677, DNA binding;GO:0003700, DNA binding transcription factor activity;GO:0005634, nucleus;GO:0006351, transcription, DNA-templated;GO:0009409, response to cold;GO:0010440, stomatal lineage progression;GO:0045893, positive regulation of transcription, DNA-templated;GO:0050826, response to freezing	-	9.21866	11.274	11.3455	15.1935	9.06158	7.37208	8.92762	12.8073	8.47875	8.97131	12.5047	12.5576	5.64303	9.69979	8.60377	11.8395	7.01848	5.74795
T_28319_c0_g1	bHLH	N	-	GO:0000790, nuclear chromatin;GO:0003677, DNA binding;GO:0006351, transcription, DNA-templated;GO:0007155, cell adhesion;GO:0009405, pathogenesis;GO:0030447, filamentous growth;GO:0044182, filamentous growth of a population of unicellular organisms;GO:1900461, positive regulation of pseudohyphal growth by positive regulation of transcription from RNA polymerase II promoter;GO:2000220, regulation …	-	0.122433	0	1.71975	0	0	0	0	0	0	0	0	0.631004	0	0	0	0	0	0
T_44724_c1_g1	C2C2->C2C2-Dof	N	gi|947073024|gb|KRH21915.1| hypothetical protein GLYMA_13G266600 [Glycine max] 2.2e-103	GO:0003677, DNA binding;GO:0003700, DNA binding transcription factor activity;GO:0006351, transcription, DNA-templated;GO:0006355, regulation of transcription, DNA-templated;GO:0009742, brassinosteroid mediated signaling pathway	-	24.1803	42.8651	60.7442	24.0623	27.1537	36.9452	43.391	31.6275	47.9163	36.8659	42.267	35.3343	34.6839	39.5549	32.8197	49.4652	67.9201	49.9721
T_45757_c1_g1	B3->B3	Y	gi|1012364379|gb|KYP75561.1| NAC domain-containing protein 69 [Cajanus cajan] 4.3e-66	GO:0003677, DNA binding;GO:0003700, DNA binding transcription factor activity;GO:0005634, nucleus;GO:0005886, plasma membrane;GO:0006351, transcription, DNA-templated;GO:0006355, regulation of transcription, DNA-templated;GO:0009814, defense response, incompatible interaction;GO:0010200, response to chitin;GO:0016021, integral component of membrane;GO:0070417, cellular response to cold	-	1.61528	4.87361	10.8901	0.175522	1.28999	1.77184	1.80086	0.768363	0.368176	0.798445	2.8262	0.274006	0.945782	2.92901	0.996768	7.86047	13.6164	7.16809
T_41548_c0_g5	GRAS	N	gi|1012339948|gb|KYP51172.1| putative transcriptional regulator RABBIT EARS [Cajanus cajan] 2.8e-77	GO:0003677, DNA binding;GO:0003700, DNA binding transcription factor activity;GO:0005634, nucleus;GO:0006351, transcription, DNA-templated;GO:0006355, regulation of transcription, DNA-templated;GO:0046872, metal ion binding;GO:0051973, positive regulation of telomerase activity	-	7.61275	6.26425	3.40937	1.76239	3.2772	2.82181	3.92274	3.06153	2.55304	1.73568	5.30492	1.94575	3.56342	2.46881	5.15739	1.90294	2.78822	6.66594
T_43358_c0_g1	Tify	N	gi|734406069|gb|KHN33829.1| Protein ETHYLENE INSENSITIVE 3 [Glycine soja] 0.0e+00	GO:0000976, transcription regulatory region sequence-specific DNA binding;GO:0001666, response to hypoxia;GO:0003700, DNA binding transcription factor activity;GO:0005634, nucleus;GO:0006351, transcription, DNA-templated;GO:0006355, regulation of transcription, DNA-templated;GO:0009723, response to ethylene;GO:0009873, ethylene-activated signaling pathway;GO:0010182, sugar mediated signaling path…	K14514-ko04075 Plant hormone signal transduction;ko04016 MAPK signaling pathway - plant	90.0832	82.5276	77.0082	122.449	97.2095	70.1966	99.0853	103.149	95.2614	96.8831	145.398	66.4407	85.604	78.5556	142.354	100.58	89.0256	71.6411
T_70222_c0_g1	NAC	N	-	-	-	0	0	0	2.16011	0	0	0.609578	0	0	1.06639	0.570509	0	0	0	0	0	0	0
T_79785_c0_g1	zn-clus	N	gi|612389192|ref|XP_007510116.1| PREDICTED: zinc finger protein 347-like [Bathycoccus prasinos] 1.2e-07	GO:0000978, RNA polymerase II proximal promoter sequence-specific DNA binding;GO:0001077, transcriptional activator activity, RNA polymerase II proximal promoter sequence-specific DNA binding;GO:0003676, nucleic acid binding;GO:0005634, nucleus;GO:0006357, regulation of transcription by RNA polymerase II;GO:0046872, metal ion binding	-	0	0	0	0	0	0	0	0	0	0	0	1.84573	0	0	0	0	0	0
T_90358_c0_g1	C3H	N	gi|357130005|ref|XP_003566649.1| PREDICTED: zinc finger protein 43-like isoform X1 [Brachypodium distachyon] 2.5e-07	GO:0003676, nucleic acid binding;GO:0005634, nucleus;GO:0006351, transcription, DNA-templated;GO:0006357, regulation of transcription by RNA polymerase II;GO:0007155, cell adhesion;GO:0009405, pathogenesis;GO:0010811, positive regulation of cell-substrate adhesion;GO:0030447, filamentous growth;GO:0031505, fungal-type cell wall organization;GO:0035690, cellular response to drug;GO:0044011, single…	-	0.319855	0	0	0	0	0	0	0.551519	0	0.860261	0	0	0	0	0.281784	0	0	0
T_91936_c0_g1	MYB->MYB-related	N	-	-	-	0	0	0	2.35559	0	0	0	0	0	0	0	0.420062	0	0	0	0	0	0
T_41387_c1_g4	LOB	N	gi|356496600|ref|XP_003517154.1| PREDICTED: transcription factor bHLH93-like isoform X1 [Glycine max] 4.2e-172	GO:0003677, DNA binding;GO:0003700, DNA binding transcription factor activity;GO:0005634, nucleus;GO:0006351, transcription, DNA-templated;GO:0007275, multicellular organism development	-	17.2024	7.8368	4.44476	8.00129	6.32727	6.87787	9.39048	9.73571	3.76166	6.18182	5.36439	4.73031	6.58308	6.0077	8.05998	8.6434	5.22632	8.76946
T_45029_c2_g1	C2C2->C2C2-LSD	N	gi|734354207|gb|KHN13645.1| Putative WRKY transcription factor 72 [Glycine soja] 3.5e-31	GO:0003700, DNA binding transcription factor activity;GO:0005634, nucleus;GO:0006351, transcription, DNA-templated;GO:0043565, sequence-specific DNA binding	-	0	0	0	0	0	0	0	0	0	2.1566	0	0	0	0	0	0	0.407309	0
T_107642_c0_g1	AP2/ERF->AP2/ERF-ERF	N	gi|612396173|ref|XP_007513606.1| PREDICTED: similar to Zinc finger protein 271 (Zinc finger protein 7) (HZF7) (Zinc finger protein ZNFphex133) (Epstein-Barr virus-induced zinc finger protein) (ZNF-EB) (CT-ZFP48) (Zinc finger protein [Bathycoccus prasinos] 2.4e-09	GO:0003676, nucleic acid binding;GO:0003677, DNA binding;GO:0005634, nucleus;GO:0006351, transcription, DNA-templated;GO:0006355, regulation of transcription, DNA-templated;GO:0045893, positive regulation of transcription, DNA-templated;GO:0046872, metal ion binding	-	0	0	0.436062	1.55198	0	0	0	0.371775	0	0	0	0	0	0	0	0	0	0
T_41237_c3_g2	BBR-BPC	Y	gi|593785605|ref|XP_007155843.1| hypothetical protein PHAVU_003G236300g [Phaseolus vulgaris] 1.4e-234	GO:0003700, DNA binding transcription factor activity;GO:0005634, nucleus;GO:0006351, transcription, DNA-templated;GO:0006355, regulation of transcription, DNA-templated;GO:0043565, sequence-specific DNA binding	-	3.54207	4.5559	2.56368	4.83171	6.00139	6.40812	4.62694	5.96874	11.3106	5.76252	9.35621	11.9983	7.08725	4.03343	12.8003	2.83877	5.05186	4.50143
T_44868_c4_g8	NAC	N	gi|356559532|ref|XP_003548053.1| PREDICTED: NAC transcription factor 29 [Glycine max] 2.4e-104	GO:0003677, DNA binding;GO:0005634, nucleus;GO:0006351, transcription, DNA-templated;GO:0006355, regulation of transcription, DNA-templated	-	0.783626	0.35533	0.213138	0.375421	0.108854	0.050695	0.598148	0.176964	0.312526	0.42507	0.49715	0	0.355368	1.03527	0.268681	0.943004	0.891294	0.165011
T_39457_c3_g4	bZIP	N	gi|356511845|ref|XP_003524632.1| PREDICTED: dnaJ homolog subfamily C member 21-like isoform X1 [Glycine max] 5.3e-229	GO:0003676, nucleic acid binding;GO:0005634, nucleus;GO:0008270, zinc ion binding	-	9.39282	9.78641	7.95863	7.47614	6.45316	7.44827	6.80084	6.78415	9.69142	4.95522	8.05994	6.58465	7.00576	7.33102	5.74846	4.04385	6.05365	5.03271
T_41807_c1_g1	WRKY	N	gi|356576428|ref|XP_003556333.1| PREDICTED: nuclear transcription factor Y subunit B-1 isoform X1 [Glycine max] 2.4e-79	GO:0003700, DNA binding transcription factor activity;GO:0005634, nucleus;GO:0006351, transcription, DNA-templated;GO:0006355, regulation of transcription, DNA-templated;GO:0016021, integral component of membrane;GO:0043565, sequence-specific DNA binding	-	13.6667	16.2415	14.3154	14.5863	18.6195	16.3317	15.4407	14.6963	12.4485	13.099	10.0424	12.6892	12.2197	10.18	12.8585	14.4215	12.4336	11.9399
T_41770_c0_g1	WRKY	N	gi|255632970|gb|ACU16839.1| unknown [Glycine max] 4.4e-56	GO:0016021, integral component of membrane;GO:0046872, metal ion binding	-	6.6458	3.41109	3.51411	1.50799	0.747084	3.07578	1.57208	1.82172	0.711423	0.681237	1.01289	0.824912	1.5841	0.946545	0.678625	1.24837	1.1849	3.67739
T_45438_c0_g1	C2H2	N	gi|356496747|ref|XP_003517227.1| PREDICTED: tubby-like F-box protein 5 [Glycine max] 1.6e-231	GO:0005929, cilium;GO:0035091, phosphatidylinositol binding;GO:0061512, protein localization to cilium	-	47.4741	57.5418	57.3878	49.864	47.5166	53.4176	67.531	67.3633	52.7605	52.4035	56.9677	57.3007	50.8843	57.954	59.8674	52.4994	47.5434	48.2384
T_45949_c4_g1	WRKY	N	gi|734421804|gb|KHN41401.1| Protein TIFY 6B [Glycine soja] 8.0e-64	GO:0003714, transcription corepressor activity;GO:0005634, nucleus;GO:0006351, transcription, DNA-templated;GO:0006355, regulation of transcription, DNA-templated;GO:0006952, defense response;GO:0009611, response to wounding;GO:0009753, response to jasmonic acid;GO:0031347, regulation of defense response;GO:1903507, negative regulation of nucleic acid-templated transcription;GO:2000022, regulatio…	K13464-ko04075 Plant hormone signal transduction	61.6448	73.3661	67.1373	88.884	87.5142	83.8996	101.488	84.5531	65.8632	102.314	88.9307	75.4073	74.8367	108.756	91.7615	126.604	89.3916	116.217
T_39032_c2_g2	WRKY	N	gi|965659994|dbj|BAT76413.1| hypothetical protein VIGAN_01440800 [Vigna angularis var. angularis] 6.7e-194	GO:0003677, DNA binding;GO:0003700, DNA binding transcription factor activity;GO:0005634, nucleus;GO:0006351, transcription, DNA-templated;GO:0006355, regulation of transcription, DNA-templated;GO:0009266, response to temperature stimulus;GO:0009740, gibberellic acid mediated signaling pathway;GO:0010452, histone H3-K36 methylation;GO:0048579, negative regulation of long-day photoperiodism, flowe…	-	7.13115	5.82328	5.3625	5.88036	4.97419	6.88404	5.59072	5.71793	3.53281	4.69505	2.86163	5.29074	5.22297	4.29643	5.64704	3.51743	4.67544	3.75626
T_39032_c2_g3	WRKY	N	gi|356519230|ref|XP_003528276.1| PREDICTED: uncharacterized protein LOC100809196 [Glycine max] 1.6e-162	GO:0003677, DNA binding;GO:0003700, DNA binding transcription factor activity;GO:0005634, nucleus;GO:0006351, transcription, DNA-templated;GO:0006355, regulation of transcription, DNA-templated;GO:0009266, response to temperature stimulus;GO:0009740, gibberellic acid mediated signaling pathway;GO:0010452, histone H3-K36 methylation;GO:0048579, negative regulation of long-day photoperiodism, flowe…	-	9.4064	9.7593	6.86943	8.54593	4.67584	6.3389	7.24902	5.69629	4.61011	3.72981	4.74061	6.09938	5.21912	3.55145	5.66643	4.19451	7.32587	7.65932
T_43517_c3_g2	bHLH	N	gi|356498846|ref|XP_003518259.1| PREDICTED: uncharacterized protein LOC100816918 [Glycine max] 1.2e-143	GO:0003677, DNA binding;GO:0003700, DNA binding transcription factor activity;GO:0005634, nucleus;GO:0006351, transcription, DNA-templated;GO:0006355, regulation of transcription, DNA-templated;GO:0009793, embryo development ending in seed dormancy;GO:0009965, leaf morphogenesis;GO:0030154, cell differentiation;GO:0045962, positive regulation of development, heterochronic;GO:0048366, leaf develop…	-	21.2112	21.9899	25.5649	41.1412	29.9891	29.8492	32.0022	32.8348	40.0851	39.6911	36.6803	46.8439	35.4291	48.4369	40.9656	37.7774	30.8333	24.9916
T_42684_c2_g1	bZIP	N	gi|955320187|ref|XP_014631045.1| PREDICTED: mediator-associated protein 1-like [Glycine max] 5.0e-91	GO:0005730, nucleolus;GO:0005829, cytosol;GO:0006355, regulation of transcription, DNA-templated;GO:0009507, chloroplast;GO:0016592, mediator complex	-	13.1721	16.2261	17.1838	19.2086	17.2618	17.7179	17.151	18.2627	19.194	18.5855	19.3699	15.5382	16.7427	17.7256	18.2501	13.4695	14.2519	11.4937
T_45856_c0_g2	C2H2	N	gi|593165746|ref|XP_007132043.1| hypothetical protein PHAVU_011G062100g [Phaseolus vulgaris] 2.2e-118	GO:0003677, DNA binding;GO:0005634, nucleus;GO:0006351, transcription, DNA-templated;GO:0006355, regulation of transcription, DNA-templated;GO:0007623, circadian rhythm;GO:0042753, positive regulation of circadian rhythm	-	1.2145	1.84846	1.81156	3.46646	1.96501	2.61627	4.13756	3.21308	3.7924	2.29373	1.90422	1.9919	2.08328	3.29342	1.40678	3.32091	1.68788	1.8836
T_44613_c1_g2	C2H2	N	gi|734408848|gb|KHN34955.1| hypothetical protein glysoja_004721 [Glycine soja] 1.6e-75	-	-	0.210381	0.290015	1.46665	0	0.0534624	0	0.48961	0.262924	0	0.142646	0.382711	0	0.0498676	0	0.0879757	0.698215	0.58324	0.445854
T_44047_c2_g2	TCP	N	gi|356556817|ref|XP_003546717.1| PREDICTED: protein LATERAL ROOT PRIMORDIUM 1-like [Glycine max] 3.0e-125	GO:0003677, DNA binding;GO:0005634, nucleus;GO:0007275, multicellular organism development;GO:0009734, auxin-activated signaling pathway;GO:0009851, auxin biosynthetic process;GO:0042803, protein homodimerization activity;GO:0046872, metal ion binding	-	0.690584	1.15664	0.767884	1.98742	1.66934	0.643298	2.6164	5.44148	0.813019	2.7755	3.40296	2.20629	1.89063	2.68147	2.79323	5.25768	1.66955	2.02378
T_44047_c2_g3	TCP	N	gi|593691499|ref|XP_007146319.1| hypothetical protein PHAVU_006G030400g [Phaseolus vulgaris] 1.3e-75	GO:0003677, DNA binding;GO:0005634, nucleus;GO:0007275, multicellular organism development;GO:0009734, auxin-activated signaling pathway;GO:0009851, auxin biosynthetic process;GO:0042803, protein homodimerization activity;GO:0046872, metal ion binding	-	9.69753	12.2113	12.073	12.2764	10.9353	8.29435	15.71	18.2255	8.69017	13.9104	17.7659	10.6991	10.491	12.0988	18.8407	35.8522	13.5334	16.3172
T_44047_c2_g1	TCP	N	gi|950970677|ref|XP_014500127.1| PREDICTED: protein LATERAL ROOT PRIMORDIUM 1-like [Vigna radiata var. radiata] 3.6e-120	GO:0003677, DNA binding;GO:0005634, nucleus;GO:0007275, multicellular organism development;GO:0009734, auxin-activated signaling pathway;GO:0009851, auxin biosynthetic process;GO:0042803, protein homodimerization activity;GO:0046872, metal ion binding	-	9.93249	17.0537	13.5061	6.84262	9.97494	10.1889	10.5386	9.43936	7.7834	9.50422	12.1053	12.23	8.86521	9.162	11.1707	10.5881	12.469	13.1026
T_42990_c3_g1	C2H2	N	gi|571491605|ref|XP_006591992.1| PREDICTED: zinc finger CCCH domain-containing protein 53 isoform X2 [Glycine max] 7.8e-125	GO:0000166, nucleotide binding;GO:0003677, DNA binding;GO:0003723, RNA binding;GO:0046872, metal ion binding	-	62.5764	83.1776	102.066	96.5441	68.2254	75.8855	105.054	103.504	91.8432	84.4567	101.9	69.0161	74.6801	45.5141	95.7901	38.006	63.0221	31.3048
T_39752_c3_g3	NAC	Y	gi|356515858|ref|XP_003526614.1| PREDICTED: glycine-rich protein 2-like [Glycine max] 5.2e-51	GO:0003677, DNA binding;GO:0003690, double-stranded DNA binding;GO:0003697, single-stranded DNA binding;GO:0003723, RNA binding;GO:0005634, nucleus;GO:0005737, cytoplasm;GO:0006355, regulation of transcription, DNA-templated;GO:0008270, zinc ion binding;GO:0009409, response to cold;GO:0009414, response to water deprivation;GO:0009631, cold acclimation;GO:0009651, response to salt stress;GO:001050…	-	4.96184	6.96541	6.27077	5.29713	5.84494	6.43691	7.41214	9.50083	7.42067	7.75205	7.18543	7.63412	10.0649	14.0026	12.9928	7.46714	6.94593	4.8964
T_42071_c1_g4	C2H2	N	gi|356552929|ref|XP_003544814.1| PREDICTED: transcription factor bHLH96-like [Glycine max] 3.7e-144	GO:0003677, DNA binding;GO:0003700, DNA binding transcription factor activity;GO:0005634, nucleus;GO:0006351, transcription, DNA-templated;GO:0008152, metabolic process;GO:0016597, amino acid binding	-	5.01571	8.07727	11.9845	11.9791	14.7375	17.3245	10.4215	9.15481	16.384	11.8393	18.1063	13.7927	14.2423	14.7948	14.3322	14.7191	9.73047	10.7153
T_42071_c1_g3	C2H2	N	gi|734391821|gb|KHN27371.1| Transcription factor bHLH96 [Glycine soja] 1.1e-72	GO:0003677, DNA binding;GO:0003700, DNA binding transcription factor activity;GO:0005634, nucleus;GO:0006351, transcription, DNA-templated;GO:0016597, amino acid binding	-	8.67539	25.1509	33.3647	10.8047	18.3429	34.7781	23.7076	16.3016	31.4311	16.9419	16.4769	21.2124	24.1822	12.297	10.8612	14.0624	26.8714	23.6441
T_70294_c0_g1	NAC	N	gi|1004140164|gb|KXZ48165.1| hypothetical protein GPECTOR_30g261 [Gonium pectorale] 4.7e-07	GO:0000122, negative regulation of transcription by RNA polymerase II;GO:0000979, RNA polymerase II core promoter sequence-specific DNA binding;GO:0000980, RNA polymerase II distal enhancer sequence-specific DNA binding;GO:0001077, transcriptional activator activity, RNA polymerase II proximal promoter sequence-specific DNA binding;GO:0001085, RNA polymerase II transcription factor binding;GO:000…	-	0	0	0	0	0	0	0	0	0	0	0	0	0	0	0	0	2.47133	0
T_45137_c1_g2	LOB	N	gi|848884586|ref|XP_012842557.1| PREDICTED: protein indeterminate-domain 2-like [Erythranthe guttata] 8.8e-17	GO:0003676, nucleic acid binding;GO:0003700, DNA binding transcription factor activity;GO:0005634, nucleus;GO:0006351, transcription, DNA-templated;GO:0006355, regulation of transcription, DNA-templated;GO:0009937, regulation of gibberellic acid mediated signaling pathway;GO:0010029, regulation of seed germination;GO:0010431, seed maturation;GO:0044212, transcription regulatory region DNA binding…	-	0	0.123771	0	0	0.637145	0	0	0.642153	0.601374	0	0.143657	0	0.148444	0	0.261338	0	0	0.117445
T_38465_c0_g1	FAR1	N	gi|612393492|ref|XP_007512266.1| PREDICTED: similar to Zinc finger protein 271 (Zinc finger protein 7) (HZF7) (Zinc finger protein ZNFphex133) (Epstein-Barr virus-induced zinc finger protein) (ZNF-EB) (CT-ZFP48) (Zinc finger protein [Bathycoccus prasinos] 1.7e-09	GO:0003676, nucleic acid binding;GO:0003677, DNA binding;GO:0005634, nucleus;GO:0006351, transcription, DNA-templated;GO:0006355, regulation of transcription, DNA-templated;GO:0046872, metal ion binding	-	0	0	0	0.984452	0	0	0	1.36902	0	0.433903	0	0.276483	0	0	0.951336	0	0	0
T_89230_c0_g1	C3H	N	-	-	-	0	0	0	0.742464	0	0	0	0	0	1.10014	0	0	0	0	0	0	0	0
T_43614_c1_g1	WRKY	Y	gi|351725743|ref|NP_001237103.1| syringolide-induced protein 1-3-1B [Glycine max] 1.1e-64	GO:0003677, DNA binding;GO:0005634, nucleus;GO:0006351, transcription, DNA-templated;GO:0006355, regulation of transcription, DNA-templated;GO:0009908, flower development;GO:0048262, determination of dorsal/ventral asymmetry	-	13.5744	16.7598	10.866	3.32959	6.28399	4.50367	13.1465	12.3045	5.75602	10.2478	16.0514	5.82239	8.17069	9.79015	7.67496	24.3566	20.7461	24.3339
T_95716_c0_g1	bHLH	N	gi|226497246|ref|NP_001140966.1| uncharacterized protein LOC100273045 [Zea mays] 1.4e-09	GO:0000978, RNA polymerase II proximal promoter sequence-specific DNA binding;GO:0001077, transcriptional activator activity, RNA polymerase II proximal promoter sequence-specific DNA binding;GO:0001078, transcriptional repressor activity, RNA polymerase II proximal promoter sequence-specific DNA binding;GO:0003677, DNA binding;GO:0005634, nucleus;GO:0008202, steroid metabolic process;GO:0010630,…	-	0	0	0	0	0	0	0	0	0	0	0	0	0	0	0	0	1.46475	0
T_19966_c0_g1	CSD	N	-	-	-	0	0	0	0.891383	0	0	0	0.955585	0	0	0	0	0	0	0	0	0	0
T_46011_c2_g2	Tify	N	gi|734433037|gb|KHN46594.1| Tubby-like F-box protein 3 [Glycine soja] 2.6e-229	GO:0005654, nucleoplasm;GO:0005886, plasma membrane;GO:0009536, plastid;GO:0035091, phosphatidylinositol binding	-	51.4231	62.4766	63.2275	56.339	47.6631	47.5335	78.2812	92.8443	59.685	79.0418	62.524	69.7798	63.9477	78.4076	84.4412	78.2626	53.8248	46.9434
T_94773_c0_g1	C2H2	N	gi|920695065|gb|KOM38290.1| hypothetical protein LR48_Vigan03g167200 [Vigna angularis] 1.7e-50	GO:0003677, DNA binding;GO:0005634, nucleus;GO:0006351, transcription, DNA-templated;GO:0006355, regulation of transcription, DNA-templated;GO:0046872, metal ion binding	-	0.528557	0.654532	0.268957	0	0.27821	0	0	0	0.263278	0	0	0	0.90761	0	0.114181	0	0	0
T_45287_c1_g1	TCP	N	gi|356543365|ref|XP_003540131.1| PREDICTED: auxin response factor 1-like [Glycine max] 9.6e-252	GO:0003677, DNA binding;GO:0003700, DNA binding transcription factor activity;GO:0005634, nucleus;GO:0006351, transcription, DNA-templated;GO:0006355, regulation of transcription, DNA-templated;GO:0009733, response to auxin;GO:0009734, auxin-activated signaling pathway;GO:0010150, leaf senescence;GO:0042802, identical protein binding;GO:0045892, negative regulation of transcription, DNA-templated	K14486-ko04075 Plant hormone signal transduction	20.5004	17.6523	21.8658	21.7464	16.3263	18.8739	20.0282	24.8945	17.125	19.5035	21.6573	16.1572	14.7261	15.7743	25.6642	17.8043	16.6706	12.7869
T_42806_c1_g1	FAR1	N	gi|1012364087|gb|KYP75270.1| Pollen-specific protein SF3 [Cajanus cajan] 8.3e-107	GO:0005737, cytoplasm;GO:0005856, cytoskeleton;GO:0005886, plasma membrane;GO:0008270, zinc ion binding;GO:0051015, actin filament binding;GO:0051017, actin filament bundle assembly	-	0.687752	1.28905	1.11051	1.16712	1.84013	3.31562	1.53125	0.922395	1.31423	0.62162	0.57263	0.540867	1.2411	0.628822	0.273085	0.650353	1.49982	1.76367
T_42806_c1_g2	FAR1	N	gi|502155534|ref|XP_004510110.1| PREDICTED: squamosa promoter-binding-like protein 8 isoform X2 [Cicer arietinum] 1.5e-22	GO:0003677, DNA binding;GO:0005634, nucleus;GO:0005737, cytoplasm;GO:0006351, transcription, DNA-templated;GO:0006355, regulation of transcription, DNA-templated;GO:0009554, megasporogenesis;GO:0009556, microsporogenesis;GO:0030154, cell differentiation;GO:0046872, metal ion binding;GO:0048653, anther development	-	0.59302	1.17253	0.738982	0.0789525	0.275075	0.836775	0.315027	0.172142	0.788252	0	0.126156	0.963504	0.897918	0.196037	0.678704	0	0.338644	0.778853
T_42806_c1_g4	FAR1	N	gi|351724059|ref|NP_001238580.1| uncharacterized protein LOC100499957 [Glycine max] 9.8e-114	GO:0005737, cytoplasm;GO:0005856, cytoskeleton;GO:0005886, plasma membrane;GO:0008270, zinc ion binding;GO:0051015, actin filament binding;GO:0051017, actin filament bundle assembly	-	13.5891	10.6962	10.8047	7.01826	10.6936	10.914	7.77514	7.5426	8.20912	7.9115	7.88214	7.82219	9.94146	7.08917	9.5472	8.24861	9.08458	11.8483
T_42806_c1_g7	FAR1	N	gi|1012327491|gb|KYP39201.1| Squamosa promoter-binding-like protein 8 [Cajanus cajan] 1.0e-55	GO:0003677, DNA binding;GO:0005634, nucleus;GO:0005737, cytoplasm;GO:0006351, transcription, DNA-templated;GO:0006355, regulation of transcription, DNA-templated;GO:0009554, megasporogenesis;GO:0009556, microsporogenesis;GO:0030154, cell differentiation;GO:0046872, metal ion binding;GO:0048653, anther development	-	30.2231	32.3154	10.6131	8.74867	10.017	17.6179	3.82922	1.99393	13.0907	1.81652	10.769	23.5719	18.607	7.69733	13.2987	3.8126	9.99404	23.1287
T_24616_c0_g1	NF-Y->NF-YB	N	gi|734414451|gb|KHN37282.1| hypothetical protein glysoja_013497 [Glycine soja] 3.6e-31	GO:0046872, metal ion binding	-	0.472666	0.257792	0.160245	0	0	0.304525	0	0.134108	0.156931	0	0	0.135435	0	0	0	0	0.133016	0
T_467_c0_g1	bZIP	N	-	-	-	0	0	2.00158	0	0	0	0	0	0	0	0.926949	0	0	0	0	0	0	0
T_35005_c0_g1	zf-HD	N	gi|356503950|ref|XP_003520762.1| PREDICTED: transcription factor MYB108-like [Glycine max] 1.4e-110	GO:0003677, DNA binding;GO:0003700, DNA binding transcription factor activity;GO:0005634, nucleus;GO:0006351, transcription, DNA-templated;GO:0006952, defense response;GO:0009620, response to fungus;GO:0009651, response to salt stress;GO:0009723, response to ethylene;GO:0009737, response to abscisic acid;GO:0009753, response to jasmonic acid	-	2.18206	0.924303	1.91981	1.05086	0.491916	0.0663353	0.409744	1.40153	0.498928	0.609039	0.612793	0.20479	1.0235	0.964675	0	0.526095	0.582569	0.845767
T_44409_c2_g2	bHLH	Y	gi|571442433|ref|XP_006575727.1| PREDICTED: uncharacterized protein LOC102664020 isoform X2 [Glycine max] 4.5e-63	GO:0003677, DNA binding;GO:0003700, DNA binding transcription factor activity;GO:0006351, transcription, DNA-templated;GO:0009555, pollen development;GO:0009793, embryo development ending in seed dormancy;GO:0010262, somatic embryogenesis;GO:0016602, CCAAT-binding factor complex;GO:0045892, negative regulation of transcription, DNA-templated;GO:0048316, seed development;GO:0055046, microgametogen…	-	11.4434	12.1301	12.8204	2.02517	1.61535	3.09473	2.53376	3.0828	2.26447	2.35937	4.66677	7.59689	1.66358	2.49108	3.2002	2.97302	5.5341	7.53431
T_44409_c2_g3	bHLH	Y	gi|1012365045|gb|KYP76227.1| Nuclear transcription factor Y subunit A-1 [Cajanus cajan] 1.8e-59	GO:0003677, DNA binding;GO:0003700, DNA binding transcription factor activity;GO:0006351, transcription, DNA-templated;GO:0009555, pollen development;GO:0009793, embryo development ending in seed dormancy;GO:0010262, somatic embryogenesis;GO:0016602, CCAAT-binding factor complex;GO:0045892, negative regulation of transcription, DNA-templated;GO:0048316, seed development;GO:0055046, microgametogen…	-	48.2299	44.5253	36.7121	17.4346	15.858	22.4361	30.8832	29.4502	19.0112	20.0958	22.4372	23.9189	25.7468	22.9413	30.094	29.8036	29.5413	41.7576
T_42006_c4_g5	WRKY	N	gi|356532995|ref|XP_003535054.1| PREDICTED: LOB domain-containing protein 4-like [Glycine max] 9.8e-92	-	-	19.7572	19.3814	15.5125	17.9892	22.2319	18.3803	20.3449	26.0551	13.5106	28.9344	24.1625	28.4262	23.6581	30.2091	25.0742	18.0281	11.1665	22.6564
T_83753_c0_g1	C2H2	N	-	-	-	0	0	0	0	0	0	0.325701	0.28149	0	0.585046	0	0	0	0	0	0	0	0
T_42522_c0_g1	bHLH	N	gi|351723889|ref|NP_001235247.1| uncharacterized protein LOC100527123 [Glycine max] 5.9e-96	GO:0005634, nucleus;GO:0006351, transcription, DNA-templated;GO:0045892, negative regulation of transcription, DNA-templated	-	0.0674146	0.447126	0.612461	0.0791766	1.73125	1.6926	0	0.225118	0.739259	0.83579	0.188648	0.28924	2.26966	0.797243	0.115751	0.339393	0.229679	0.371784
T_51062_c0_g1	C2H2	N	-	GO:0000978, RNA polymerase II proximal promoter sequence-specific DNA binding;GO:0000982, transcription factor activity, RNA polymerase II proximal promoter sequence-specific DNA binding;GO:0006351, transcription, DNA-templated;GO:0006357, regulation of transcription by RNA polymerase II;GO:0008270, zinc ion binding;GO:0016021, integral component of membrane;GO:0031965, nuclear membrane	-	0	0	0	0	0	0	0	0	0	0	2.29215	0	0	0	0	0	0	0
T_42704_c4_g4	GRAS	Y	gi|593782539|ref|XP_007154310.1| hypothetical protein PHAVU_003G107900g [Phaseolus vulgaris] 1.6e-30	GO:0003677, DNA binding;GO:0003700, DNA binding transcription factor activity;GO:0005634, nucleus;GO:0005737, cytoplasm;GO:0005886, plasma membrane;GO:0006351, transcription, DNA-templated;GO:0008219, cell death;GO:0009723, response to ethylene;GO:0009735, response to cytokinin;GO:0009753, response to jasmonic acid;GO:0009873, ethylene-activated signaling pathway;GO:0010286, heat acclimation;GO:0…	-	14.0056	26.6989	31.6084	53.6018	23.8899	20.6909	32.3233	39.8644	30.392	63.4404	31.0091	24.8783	37.8353	112.78	42.3493	58.001	40.3389	35.8722
T_46966_c3_g1	DDT	N	gi|734413631|gb|KHN37001.1| Homeobox-leucine zipper protein HOX19 [Glycine soja] 1.2e-117	GO:0003700, DNA binding transcription factor activity;GO:0005634, nucleus;GO:0006351, transcription, DNA-templated;GO:0043565, sequence-specific DNA binding	-	30.4421	18.26	7.12627	5.18789	8.28561	7.15587	12.5982	19.9456	12.1392	8.65056	16.0608	4.1093	9.314	7.81161	17.9557	15.2301	13.6143	26.3603
T_43256_c0_g1	MYB->MYB	Y	gi|951073944|ref|XP_014492319.1| PREDICTED: NAC transcription factor NAM-B2-like [Vigna radiata var. radiata] 1.9e-94	GO:0003677, DNA binding;GO:0003700, DNA binding transcription factor activity;GO:0005634, nucleus;GO:0006351, transcription, DNA-templated;GO:0006355, regulation of transcription, DNA-templated;GO:0010089, xylem development;GO:0043067, regulation of programmed cell death;GO:0048367, shoot system development	-	19.0002	10.9972	10.8798	3.42177	3.89805	4.46757	5.10733	4.64977	5.0356	4.93385	11.4849	9.2796	10.849	8.90216	16.4666	10.4064	10.2356	13.7789
T_85262_c0_g1	C2H2	N	-	GO:0003676, nucleic acid binding;GO:0005634, nucleus;GO:0006351, transcription, DNA-templated;GO:0006355, regulation of transcription, DNA-templated;GO:0009405, pathogenesis;GO:0046872, metal ion binding	-	0	0	0	0	0	0	0	0	0	0	0	0	0	0	0	0	2.92142	1.73598
T_41953_c2_g5	MYB->MYB	Y	gi|908212368|tpg|DAA64927.1| TPA_inf: dof protein [Cajanus cajan] 2.9e-47	GO:0003677, DNA binding;GO:0003700, DNA binding transcription factor activity;GO:0005634, nucleus;GO:0006351, transcription, DNA-templated;GO:0006355, regulation of transcription, DNA-templated;GO:0044212, transcription regulatory region DNA binding;GO:0046872, metal ion binding	-	20.3238	19.55	20.7614	7.80002	6.66531	10.6315	22.3046	17.1669	10.0374	14.408	12.957	11.6315	10.3767	7.18293	15.1337	11.8913	13.5879	10.0479
T_41953_c2_g4	MYB->MYB	N	gi|356558147|ref|XP_003547369.1| PREDICTED: dof zinc finger protein DOF3.6-like [Glycine max] 6.0e-114	GO:0003677, DNA binding;GO:0005634, nucleus;GO:0006351, transcription, DNA-templated;GO:0006355, regulation of transcription, DNA-templated;GO:0046872, metal ion binding	-	23.5768	22.6748	23.8664	15.6724	14.4736	15.4474	23.59	21.7924	10.934	18.401	13.7403	14.9869	11.5172	11.8263	14.8627	23.1245	16.3618	20.7515
T_41953_c2_g2	MYB->MYB	N	gi|571472726|ref|XP_006585698.1| PREDICTED: cyclic dof factor 3-like isoform X1 [Glycine max] 2.8e-210	GO:0003677, DNA binding;GO:0003700, DNA binding transcription factor activity;GO:0005634, nucleus;GO:0006351, transcription, DNA-templated;GO:0006355, regulation of transcription, DNA-templated;GO:0009908, flower development;GO:0046872, metal ion binding	-	2.25337	1.91977	2.26014	2.09483	1.21033	1.18215	2.16642	2.06089	1.07254	0.920183	1.59899	1.5452	1.15673	0.847413	1.2868	1.59667	0.941106	1.97552
T_101142_c0_g1	C2H2	N	gi|514744088|ref|XP_004960546.1| PREDICTED: uncharacterized zinc finger protein At4g06634-like [Setaria italica] 2.4e-06	GO:0003676, nucleic acid binding;GO:0005634, nucleus;GO:0006351, transcription, DNA-templated;GO:0006355, regulation of transcription, DNA-templated;GO:0009405, pathogenesis;GO:0046872, metal ion binding	-	0	0	0	0	0	0	0	4.0601	0	0	0	0	0	0	0	0	0	0
T_44664_c1_g1	C2H2	N	-	GO:0003700, DNA binding transcription factor activity;GO:0005634, nucleus;GO:0006351, transcription, DNA-templated;GO:0009405, pathogenesis;GO:0043565, sequence-specific DNA binding	-	0.147162	0.491471	0.0232743	0.986897	0.465675	0.426756	2.04051	1.37279	0.70834	3.16264	0.216969	1.24323	0.159459	0.450966	1.59959	0.0243755	0.911577	0.466038
T_39845_c0_g1	HB->HB-other	N	gi|363807469|ref|NP_001242392.1| uncharacterized protein LOC100820354 [Glycine max] 3.4e-52	GO:0003677, DNA binding;GO:0003700, DNA binding transcription factor activity;GO:0005634, nucleus;GO:0006351, transcription, DNA-templated;GO:0006355, regulation of transcription, DNA-templated;GO:0008285, negative regulation of cell proliferation;GO:0009640, photomorphogenesis;GO:0010227, floral organ abscission;GO:0010228, vegetative to reproductive phase transition of meristem;GO:0010371, regu…	-	1.55825	0	0	0	0	0	0	0	0	0	0	0	0.624622	0	0.274352	0	0	0.476631
T_46350_c1_g2	bHLH	N	gi|959092779|ref|NP_001304531.1| transcription repressor OFP8-like [Glycine max] 4.6e-23	GO:0005634, nucleus;GO:0006351, transcription, DNA-templated;GO:0045892, negative regulation of transcription, DNA-templated	-	2.92066	2.55424	2.60335	0.975768	2.77324	2.47678	1.73658	1.35418	0.974671	1.17827	1.44713	2.28296	1.68927	1.13021	0.644599	1.08986	1.14916	1.62915
T_46350_c1_g7	bHLH	Y	gi|947092989|gb|KRH41574.1| hypothetical protein GLYMA_08G038400 [Glycine max] 4.4e-118	GO:0005634, nucleus;GO:0006351, transcription, DNA-templated;GO:0045892, negative regulation of transcription, DNA-templated	-	4.2908	7.46988	4.79857	5.35772	12.2166	13.2489	7.48529	7.92273	11.7485	8.01	9.42931	14.4109	9.08757	10.6251	17.676	3.97683	3.7017	3.90061
T_13778_c0_g1	NAC	N	gi|1012322126|gb|KYP34491.1| DELLA protein GAI1 [Cajanus cajan] 4.4e-64	GO:0000989, transcription factor activity, transcription factor binding;GO:0005634, nucleus;GO:0006351, transcription, DNA-templated;GO:0006355, regulation of transcription, DNA-templated;GO:0009740, gibberellic acid mediated signaling pathway	-	0	0	0	0	0	0	0.227493	0.593889	0	0	0.661765	0.797501	0	0	0.202141	0	0	0.178249
T_45411_c0_g2	TUB	N	gi|255638864|gb|ACU19735.1| unknown [Glycine max] 3.2e-74	GO:0002376, immune system process;GO:0003700, DNA binding transcription factor activity;GO:0005634, nucleus;GO:0005789, endoplasmic reticulum membrane;GO:0006351, transcription, DNA-templated;GO:0010200, response to chitin;GO:0016021, integral component of membrane;GO:0030968, endoplasmic reticulum unfolded protein response;GO:0043565, sequence-specific DNA binding	-	56.3381	69.7364	107.49	90.6704	83.5507	86.1251	86.8993	73.906	111.585	123.984	58.213	75.499	98.9922	218.139	57.1075	190.554	139.027	124.026
T_41523_c2_g3	GRAS	N	gi|356508827|ref|XP_003523155.1| PREDICTED: squamosa promoter-binding-like protein 13A isoform X1 [Glycine max] 3.4e-171	GO:0003677, DNA binding;GO:0005634, nucleus;GO:0006351, transcription, DNA-templated;GO:0006355, regulation of transcription, DNA-templated;GO:0046872, metal ion binding;GO:0048653, anther development	-	0.269262	0.345807	0.274781	0.0805782	0	0.392233	0.416254	0.199347	0.268522	0.0304563	0.448416	0.346354	0.39161	0.233168	0.345564	0.201514	0.0862992	0.293183
T_41523_c2_g1	GRAS	N	gi|734363790|gb|KHN16851.1| Squamosa promoter-binding-like protein 13 [Glycine soja] 1.2e-177	GO:0003677, DNA binding;GO:0005634, nucleus;GO:0006351, transcription, DNA-templated;GO:0006355, regulation of transcription, DNA-templated;GO:0046872, metal ion binding;GO:0048653, anther development	-	3.51584	2.66508	3.28724	1.04005	0.731461	0.782436	1.88425	0.787973	1.6091	2.02918	0.995513	1.64089	1.37812	2.54361	1.60262	1.21292	1.47972	1.34721
T_39102_c3_g1	C2C2->C2C2-Dof	N	gi|571508304|ref|XP_006595974.1| PREDICTED: transcription factor ALC-like isoform X1 [Glycine max] 2.9e-111	GO:0003677, DNA binding;GO:0003700, DNA binding transcription factor activity;GO:0005634, nucleus;GO:0006351, transcription, DNA-templated;GO:0007623, circadian rhythm;GO:0009409, response to cold;GO:0010114, response to red light;GO:0010154, fruit development;GO:0010187, negative regulation of seed germination;GO:0048440, carpel development	-	1.66037	1.81739	4.10973	1.75823	1.94347	3.57746	2.49286	1.50216	2.86888	1.78247	3.67276	2.10629	2.07231	2.50543	2.81753	1.5478	2.07903	3.32173
T_42972_c1_g4	SAP	N	gi|947102281|gb|KRH50773.1| hypothetical protein GLYMA_07G243000 [Glycine max] 2.0e-53	GO:0000977, RNA polymerase II regulatory region sequence-specific DNA binding;GO:0001085, RNA polymerase II transcription factor binding;GO:0001228, transcriptional activator activity, RNA polymerase II transcription regulatory region sequence-specific DNA binding;GO:0003682, chromatin binding;GO:0003700, DNA binding transcription factor activity;GO:0005634, nucleus;GO:0005667, transcription fact…	-	19.0427	32.2312	29.6029	16.1303	22.1451	29.8043	31.3649	24.4651	26.0528	23.8702	27.1686	33.7952	31.6171	32.3975	32.9314	23.3874	24.1303	31.4982
T_36207_c0_g1	WRKY	N	gi|303288696|ref|XP_003063636.1| predicted protein [Micromonas pusilla CCMP1545] 2.8e-18	GO:0000436, carbon catabolite activation of transcription from RNA polymerase II promoter;GO:0003677, DNA binding;GO:0003700, DNA binding transcription factor activity;GO:0006366, transcription by RNA polymerase II;GO:0016602, CCAAT-binding factor complex;GO:0043457, regulation of cellular respiration	-	0	0	0	0.176197	0	0	0.142071	0.249545	0	0	0	0	0	0	1.83525	0	0	0.114196
T_39956_c0_g2	MYB->MYB-related	Y	gi|593213171|ref|XP_007132527.1| hypothetical protein PHAVU_011G101900g [Phaseolus vulgaris] 1.2e-141	GO:0003700, DNA binding transcription factor activity;GO:0005634, nucleus;GO:0006351, transcription, DNA-templated;GO:0009873, ethylene-activated signaling pathway;GO:0010200, response to chitin;GO:0016036, cellular response to phosphate starvation;GO:0043565, sequence-specific DNA binding;GO:0044212, transcription regulatory region DNA binding;GO:0045892, negative regulation of transcription, DN…	-	1.47504	2.03652	4.89605	2.89993	1.69775	1.21236	6.15186	3.8318	4.38743	4.6611	3.16519	0.936301	2.92347	2.74029	2.03047	12.6297	12.879	5.90812
T_17183_c0_g1	zn-clus	N	-	GO:0001725, stress fiber;GO:0001952, regulation of cell-matrix adhesion;GO:0003779, actin binding;GO:0005915, zonula adherens;GO:0005925, focal adhesion;GO:0005927, muscle tendon junction;GO:0008270, zinc ion binding;GO:0015629, actin cytoskeleton;GO:0016323, basolateral plasma membrane;GO:0030018, Z disc;GO:0030239, myofibril assembly;GO:0031252, cell leading edge;GO:0045177, apical part of cell…	-	0	0.260801	0	0.209211	0	0	0.416741	0.18488	0.30489	0.079013	0.249407	0.524509	0.0848069	0.236246	0.112229	0.174815	0.111883	0.251712
T_78653_c0_g1	MYB->MYB-related	N	-	GO:0003677, DNA binding;GO:0005634, nucleus	-	0	0	0	0	0	0	0	0	0	0	0	0	0	0	0.903735	0	0	0
T_33466_c0_g1	MYB->MYB	N	-	-	-	0	0.112423	0	0.163786	0	0	0	0.115964	0.135866	0.368409	0	0.117183	0	0.407623	0.943209	0	0	0
T_40503_c0_g1	B3->B3-ARF	N	gi|356564737|ref|XP_003550605.1| PREDICTED: uncharacterized protein LOC100794210 [Glycine max] 0.0e+00	GO:0005634, nucleus;GO:0006351, transcription, DNA-templated;GO:0006355, regulation of transcription, DNA-templated;GO:0008270, zinc ion binding;GO:0009707, chloroplast outer membrane;GO:0016021, integral component of membrane	-	12.0084	10.2526	10.3029	8.2257	6.11886	7.73113	10.9954	10.2288	5.28694	6.52889	7.63775	5.20745	5.62034	4.98048	7.70467	7.45499	6.32929	8.37599
T_33885_c0_g1	bZIP	N	-	GO:0000122, negative regulation of transcription by RNA polymerase II;GO:0000981, RNA polymerase II transcription factor activity, sequence-specific DNA binding;GO:0003677, DNA binding;GO:0005634, nucleus;GO:0005739, mitochondrion;GO:0006351, transcription, DNA-templated;GO:0008270, zinc ion binding;GO:0071400, cellular response to oleic acid	-	0	0	0	0.240743	0	0	1.3682	0	0	1.43685	0	0	0	0	0	0	0	0
[truncated: 1,358 more rows]
