# Supplementary material for: Transcriptome sequencing and analysis reveals the molecular response to selenium stimuli in Pueraria lobata (willd.) Ohwi
Source: PeerJ. 2020 Mar 24;8:e8768. doi: 10.7717/peerj.8768 (PMC7100600; doi:10.7717/peerj.8768)
Supplement: Table S12 — D0, D1, D3, D5, D7 and D9 represent different days after sodium selenite treatment. [file peerj-08-8768-s017.xls]

## Sheet: Sheet1
Table S12. Expression profiles of 436 TFs were correlated with those of structual genes in Se biosynthesis.
TF Gene ID	TF Family	NR annotation	GO annotation	KEGG annotation	Cysteine--tRNA ligase		Cysteine synthase					Sulfite reductase	ATP sulfurylase		Sulfite oxidase	Gamma-glutamyl transferase	Selenocysteine methyltransferas	Methionine adenosyltransferase	Cystathionine beta-lyase	Cystathionine gamma-synthase	Number of co-expression structural genes
					TRINITY_DN39663_c0_g1	TRINITY_DN41783_c1_g2	TRINITY_DN44691_c7_g1	TRINITY_DN41582_c2_g1	TRINITY_DN44519_c0_g1	TRINITY_DN44185_c0_g4	TRINITY_DN41339_c0_g2	TRINITY_DN35861_c0_g1	TRINITY_DN44574_c3_g1	TRINITY_DN39244_c1_g3	TRINITY_DN39317_c0_g1	TRINITY_DN41537_c0_g1	TRINITY_DN45604_c0_g2	TRINITY_DN44895_c1_g2	TRINITY_DN15348_c0_g1	TRINITY_DN42455_c0_g1
T_42350_c1_g4	WRKY	gi|359806196|ref|NP_001240948.1| DELLA protein GAI 1 [Glycine max] 4.0e-274	GO:0000989, transcription factor activity, transcription factor binding;GO:0003700, DNA binding transcription factor activity;GO:0005634, nucleus;GO:0006351, transcription, DNA-templated;GO:0006355, regulation of transcription, DNA-templated;GO:0009723, response to ethylene;GO:0009737, response to abscisic acid;GO:0009740, gibberellic acid mediated signaling pathway;GO:0009863, salicylic acid med…	K14494-ko04075 Plant hormone signal transduction	-0.702785	0.17698	-0.496961	-0.144268	-0.191002	-0.265633	-0.376538	-0.244737	0.731031	0.139782	0.51364	0.133825	-0.263094	-0.193773	0.610967	0.529138	2
T_41380_c0_g1	LOB	gi|955324931|ref|XP_014632033.1| PREDICTED: E2F transcription factor-like E2FE isoform X5 [Glycine max] 8.1e-94	GO:0003677, DNA binding;GO:0003700, DNA binding transcription factor activity;GO:0005634, nucleus;GO:0005667, transcription factor complex;GO:0006351, transcription, DNA-templated;GO:0032876, negative regulation of DNA endoreduplication;GO:0042023, DNA endoreduplication	-	0.83864	0.310689	-0.103687	0.26386	0.25985	-0.420888	0.484537	0.351529	-0.70414	-0.0187352	-0.453676	0.194918	0.47896	-0.212889	-0.287155	-0.337925	2
T_40527_c0_g1	B3->B3-ARF	gi|571475536|ref|XP_006586676.1| PREDICTED: uncharacterized protein LOC100784511 isoform X4 [Glycine max] 5.7e-82	GO:0003677, DNA binding;GO:0003700, DNA binding transcription factor activity;GO:0005634, nucleus;GO:0006351, transcription, DNA-templated;GO:0006355, regulation of transcription, DNA-templated	-	0.846932	0.250839	0.210032	-0.0510778	0.313168	-0.0788959	0.260355	0.0253976	-0.262078	-0.512008	-0.26294	0.211286	0.0276737	0.159374	-0.0270677	-0.703794	2
T_42509_c3_g1	bHLH	gi|947063274|gb|KRH12535.1| hypothetical protein GLYMA_15G177400 [Glycine max] 2.1e-236	GO:0003700, DNA binding transcription factor activity;GO:0005634, nucleus;GO:0006351, transcription, DNA-templated;GO:0006355, regulation of transcription, DNA-templated;GO:0043565, sequence-specific DNA binding;GO:0044212, transcription regulatory region DNA binding;GO:0046872, metal ion binding	-	-0.320744	0.161004	-0.507217	0.514813	0.14937	-0.419951	0.225661	0.16917	-0.199687	0.741251	0.117679	0.0349014	0.481332	-0.279366	-0.0774871	0.783927	2
T_38938_c2_g6	MADS->MADS-MIKC	gi|351724763|ref|NP_001235789.1| MYB transcription factor MYB84 [Glycine max] 7.6e-118	GO:0003677, DNA binding;GO:0003700, DNA binding transcription factor activity;GO:0005634, nucleus;GO:0006351, transcription, DNA-templated;GO:0009740, gibberellic acid mediated signaling pathway;GO:0009753, response to jasmonic acid;GO:0009867, jasmonic acid mediated signaling pathway;GO:0048443, stamen development;GO:0080086, stamen filament development	-	0.3003	0.0443298	0.709935	-0.180721	0.100434	0.492941	-0.323755	-0.22344	0.149461	-0.702333	-0.129733	0.0474151	-0.139364	0.366582	-0.282968	-0.490083	2
T_43009_c5_g4	HSF	gi|356546051|ref|XP_003541445.1| PREDICTED: heat stress transcription factor A-3-like [Glycine max] 1.6e-34	GO:0003677, DNA binding;GO:0003700, DNA binding transcription factor activity;GO:0005634, nucleus;GO:0006351, transcription, DNA-templated;GO:0006355, regulation of transcription, DNA-templated;GO:0009408, response to heat;GO:0010200, response to chitin;GO:0043565, sequence-specific DNA binding	-	-0.282905	0.065089	0.280105	-0.73245	-0.388094	0.128728	-0.560437	-0.590076	0.736861	-0.523256	0.0307727	0.114961	-0.505473	-0.0474803	0.381774	-0.0236888	2
T_39504_c2_g1	WRKY	gi|356512034|ref|XP_003524726.1| PREDICTED: NAC domain-containing protein 100-like [Glycine max] 7.2e-113	GO:0003677, DNA binding;GO:0003700, DNA binding transcription factor activity;GO:0005634, nucleus;GO:0006351, transcription, DNA-templated;GO:0006355, regulation of transcription, DNA-templated	-	0.440135	0.775173	-0.212757	0.0313896	0.144433	-0.447088	0.0708982	0.01607	0.157863	-0.343054	-0.0869141	0.748934	0.129866	-0.26675	0.37172	-0.0676904	2
T_41887_c4_g1	VOZ	gi|351727393|ref|NP_001237671.1| transcription factor [Glycine max] 8.0e-56	GO:0003700, DNA binding transcription factor activity;GO:0005516, calmodulin binding;GO:0005634, nucleus;GO:0006351, transcription, DNA-templated;GO:0010200, response to chitin;GO:0043565, sequence-specific DNA binding;GO:0044212, transcription regulatory region DNA binding	-	-0.557064	-0.270999	0.0522896	-0.494489	-0.275058	0.377812	-0.518854	-0.703231	0.712734	-0.317548	0.325469	-0.228217	-0.668032	0.253823	0.310639	0.116243	2
T_42610_c1_g2	HB->HB-WOX	gi|593459874|ref|XP_007140690.1| hypothetical protein PHAVU_008G133600g [Phaseolus vulgaris] 5.4e-130	GO:0003677, DNA binding;GO:0003700, DNA binding transcription factor activity;GO:0005634, nucleus;GO:0006351, transcription, DNA-templated;GO:0006355, regulation of transcription, DNA-templated;GO:0009637, response to blue light	-	-0.521069	0.0272758	-0.535364	0.232681	-0.190722	-0.324372	0.243639	0.383404	0.135132	0.755683	0.393156	0.0737332	0.0841726	-0.267831	0.309815	0.717671	2
T_42806_c1_g4	FAR1	gi|351724059|ref|NP_001238580.1| uncharacterized protein LOC100499957 [Glycine max] 9.8e-114	GO:0005737, cytoplasm;GO:0005856, cytoskeleton;GO:0005886, plasma membrane;GO:0008270, zinc ion binding;GO:0051015, actin filament binding;GO:0051017, actin filament bundle assembly	-	0.844368	0.22179	0.186317	-0.238153	0.181669	-0.50486	0.157017	0.120929	-0.410099	-0.175318	-0.703915	0.252833	0.159856	-0.277857	0.0467294	-0.531896	2
T_40625_c1_g1	MYB->MYB	gi|593686074|ref|XP_007143708.1| hypothetical protein PHAVU_007G095000g [Phaseolus vulgaris] 1.0e-128	GO:0003677, DNA binding;GO:0003700, DNA binding transcription factor activity;GO:0005634, nucleus;GO:0006351, transcription, DNA-templated;GO:0006355, regulation of transcription, DNA-templated;GO:0007389, pattern specification process;GO:0009733, response to auxin;GO:0009734, auxin-activated signaling pathway;GO:0035198, miRNA binding;GO:0048829, root cap development;GO:0051301, cell division	-	-0.421217	0.0704253	-0.361793	0.23687	0.015395	-0.394381	0.213116	0.086597	-0.0704469	0.74226	0.0930003	0.0586554	0.319274	-0.316857	0.0226027	0.841232	2
T_40029_c1_g1	AP2/ERF->AP2/ERF-ERF	gi|593793430|ref|XP_007159754.1| hypothetical protein PHAVU_002G264300g [Phaseolus vulgaris] 8.1e-100	GO:0003700, DNA binding transcription factor activity;GO:0005634, nucleus;GO:0006351, transcription, DNA-templated;GO:0006355, regulation of transcription, DNA-templated;GO:0043565, sequence-specific DNA binding	-	0.708865	-0.0209194	0.0730616	0.0458146	0.040818	-0.32109	0.43198	0.235679	-0.738357	0.184904	-0.669486	-0.127993	0.337019	-0.0465542	-0.0876907	-0.362969	2
T_40579_c1_g4	B3->B3-ARF	gi|356554798|ref|XP_003545729.1| PREDICTED: zinc finger CCCH domain-containing protein 37-like [Glycine max] 4.9e-113	GO:0001709, cell fate determination;GO:0003677, DNA binding;GO:0003723, RNA binding;GO:0005634, nucleus;GO:0006397, mRNA processing;GO:0009908, flower development;GO:0016607, nuclear speck;GO:0046872, metal ion binding	-	-0.792766	-0.072858	-0.394892	0.140308	0.0579495	-0.120482	-0.252964	-0.179309	0.387065	0.499737	0.369896	-0.118784	0.0698961	-0.18757	0.115594	0.734788	2
T_45890_c4_g1	HB->HB-HD-ZIP	gi|734360950|gb|KHN15531.1| Transcription factor HBP-1b(c1) [Glycine soja] 2.3e-222	GO:0003700, DNA binding transcription factor activity;GO:0005634, nucleus;GO:0006351, transcription, DNA-templated;GO:0043565, sequence-specific DNA binding	K14431-ko04075 Plant hormone signal transduction	-0.455022	-0.154556	0.141092	-0.545397	-0.00568398	0.205855	-0.77136	-0.527257	0.770729	-0.406333	0.18761	-0.0806962	-0.616821	-0.00831168	0.218916	-0.110458	2
T_43399_c2_g3	C2H2	gi|571436723|ref|XP_006573849.1| PREDICTED: heat stress transcription factor A-1b-like [Glycine max] 1.4e-175	GO:0003677, DNA binding;GO:0003700, DNA binding transcription factor activity;GO:0005634, nucleus;GO:0005737, cytoplasm;GO:0006351, transcription, DNA-templated;GO:0009408, response to heat;GO:0043565, sequence-specific DNA binding	-	0.725216	0.341143	-0.134954	0.393427	0.0761677	-0.152836	0.743744	0.594708	-0.489499	0.0541866	-0.0119473	0.366097	0.253853	0.108675	-0.125086	-0.199382	2
T_38934_c0_g6	NF-Y->NF-YB	gi|965665106|dbj|BAT80594.1| hypothetical protein VIGAN_03018500 [Vigna angularis var. angularis] 5.5e-75	GO:0003700, DNA binding transcription factor activity;GO:0005634, nucleus;GO:0006351, transcription, DNA-templated;GO:0006355, regulation of transcription, DNA-templated;GO:0043565, sequence-specific DNA binding	-	-0.326194	0.31482	-0.126409	-0.447877	-0.0740553	-0.13786	-0.472753	-0.70204	0.781818	-0.411675	0.174348	0.332579	-0.368868	-0.0572141	0.550219	0.239971	2
T_44492_c0_g2	MYB->MYB	gi|1012334787|gb|KYP46137.1| Zinc finger and SCAN domain-containing protein 29 [Cajanus cajan] 3.9e-63	GO:0003700, DNA binding transcription factor activity;GO:0005634, nucleus;GO:0005730, nucleolus;GO:0006351, transcription, DNA-templated;GO:0006355, regulation of transcription, DNA-templated;GO:0016592, mediator complex;GO:0043565, sequence-specific DNA binding	-	0.809813	0.0540479	0.370994	-0.202412	0.20188	-0.0252863	0.192516	0.0197432	-0.23117	-0.479574	-0.33257	0.036995	-0.123073	0.159698	-0.141848	-0.74142	2
T_41530_c0_g1	GRAS	gi|734405477|gb|KHN33279.1| Nuclear transcription factor Y subunit A-3 [Glycine soja] 2.9e-32	GO:0003677, DNA binding;GO:0003700, DNA binding transcription factor activity;GO:0006351, transcription, DNA-templated;GO:0016602, CCAAT-binding factor complex	-	0.758943	0.519446	-0.0884655	0.472543	0.0183167	-0.236112	0.702678	0.596295	-0.515823	-0.0368997	-0.0934905	0.351637	0.402389	0.0362722	-0.123568	-0.205119	2
T_45105_c0_g2	LOB	gi|356553419|ref|XP_003545054.1| PREDICTED: protein FAR1-RELATED SEQUENCE 5-like [Glycine max] 0.0e+00	GO:0005634, nucleus;GO:0006355, regulation of transcription, DNA-templated;GO:0008270, zinc ion binding	-	0.569719	0.310079	-0.0956722	0.486904	-0.009821	-0.199365	0.764776	0.818633	-0.523643	0.264566	-0.035035	0.325957	0.346392	-0.0799976	-0.181332	-0.0790447	2
T_44500_c1_g2	MYB->MYB	gi|593692676|ref|XP_007146880.1| hypothetical protein PHAVU_006G078200g [Phaseolus vulgaris] 6.8e-178	GO:0000784, nuclear chromosome, telomeric region;GO:0000785, chromatin;GO:0000786, nucleosome;GO:0003677, DNA binding;GO:0003691, double-stranded telomeric DNA binding;GO:0003700, DNA binding transcription factor activity;GO:0005634, nucleus;GO:0005730, nucleolus;GO:0006334, nucleosome assembly;GO:0006351, transcription, DNA-templated;GO:0009651, response to salt stress;GO:0009723, response to et…	-	0.276645	0.807411	-0.161251	0.275922	-0.128844	-0.288615	0.169571	0.218893	0.185596	-0.162199	0.09587	0.708196	0.308816	-0.0145941	0.492068	0.195749	2
T_42176_c0_g2	AP2/ERF->AP2/ERF-ERF	gi|947059743|gb|KRH09149.1| hypothetical protein GLYMA_16G199300 [Glycine max] 5.8e-166	GO:0003677, DNA binding;GO:0046872, metal ion binding	-	-0.770691	0.156237	-0.147245	0.338687	-0.135343	0.171134	-0.231759	-0.0129638	0.358766	0.306171	0.335231	0.222115	0.302224	-0.114992	0.104607	0.774528	2
T_42176_c0_g1	AP2/ERF->AP2/ERF-ERF	gi|356536423|ref|XP_003536737.1| PREDICTED: transcription factor TCP7 [Glycine max] 1.4e-87	GO:0003677, DNA binding;GO:0003700, DNA binding transcription factor activity;GO:0005634, nucleus;GO:0006351, transcription, DNA-templated;GO:0006355, regulation of transcription, DNA-templated	-	-0.758238	0.0533363	-0.331283	0.19624	-0.260245	0.0667405	-0.0820968	0.0952903	0.418362	0.427609	0.442139	0.210209	0.00930598	-0.204748	0.313509	0.794717	2
T_40201_c1_g1	bHLH	gi|571483671|ref|XP_006589312.1| PREDICTED: DELLA protein RGA-like [Glycine max] 1.9e-235	GO:0000989, transcription factor activity, transcription factor binding;GO:0003700, DNA binding transcription factor activity;GO:0005634, nucleus;GO:0006351, transcription, DNA-templated;GO:0006355, regulation of transcription, DNA-templated;GO:0006808, regulation of nitrogen utilization;GO:0007275, multicellular organism development;GO:0009723, response to ethylene;GO:0009737, response to abscis…	K14494-ko04075 Plant hormone signal transduction	-0.74326	-0.021055	-0.0652422	-0.371184	-0.442642	0.186974	-0.530293	-0.477521	0.748024	-0.178325	0.359971	0.0816747	-0.472565	0.0588709	0.45882	0.413276	2
T_39795_c2_g4	HB->HB-HD-ZIP	gi|593690198|ref|XP_007145700.1| hypothetical protein PHAVU_007G260900g [Phaseolus vulgaris] 3.7e-79	GO:0003700, DNA binding transcription factor activity;GO:0005634, nucleus;GO:0006351, transcription, DNA-templated;GO:0008283, cell proliferation;GO:0009585, red, far-red light phototransduction;GO:0009641, shade avoidance;GO:0009733, response to auxin;GO:0009735, response to cytokinin;GO:0009826, unidimensional cell growth;GO:0010016, shoot system morphogenesis;GO:0010017, red or far-red light s…	-	-0.762935	-0.00316554	-0.270276	-0.0212782	-0.133048	0.151513	-0.278199	-0.153415	0.779926	0.124668	0.641304	0.0507671	-0.295262	0.0803559	0.435619	0.491828	2
T_45177_c3_g1	SRS	gi|965599926|dbj|BAT87104.1| hypothetical protein VIGAN_05044500 [Vigna angularis var. angularis] 2.5e-68	GO:0003677, DNA binding;GO:0003700, DNA binding transcription factor activity;GO:0005634, nucleus;GO:0006351, transcription, DNA-templated;GO:0006952, defense response;GO:0009873, ethylene-activated signaling pathway	-	-0.229752	0.132239	0.122122	-0.550157	-0.279052	0.202799	-0.408589	-0.713584	0.718436	-0.560802	0.239254	0.0929161	-0.577274	0.226926	0.283117	0.0588613	2
T_41026_c0_g3	bZIP	gi|734404435|gb|KHN32946.1| Transcriptional adapter ADA2b [Glycine soja] 2.9e-281	GO:0003677, DNA binding;GO:0003682, chromatin binding;GO:0003700, DNA binding transcription factor activity;GO:0003713, transcription coactivator activity;GO:0005634, nucleus;GO:0006338, chromatin remodeling;GO:0006351, transcription, DNA-templated;GO:0006357, regulation of transcription by RNA polymerase II;GO:0008270, zinc ion binding;GO:0016573, histone acetylation;GO:0035066, positive regulat…	-	0.789287	0.16643	0.00942964	0.249785	0.112687	-0.119308	0.785793	0.517606	-0.540088	0.0593276	-0.141963	0.184197	0.218433	0.178401	-0.0552859	-0.38864	2
T_46690_c0_g1	bZIP	gi|356541228|ref|XP_003539082.1| PREDICTED: scarecrow-like protein 14 [Glycine max] 9.8e-300	GO:0003700, DNA binding transcription factor activity;GO:0005634, nucleus;GO:0005829, cytosol;GO:0006351, transcription, DNA-templated;GO:0006355, regulation of transcription, DNA-templated;GO:0009410, response to xenobiotic stimulus;GO:0043565, sequence-specific DNA binding;GO:0045893, positive regulation of transcription, DNA-templated	-	-0.731913	0.0476197	-0.137568	0.081367	-0.278913	0.267038	-0.130801	-0.0665331	0.600978	0.185638	0.635602	0.147271	-0.208415	0.0843047	0.250173	0.705272	2
T_44899_c1_g3	AP2/ERF->AP2/ERF-ERF	gi|955382180|ref|XP_014625788.1| PREDICTED: ethylene-responsive transcription factor ERF060-like [Glycine max] 7.1e-97	GO:0003677, DNA binding;GO:0003700, DNA binding transcription factor activity;GO:0005634, nucleus;GO:0006351, transcription, DNA-templated;GO:0009873, ethylene-activated signaling pathway	-	-0.166363	0.485462	0.187831	-0.23585	-0.0315446	0.158289	-0.504475	-0.363723	0.715298	-0.703781	0.232211	0.306997	-0.324117	0.0438849	0.147988	-0.1413	2
T_41883_c0_g1	VOZ	gi|920712483|gb|KOM53732.1| hypothetical protein LR48_Vigan09g239100 [Vigna angularis] 1.4e-194	GO:0005634, nucleus;GO:0005737, cytoplasm;GO:0006351, transcription, DNA-templated;GO:0009408, response to heat;GO:0009414, response to water deprivation;GO:0009585, red, far-red light phototransduction;GO:0009631, cold acclimation;GO:0009816, defense response to bacterium, incompatible interaction;GO:0043565, sequence-specific DNA binding;GO:0045893, positive regulation of transcription, DNA-tem…	-	0.00310302	0.402581	-0.290874	0.70743	-0.0473872	-0.176162	0.439634	0.469497	-0.361497	0.511763	0.089156	0.392851	0.735349	-0.0550648	-0.0359923	0.621207	2
T_46343_c0_g3	bHLH	gi|593687944|ref|XP_007144615.1| hypothetical protein PHAVU_007G170200g [Phaseolus vulgaris] 2.4e-150	GO:0001046, core promoter sequence-specific DNA binding;GO:0001228, transcriptional activator activity, RNA polymerase II transcription regulatory region sequence-specific DNA binding;GO:0003700, DNA binding transcription factor activity;GO:0005634, nucleus;GO:0006355, regulation of transcription, DNA-templated;GO:0006366, transcription by RNA polymerase II;GO:0048765, root hair cell differentiat…	-	0.540274	0.131847	0.350898	0.112843	0.0727683	-0.169511	0.357875	0.151088	-0.704178	0.120272	-0.759749	0.0820372	0.554756	0.0317427	-0.332489	-0.12301	2
T_41132_c0_g11	HB->HB-HD-ZIP	gi|593691079|ref|XP_007146109.1| hypothetical protein PHAVU_006G013200g [Phaseolus vulgaris] 6.7e-112	GO:0003700, DNA binding transcription factor activity;GO:0005634, nucleus;GO:0006351, transcription, DNA-templated;GO:0009637, response to blue light;GO:0030308, negative regulation of cell growth;GO:0043565, sequence-specific DNA binding;GO:0045893, positive regulation of transcription, DNA-templated;GO:0048510, regulation of timing of transition from vegetative to reproductive phase;GO:0048573,…	-	0.732367	0.0357896	0.164873	0.297597	0.259549	-0.149597	0.516849	0.302187	-0.831462	0.0820994	-0.563498	-0.141035	0.462916	0.171557	-0.464633	-0.429195	2
T_40993_c4_g7	NAC	gi|1012334483|gb|KYP45842.1| Putative NAC domain-containing protein 9 [Cajanus cajan] 9.0e-184	GO:0003677, DNA binding;GO:0005634, nucleus;GO:0006351, transcription, DNA-templated;GO:0006355, regulation of transcription, DNA-templated	-	0.166352	-0.114901	-0.0676478	0.462959	0.0520932	-0.159839	0.47019	0.530277	-0.703186	0.706038	-0.323685	-0.262288	0.541448	0.00818673	-0.319454	0.117919	2
T_42250_c2_g1	C2H2	gi|955334312|ref|XP_014634184.1| PREDICTED: protein SUPPRESSOR OF FRI 4-like isoform X1 [Glycine max] 5.3e-162	GO:0003677, DNA binding;GO:0003700, DNA binding transcription factor activity;GO:0005634, nucleus;GO:0006355, regulation of transcription, DNA-templated;GO:0009908, flower development;GO:0009910, negative regulation of flower development;GO:0030154, cell differentiation;GO:0046872, metal ion binding	-	-0.280587	0.148467	-0.478771	0.538238	0.0938681	-0.325397	0.206947	0.0969723	-0.241166	0.710387	0.0776171	-0.0212353	0.532968	-0.0759471	-0.0591811	0.762892	2
T_42863_c5_g5	BES1	gi|734413473|gb|KHN36918.1| BES1/BZR1 like protein 4 [Glycine soja] 5.2e-154	GO:0003677, DNA binding;GO:0003700, DNA binding transcription factor activity;GO:0006351, transcription, DNA-templated;GO:0006355, regulation of transcription, DNA-templated;GO:0009742, brassinosteroid mediated signaling pathway	-	-0.776482	-0.017495	-0.303342	0.10118	-0.359261	0.142543	-0.0417363	-0.1399	0.518848	0.311744	0.565179	-0.0358455	-0.157729	0.235177	0.288887	0.73054	2
T_46260_c0_g3	C2H2	gi|734395692|gb|KHN29050.1| Zinc finger protein STOP1 like [Glycine soja] 1.6e-133	GO:0003676, nucleic acid binding;GO:0005634, nucleus;GO:0006351, transcription, DNA-templated;GO:0006355, regulation of transcription, DNA-templated;GO:0046872, metal ion binding	-	-0.0584602	-0.0654642	0.721446	-0.1967	-0.299591	0.716092	-0.184652	-0.281042	0.186848	-0.568875	0.0765211	-0.0963664	-0.224512	0.415258	-0.268828	-0.166544	2
T_45215_c0_g2	C2C2->C2C2-LSD	gi|351723389|ref|NP_001237533.1| uncharacterized protein LOC100306356 [Glycine max] 1.3e-55	GO:0005634, nucleus;GO:0009626, plant-type hypersensitive response;GO:0030154, cell differentiation;GO:0031348, negative regulation of defense response;GO:0034051, negative regulation of plant-type hypersensitive response;GO:0045595, regulation of cell differentiation	-	0.084209	0.743726	0.0816281	-0.231406	-0.124315	-0.256576	-0.163662	-0.155345	0.519398	-0.460306	0.119426	0.710512	-0.00693004	-0.25536	0.331162	0.114629	2
T_42689_c5_g1	MYB->MYB-related	gi|356559298|ref|XP_003547937.1| PREDICTED: TSL-kinase interacting protein 1-like [Glycine max] 0.0e+00	GO:0003677, DNA binding;GO:0003682, chromatin binding;GO:0005634, nucleus;GO:0006351, transcription, DNA-templated;GO:0006355, regulation of transcription, DNA-templated	-	0.786642	0.364253	-0.13933	0.400925	0.192954	-0.227121	0.715795	0.555821	-0.478503	0.0316457	-0.081024	0.358254	0.371066	0.109173	0.0302134	-0.303623	2
T_43375_c1_g2	C2H2	gi|593787758|ref|XP_007156918.1| hypothetical protein PHAVU_002G028100g [Phaseolus vulgaris] 9.1e-96	GO:0003676, nucleic acid binding;GO:0003700, DNA binding transcription factor activity;GO:0005634, nucleus;GO:0006351, transcription, DNA-templated;GO:0006355, regulation of transcription, DNA-templated;GO:0009937, regulation of gibberellic acid mediated signaling pathway;GO:0010029, regulation of seed germination;GO:0010431, seed maturation;GO:0044212, transcription regulatory region DNA binding…	-	-0.841612	-0.120655	-0.134067	-0.0683524	-0.0697918	0.310091	-0.404572	-0.27292	0.725211	0.0856903	0.607422	-0.0540121	-0.360914	0.115055	0.252688	0.480768	2
T_43375_c1_g8	C2H2	gi|590703865|ref|XP_007046994.1| C2H2-like zinc finger protein [Theobroma cacao] 3.6e-66	GO:0003676, nucleic acid binding;GO:0003677, DNA binding;GO:0003700, DNA binding transcription factor activity;GO:0006351, transcription, DNA-templated;GO:0006355, regulation of transcription, DNA-templated;GO:0046872, metal ion binding	-	-0.736026	-0.081483	-0.156616	0.286365	-0.213165	0.270589	0.143452	0.23483	0.23586	0.520057	0.485846	0.0267942	0.0578852	-0.00188785	-0.0330941	0.71638	2
T_44668_c1_g1	B3->B3-ARF	gi|356550817|ref|XP_003543780.1| PREDICTED: auxin response factor 17-like [Glycine max] 3.1e-129	GO:0000987, proximal promoter sequence-specific DNA binding;GO:0003677, DNA binding;GO:0003700, DNA binding transcription factor activity;GO:0005634, nucleus;GO:0006351, transcription, DNA-templated;GO:0006355, regulation of transcription, DNA-templated;GO:0009555, pollen development;GO:0009653, anatomical structure morphogenesis;GO:0009734, auxin-activated signaling pathway;GO:0010208, pollen wa…	-	-0.359864	0.135461	-0.385498	0.553867	-0.0744263	-0.149658	0.360913	0.418494	-0.224347	0.770772	0.281941	0.0140927	0.330578	-0.086253	-0.0818781	0.729304	2
T_42248_c1_g1	MYB->MYB	gi|356496114|ref|XP_003516915.1| PREDICTED: myb protein-like [Glycine max] 1.1e-175	GO:0003677, DNA binding;GO:0003700, DNA binding transcription factor activity;GO:0005634, nucleus;GO:0006351, transcription, DNA-templated;GO:0009414, response to water deprivation;GO:0009651, response to salt stress;GO:0009723, response to ethylene;GO:0009733, response to auxin;GO:0009737, response to abscisic acid;GO:0009738, abscisic acid-activated signaling pathway;GO:0009739, response to gib…	-	0.629183	0.380507	-0.100021	0.491912	0.218062	-0.187267	0.703705	0.722867	-0.335279	0.117583	0.109463	0.34449	0.373263	0.17226	-0.0488339	-0.208985	2
T_42118_c0_g1	C2H2	gi|356538069|ref|XP_003537527.1| PREDICTED: uncharacterized protein LOC100785257 [Glycine max] 1.1e-196	GO:0046872, metal ion binding	-	0.433936	0.195952	-0.0485523	0.522768	-0.0460596	-0.1749	0.772836	0.664818	-0.758733	0.494981	-0.221207	0.09811	0.537076	0.0955388	-0.150088	0.0930817	2
T_40122_c3_g6	AP2/ERF->AP2/ERF-ERF	gi|920703577|gb|KOM46802.1| hypothetical protein LR48_Vigan07g050600 [Vigna angularis] 1.3e-55	GO:0003677, DNA binding;GO:0003700, DNA binding transcription factor activity;GO:0005634, nucleus;GO:0006351, transcription, DNA-templated;GO:0006952, defense response;GO:0009873, ethylene-activated signaling pathway;GO:0010105, negative regulation of ethylene-activated signaling pathway	-	-0.717998	-0.0781774	0.0756526	-0.303299	-0.168433	0.331429	-0.686248	-0.531249	0.838515	-0.343291	0.401252	-0.0407145	-0.418453	0.223099	0.344563	0.197194	2
T_36751_c0_g2	C2H2	gi|356568969|ref|XP_003552680.1| PREDICTED: zinc finger protein ZAT11-like [Glycine max] 2.7e-79	GO:0003700, DNA binding transcription factor activity;GO:0005634, nucleus;GO:0006351, transcription, DNA-templated;GO:0006355, regulation of transcription, DNA-templated;GO:0010200, response to chitin;GO:0043565, sequence-specific DNA binding;GO:0044212, transcription regulatory region DNA binding;GO:0046872, metal ion binding;GO:0071289, cellular response to nickel ion;GO:2000280, regulation of …	-	-0.254136	-0.0532842	0.341871	-0.609005	-0.353801	0.392974	-0.368097	-0.472362	0.728449	-0.542557	0.279318	0.0324352	-0.720441	0.275958	0.252595	-0.101401	2
T_39409_c0_g2	MYB->MYB-related	gi|955332373|ref|XP_014633711.1| PREDICTED: probable protein phosphatase 2C 40 [Glycine max] 4.9e-194	GO:0004722, protein serine/threonine phosphatase activity;GO:0046872, metal ion binding	-	0.141016	0.0768012	-0.100134	0.846071	0.0987288	0.276968	0.417159	0.541737	-0.589974	0.239847	0.273785	-0.133423	0.511029	0.275296	-0.462827	0.0954958	1
T_43064_c2_g2	C3H	gi|920701196|gb|KOM44421.1| hypothetical protein LR48_Vigan05g202600 [Vigna angularis] 4.9e-59	GO:0005634, nucleus;GO:0006351, transcription, DNA-templated;GO:0006355, regulation of transcription, DNA-templated;GO:0008270, zinc ion binding;GO:0035064, methylated histone binding	-	0.285151	0.591525	-0.011169	0.677829	0.0926705	-0.0341366	0.340405	0.406225	-0.221442	0.0252271	0.0920724	0.427012	0.77007	0.216484	-0.0310592	0.127165	1
T_33200_c0_g1	C2C2->C2C2-GATA	gi|571491267|ref|XP_006591861.1| PREDICTED: uncharacterized protein LOC100783345 isoform X1 [Glycine max] 2.4e-100	GO:0003677, DNA binding;GO:0003700, DNA binding transcription factor activity;GO:0005634, nucleus;GO:0006351, transcription, DNA-templated;GO:0009908, flower development;GO:0010228, vegetative to reproductive phase transition of meristem;GO:0040008, regulation of growth;GO:0048364, root development	-	0.923477	0.487052	0.0494373	0.0528528	0.315013	-0.415333	0.263732	0.143836	-0.365951	-0.375765	-0.410565	0.421184	0.284327	-0.117911	0.0642752	-0.529385	1
T_41233_c0_g1	BBR-BPC	gi|1012332927|gb|KYP44339.1| Transcription factor bHLH135 family [Cajanus cajan] 1.3e-32	GO:0006351, transcription, DNA-templated;GO:0006355, regulation of transcription, DNA-templated;GO:0009740, gibberellic acid mediated signaling pathway;GO:0040008, regulation of growth	-	0.531651	0.13198	-0.197934	0.456217	0.426859	-0.430363	0.421692	0.33965	-0.714943	0.434075	-0.391082	0.132222	0.575683	-0.298593	-0.351918	0.0930451	1
T_40844_c2_g1	FAR1	gi|351722480|ref|NP_001234943.1| PLETHORA 2 [Glycine max] 1.5e-101	GO:0000723, telomere maintenance;GO:0003677, DNA binding;GO:0003700, DNA binding transcription factor activity;GO:0005634, nucleus;GO:0006351, transcription, DNA-templated;GO:0007275, multicellular organism development;GO:0007389, pattern specification process;GO:0009734, auxin-activated signaling pathway;GO:0009873, ethylene-activated signaling pathway;GO:0010449, root meristem growth;GO:0019827…	-	0.586317	0.0882588	-0.077826	0.313837	0.526023	-0.393121	0.267272	0.108021	-0.736893	0.237606	-0.543066	0.0543617	0.617714	-0.276996	-0.418852	-0.0894139	1
T_44809_c2_g1	C2H2	gi|356497343|ref|XP_003517520.1| PREDICTED: zinc finger CCCH domain-containing protein 55-like [Glycine max] 6.5e-168	GO:0000166, nucleotide binding;GO:0003677, DNA binding;GO:0003723, RNA binding;GO:0046872, metal ion binding	-	0.130217	0.454399	-0.59348	0.749547	0.281873	-0.427373	0.375036	0.437389	-0.317627	0.465197	0.114129	0.304079	0.57997	-0.158004	-0.0555256	0.453522	1
T_43203_c0_g3	GRAS	gi|351723731|ref|NP_001237801.1| ethylene-responsive element binding protein 1 [Glycine max] 1.4e-82	GO:0003677, DNA binding;GO:0003700, DNA binding transcription factor activity;GO:0005634, nucleus;GO:0006351, transcription, DNA-templated;GO:0006952, defense response;GO:0009873, ethylene-activated signaling pathway	-	0.257059	0.395309	-0.349363	-0.047935	0.183972	-0.861628	0.114571	0.106561	-0.0278758	0.2356	-0.249237	0.241646	0.262322	-0.459939	0.372545	0.0498657	1
T_13444_c0_g1	NAC	gi|1012364379|gb|KYP75561.1| NAC domain-containing protein 69 [Cajanus cajan] 5.7e-15	GO:0002230, positive regulation of defense response to virus by host;GO:0002237, response to molecule of bacterial origin;GO:0003677, DNA binding;GO:0003700, DNA binding transcription factor activity;GO:0003713, transcription coactivator activity;GO:0005634, nucleus;GO:0006351, transcription, DNA-templated;GO:0006355, regulation of transcription, DNA-templated;GO:0009615, response to virus;GO:001…	-	0.0119934	0.0190987	-0.196769	-0.226121	-0.146658	-0.340046	-0.0618503	-0.298844	0.206167	0.0121533	0.0198786	0.110331	-0.169528	-0.00260658	0.738543	0.15853	1
T_101533_c0_g1	C2H2	-	-	-	-0.286136	0.247023	-0.501535	-0.286899	-0.265066	-0.422239	-0.14979	-0.087207	0.550993	0.0899249	0.283388	0.294347	-0.363839	-0.227019	0.761642	0.313558	1
T_43782_c1_g3	C2H2	gi|947071353|gb|KRH20244.1| hypothetical protein GLYMA_13G165300 [Glycine max] 5.7e-123	GO:0004722, protein serine/threonine phosphatase activity;GO:0046872, metal ion binding	-	0.810674	0.296727	-0.183155	0.362198	0.288096	-0.434104	0.559739	0.343528	-0.634542	0.163511	-0.287895	0.192966	0.480293	-0.105989	-0.185142	-0.194347	1
T_34850_c0_g2	zn-clus	gi|971516609|dbj|GAQ81616.1| Myb domain protein [Klebsormidium flaccidum] 9.5e-06	GO:0003677, DNA binding;GO:0006355, regulation of transcription, DNA-templated;GO:0019185, snRNA-activating protein complex;GO:0042795, snRNA transcription by RNA polymerase II;GO:0042796, snRNA transcription by RNA polymerase III	-	-0.289025	0.0888642	-0.168125	0.482343	-0.278832	0.288518	0.326624	0.420621	0.129282	0.222251	0.748654	-0.0646687	-0.0564142	0.43771	-0.124255	0.339762	1
T_39604_c2_g3	MYB->MYB-related	gi|356528396|ref|XP_003532789.1| PREDICTED: transcription factor EGL1-like [Glycine max] 0.0e+00	GO:0001708, cell fate specification;GO:0003677, DNA binding;GO:0003700, DNA binding transcription factor activity;GO:0005634, nucleus;GO:0006351, transcription, DNA-templated;GO:0007275, multicellular organism development;GO:0008152, metabolic process;GO:0009957, epidermal cell fate specification;GO:0010091, trichome branching;GO:0016597, amino acid binding	-	0.773589	0.228826	-0.149503	0.40006	0.488601	-0.286624	0.457714	0.383892	-0.637723	-0.0389239	-0.230687	0.0185831	0.419723	-0.0704615	-0.352913	-0.479835	1
T_83202_c0_g1	C3H	gi|950954013|ref|XP_014496318.1| PREDICTED: WRKY transcription factor 44 [Vigna radiata var. radiata] 2.3e-34	GO:0003700, DNA binding transcription factor activity;GO:0005634, nucleus;GO:0006351, transcription, DNA-templated;GO:0043565, sequence-specific DNA binding	-	-0.0893324	-0.0936842	-0.0186676	-0.46213	-0.425361	-0.0114517	-0.210845	-0.355539	0.439148	-0.265212	0.0155521	-0.0143917	-0.403001	0.276061	0.794665	-0.124358	1
T_39201_c0_g1	zf-HD	gi|955314890|ref|XP_014629912.1| PREDICTED: transcription factor E2FC isoform X3 [Glycine max] 8.6e-148	GO:0000902, cell morphogenesis;GO:0003677, DNA binding;GO:0003700, DNA binding transcription factor activity;GO:0005634, nucleus;GO:0005667, transcription factor complex;GO:0005730, nucleolus;GO:0005737, cytoplasm;GO:0006351, transcription, DNA-templated;GO:0042023, DNA endoreduplication;GO:0044212, transcription regulatory region DNA binding;GO:0046982, protein heterodimerization activity;GO:005…	K06620-ko04110 Cell cycle	0.27357	0.25874	-0.0131937	0.520223	0.302643	-0.189009	0.292217	0.359899	-0.474245	0.351054	-0.161405	0.14403	0.704089	-0.219302	-0.512305	0.210151	1
T_41172_c1_g3	HB->HB-HD-ZIP	gi|356540888|ref|XP_003538916.1| PREDICTED: protein FAR1-RELATED SEQUENCE 5-like [Glycine max] 0.0e+00	GO:0005634, nucleus;GO:0006355, regulation of transcription, DNA-templated;GO:0008270, zinc ion binding	-	0.890783	0.286529	-0.0323345	0.263251	0.29724	-0.324139	0.618097	0.438798	-0.537515	-0.037521	-0.222237	0.246448	0.263895	0.0455608	-0.113512	-0.450492	1
T_39824_c2_g3	HB->HB-other	gi|571467246|ref|XP_006583882.1| PREDICTED: bZIP transcription factor TRAB1-like [Glycine max] 2.2e-129	GO:0003700, DNA binding transcription factor activity;GO:0004553, hydrolase activity, hydrolyzing O-glycosyl compounds;GO:0005576, extracellular region;GO:0005618, cell wall;GO:0005886, plasma membrane;GO:0005975, carbohydrate metabolic process;GO:0006952, defense response;GO:0009506, plasmodesma;GO:0030247, polysaccharide binding;GO:0031225, anchored component of membrane;GO:0042973, glucan endo…	K14432-ko04075 Plant hormone signal transduction	0.797799	0.30667	0.0279539	0.239811	0.28944	-0.149131	0.307387	0.0553364	-0.482819	-0.294848	-0.347158	0.245512	0.277618	0.0162185	-0.154989	-0.361764	1
T_46041_c0_g1	WRKY	-	GO:0000981, RNA polymerase II transcription factor activity, sequence-specific DNA binding;GO:0003677, DNA binding;GO:0005634, nucleus;GO:0006351, transcription, DNA-templated;GO:0006357, regulation of transcription by RNA polymerase II;GO:0035264, multicellular organism growth;GO:0046872, metal ion binding	-	-0.514065	0.161254	-0.485738	0.416579	-0.0872497	0.00113732	-0.0511644	0.146366	0.499705	0.258059	0.73673	0.06426	-0.0297241	0.262914	0.40544	0.452511	1
T_68862_c0_g1	C2H2	gi|356574631|ref|XP_003555449.1| PREDICTED: transcription factor WER-like [Glycine max] 1.9e-34	GO:0003677, DNA binding;GO:0005634, nucleus;GO:0006351, transcription, DNA-templated;GO:0006355, regulation of transcription, DNA-templated	-	-0.129735	0.195539	-0.33035	-0.237251	-0.252663	-0.420297	-0.147178	-0.00606483	0.511225	0.0678264	0.0981036	0.364064	-0.181351	-0.12179	0.968965	0.143228	1
T_43907_c2_g3	AP2/ERF->AP2/ERF-ERF	gi|571473146|ref|XP_003530479.2| PREDICTED: ethylene-responsive transcription factor ERF113-like [Glycine max] 6.5e-89	GO:0003677, DNA binding;GO:0003700, DNA binding transcription factor activity;GO:0005634, nucleus;GO:0006351, transcription, DNA-templated;GO:0009873, ethylene-activated signaling pathway	-	-0.0290003	-0.164606	-0.0789299	0.712703	-0.116247	0.432478	0.609361	0.500934	-0.460724	0.333158	0.29917	-0.281572	0.262638	0.481105	-0.324604	0.143639	1
T_36080_c0_g1	AP2/ERF->AP2/ERF-ERF	-	-	-	-0.0223392	0.0267495	-0.313078	0.749847	0.218233	0.12583	0.35418	0.283044	-0.431037	0.440962	0.0969544	-0.11463	0.402097	0.197797	-0.159447	0.234819	1
T_45668_c0_g1	NAC	gi|326487602|dbj|BAK05473.1| predicted protein [Hordeum vulgare subsp. vulgare] 2.0e-60	GO:0003676, nucleic acid binding;GO:0005634, nucleus;GO:0005829, cytosol;GO:0006351, transcription, DNA-templated;GO:0006355, regulation of transcription, DNA-templated;GO:0009405, pathogenesis;GO:0034599, cellular response to oxidative stress;GO:0034605, cellular response to heat;GO:0046872, metal ion binding;GO:0071277, cellular response to calcium ion;GO:1900409, positive regulation of cellula…	-	-0.437028	0.166873	-0.371923	0.343059	-0.44912	0.150963	0.12421	0.241128	0.338351	0.211797	0.793458	0.0209308	-0.15582	0.310711	0.211666	0.467118	1
T_44817_c3_g2	C2H2	gi|758852404|gb|AJP06320.1| MADS2, partial [Pinus tabuliformis] 2.2e-16	GO:0003677, DNA binding;GO:0003700, DNA binding transcription factor activity;GO:0005634, nucleus;GO:0005737, cytoplasm;GO:0006351, transcription, DNA-templated;GO:0008301, DNA binding, bending;GO:0043565, sequence-specific DNA binding;GO:0061393, positive regulation of transcription from RNA polymerase II promoter in response to osmotic stress	K09260-ko04022 cGMP - PKG signaling pathway;ko04013 MAPK signaling pathway - fly	-0.330001	0.0795366	-0.452769	-0.253768	-0.366882	-0.402826	-0.342807	-0.233078	0.560997	0.0647256	0.196588	0.095153	-0.303748	-0.0250197	0.885313	0.264837	1
T_45049_c1_g2	bHLH	gi|955393196|ref|XP_014628278.1| PREDICTED: protein ALWAYS EARLY 2-like isoform X3 [Glycine max] 0.0e+00	GO:0003677, DNA binding;GO:0005634, nucleus;GO:0006351, transcription, DNA-templated;GO:0007049, cell cycle;GO:0017053, transcriptional repressor complex	-	0.829524	0.144244	0.121669	0.020303	0.324415	-0.223417	0.241711	-0.0093658	-0.489063	-0.269444	-0.509376	0.0223582	0.126174	0.0160573	-0.191392	-0.585427	1
T_86340_c0_g1	C2H2	-	GO:0000978, RNA polymerase II proximal promoter sequence-specific DNA binding;GO:0000982, transcription factor activity, RNA polymerase II proximal promoter sequence-specific DNA binding;GO:0005634, nucleus;GO:0005737, cytoplasm;GO:0006351, transcription, DNA-templated;GO:0006357, regulation of transcription by RNA polymerase II;GO:0008270, zinc ion binding	-	-0.00542233	0.161044	-0.268838	-0.379157	-0.153839	-0.431629	-0.202345	-0.117612	0.555237	-0.0422001	0.0324882	0.387182	-0.319017	-0.136549	0.887924	0.00982404	1
T_38928_c0_g1	AP2/ERF->AP2/ERF-ERF	-	GO:0003676, nucleic acid binding;GO:0005634, nucleus;GO:0006351, transcription, DNA-templated;GO:0006355, regulation of transcription, DNA-templated;GO:0009405, pathogenesis;GO:0046872, metal ion binding	-	-0.32579	0.128227	-0.53832	-0.110857	-0.26394	-0.133005	-0.168091	-0.333875	0.530897	-0.041525	0.717751	-0.0654468	-0.469229	0.144041	0.406832	0.329806	1
T_36154_c0_g1	WRKY	gi|356503823|ref|XP_003520702.1| PREDICTED: NAC domain-containing protein 90-like [Glycine max] 2.5e-128	GO:0003677, DNA binding;GO:0003700, DNA binding transcription factor activity;GO:0005634, nucleus;GO:0006351, transcription, DNA-templated;GO:0006355, regulation of transcription, DNA-templated	-	0.126394	-0.184823	0.523	-0.298717	-0.124547	0.577891	-0.303913	-0.395498	0.247353	-0.727013	0.0584155	-0.0528284	-0.307805	0.358055	-0.080102	-0.436081	1
T_42209_c1_g1	bHLH	gi|947075144|gb|KRH23984.1| hypothetical protein GLYMA_12G014700 [Glycine max] 3.2e-164	GO:0005524, ATP binding;GO:0005634, nucleus;GO:0006351, transcription, DNA-templated;GO:0006355, regulation of transcription, DNA-templated;GO:0032502, developmental process	-	0.75762	0.407425	0.00466132	0.17883	0.299704	-0.421898	0.2811	0.0643821	-0.386252	-0.0433076	-0.338103	0.25044	0.384619	-0.052254	-0.18275	-0.181525	1
T_52937_c0_g1	C2H2	gi|612393492|ref|XP_007512266.1| PREDICTED: similar to Zinc finger protein 271 (Zinc finger protein 7) (HZF7) (Zinc finger protein ZNFphex133) (Epstein-Barr virus-induced zinc finger protein) (ZNF-EB) (CT-ZFP48) (Zinc finger protein [Bathycoccus prasinos] 1.0e-09	GO:0003676, nucleic acid binding;GO:0003677, DNA binding;GO:0005634, nucleus;GO:0006351, transcription, DNA-templated;GO:0006355, regulation of transcription, DNA-templated;GO:0046872, metal ion binding	-	-0.129735	0.195539	-0.33035	-0.237251	-0.252663	-0.420297	-0.147178	-0.00606483	0.511225	0.0678264	0.0981036	0.364064	-0.181351	-0.12179	0.968965	0.143228	1
T_40137_c1_g1	bHLH	gi|734387673|gb|KHN25436.1| Putative transcription factor PosF21 [Glycine soja] 6.8e-147	GO:0003700, DNA binding transcription factor activity;GO:0005634, nucleus;GO:0006351, transcription, DNA-templated;GO:0043565, sequence-specific DNA binding	-	-0.27921	0.186314	-0.471361	0.47001	-0.0531693	-0.194586	0.40972	0.0874133	-0.0476762	0.597113	0.356496	0.142592	0.268005	0.0461818	0.257857	0.812868	1
T_34798_c0_g1	zn-clus	gi|356565198|ref|XP_003550830.1| PREDICTED: zinc finger CCCH domain-containing protein 39-like [Glycine max] 3.2e-185	GO:0003677, DNA binding;GO:0003700, DNA binding transcription factor activity;GO:0006355, regulation of transcription, DNA-templated;GO:0046872, metal ion binding	-	-0.337071	-0.213716	0.00188465	0.383664	-0.120091	0.0974712	0.4293	0.439847	-0.387439	0.741182	0.0455494	-0.193695	0.446576	-0.0470519	-0.361876	0.520629	1
T_42616_c3_g8	HB->HB-WOX	gi|356508136|ref|XP_003522816.1| PREDICTED: tRNA-dihydrouridine(47) synthase [NAD(P)(+)]-like isoform X2 [Glycine max] 0.0e+00	GO:0005829, cytosol;GO:0017150, tRNA dihydrouridine synthase activity;GO:0046872, metal ion binding;GO:0050660, flavin adenine dinucleotide binding	-	0.30938	0.1167	-0.15613	0.577274	0.240688	-0.2631	0.618146	0.505665	-0.683905	0.560201	-0.116786	-0.0566619	0.714611	-0.114232	-0.454033	0.202598	1
T_41844_c1_g2	bHLH	gi|571523947|ref|XP_006598713.1| PREDICTED: uncharacterized protein LOC100500526 isoform X1 [Glycine max] 5.5e-260	GO:0003676, nucleic acid binding;GO:0003700, DNA binding transcription factor activity;GO:0005634, nucleus;GO:0006351, transcription, DNA-templated;GO:0006355, regulation of transcription, DNA-templated;GO:0010044, response to aluminum ion;GO:0010447, response to acidic pH;GO:0046872, metal ion binding	-	0.815893	0.20832	0.112355	0.140293	0.0318595	0.032811	0.52967	0.354323	-0.378272	-0.337321	-0.0977576	0.142598	0.0385104	0.264021	-0.0253641	-0.62638	1
T_41844_c1_g1	bHLH	gi|734364110|gb|KHN17093.1| Protein SENSITIVE TO PROTON RHIZOTOXICITY 1 [Glycine soja] 4.7e-278	GO:0003676, nucleic acid binding;GO:0003700, DNA binding transcription factor activity;GO:0005634, nucleus;GO:0006351, transcription, DNA-templated;GO:0006355, regulation of transcription, DNA-templated;GO:0010044, response to aluminum ion;GO:0010447, response to acidic pH;GO:0046872, metal ion binding	-	0.744884	0.29523	-0.00375246	0.0464274	0.178504	-0.130052	0.241313	-0.0449086	-0.371051	-0.37959	-0.208198	0.197275	0.00898225	0.0100493	-0.142991	-0.365035	1
T_41055_c1_g2	LOB	gi|908212404|tpg|DAA64945.1| TPA_inf: dof protein [Cajanus cajan] 2.6e-90	GO:0003677, DNA binding;GO:0003700, DNA binding transcription factor activity;GO:0005634, nucleus;GO:0006351, transcription, DNA-templated;GO:0006355, regulation of transcription, DNA-templated;GO:0009733, response to auxin;GO:0009751, response to salicylic acid;GO:0042545, cell wall modification;GO:0044212, transcription regulatory region DNA binding;GO:0045787, positive regulation of cell cycle…	-	-0.48879	0.295114	0.0851738	-0.121403	-0.134428	0.266733	-0.503139	-0.471381	0.756507	-0.409579	0.335895	0.350842	-0.2266	0.0896493	0.336094	0.347958	1
T_39591_c3_g5	MYB->MYB-related	gi|356510689|ref|XP_003524068.1| PREDICTED: ethylene-responsive transcription factor 5 [Glycine max] 1.4e-109	GO:0003677, DNA binding;GO:0003700, DNA binding transcription factor activity;GO:0005634, nucleus;GO:0006351, transcription, DNA-templated;GO:0006952, defense response;GO:0009409, response to cold;GO:0009873, ethylene-activated signaling pathway;GO:0010200, response to chitin	-	-0.133443	0.453491	0.155449	-0.389896	-0.283073	0.0950956	-0.419984	-0.466676	0.776992	-0.620299	0.211949	0.430342	-0.41039	0.0657518	0.373587	0.089475	1
T_39591_c3_g1	MYB->MYB-related	gi|955321303|ref|XP_014631241.1| PREDICTED: homeobox-leucine zipper protein ATHB-6 isoform X1 [Glycine max] 2.6e-122	GO:0003677, DNA binding;GO:0003700, DNA binding transcription factor activity;GO:0005634, nucleus;GO:0006351, transcription, DNA-templated;GO:0009414, response to water deprivation;GO:0009738, abscisic acid-activated signaling pathway;GO:0009788, negative regulation of abscisic acid-activated signaling pathway;GO:0043565, sequence-specific DNA binding;GO:0045893, positive regulation of transcript…	-	-0.00630889	0.390184	-0.229374	0.461272	-0.134138	-0.0409161	0.459738	0.762938	0.0713593	0.177502	0.481261	0.353435	0.219413	0.0392648	0.2044	0.102879	1
T_39591_c3_g3	MYB->MYB-related	gi|356549699|ref|XP_003543229.1| PREDICTED: ethylene-responsive transcription factor 4 [Glycine max] 3.7e-35	GO:0003677, DNA binding;GO:0003700, DNA binding transcription factor activity;GO:0005634, nucleus;GO:0006351, transcription, DNA-templated;GO:0009873, ethylene-activated signaling pathway;GO:0009908, flower development;GO:0010102, lateral root morphogenesis;GO:0010432, bract development;GO:0010451, floral meristem growth;GO:0010582, floral meristem determinacy;GO:0044212, transcription regulatory…	-	-0.259205	0.302064	0.123632	-0.375379	-0.257216	0.228743	-0.441056	-0.576499	0.783604	-0.591415	0.31655	0.263935	-0.5026	0.19624	0.266318	0.129916	1
T_24694_c0_g2	NF-Y->NF-YB	gi|697179638|ref|XP_009598796.1| PREDICTED: GATA transcription factor 11-like isoform X1 [Nicotiana tomentosiformis] 2.0e-09	GO:0003700, DNA binding transcription factor activity;GO:0005634, nucleus;GO:0006351, transcription, DNA-templated;GO:0008270, zinc ion binding;GO:0043565, sequence-specific DNA binding	-	-0.196812	0.155157	-0.236506	-0.130503	-0.387574	-0.22876	-0.244036	0.0823743	0.538275	0.0469778	0.278933	0.23962	-0.269011	0.101858	0.808796	0.16145	1
T_42048_c0_g1	C2H2	gi|571521110|ref|XP_006598111.1| PREDICTED: neurofilament medium polypeptide-like [Glycine max] 1.0e-51	GO:0000166, nucleotide binding;GO:0000783, nuclear telomere cap complex;GO:0003691, double-stranded telomeric DNA binding;GO:0003723, RNA binding;GO:0005634, nucleus;GO:0006351, transcription, DNA-templated;GO:0006355, regulation of transcription, DNA-templated;GO:0008270, zinc ion binding;GO:0009507, chloroplast;GO:0031627, telomeric loop formation	-	0.700542	0.102236	-0.351552	0.0907996	0.452001	-0.435079	0.241353	0.08496	-0.391343	-0.0856424	-0.256596	0.0737012	0.155157	-0.195385	0.0926402	-0.509056	1
T_41319_c1_g1	HB->HB-HD-ZIP	gi|356522908|ref|XP_003530084.1| PREDICTED: transcription repressor KAN1-like isoform X1 [Glycine max] 6.7e-177	GO:0003700, DNA binding transcription factor activity;GO:0005634, nucleus;GO:0006351, transcription, DNA-templated;GO:0006355, regulation of transcription, DNA-templated;GO:0009887, animal organ morphogenesis;GO:0009943, adaxial/abaxial axis specification;GO:0009944, polarity specification of adaxial/abaxial axis;GO:0009956, radial pattern formation;GO:0010051, xylem and phloem pattern formation;…	-	0.715442	0.53484	-0.191832	0.259339	0.2257	-0.336305	0.505642	0.297981	-0.238266	-0.249719	-0.0176019	0.35091	0.0914123	0.101234	0.00399905	-0.306222	1
T_44331_c0_g1	C2H2	gi|571517103|ref|XP_006597486.1| PREDICTED: uncharacterized protein LOC102661478 [Glycine max] 2.6e-108	GO:0000302, response to reactive oxygen species;GO:0003677, DNA binding;GO:0003700, DNA binding transcription factor activity;GO:0005634, nucleus;GO:0006351, transcription, DNA-templated;GO:0009723, response to ethylene;GO:0009873, ethylene-activated signaling pathway;GO:0035865, cellular response to potassium ion;GO:0043565, sequence-specific DNA binding;GO:0048528, post-embryonic root developme…	-	-0.330742	0.26036	-0.40159	-0.310987	-0.223753	-0.289277	-0.150533	-0.137199	0.628356	-0.0107583	0.392282	0.413086	-0.38674	-0.34204	0.705782	0.317085	1
T_45788_c2_g3	B3->B3	gi|356535794|ref|XP_003536428.1| PREDICTED: uncharacterized protein LOC100812134 [Glycine max] 1.9e-204	-	-	0.791361	0.224936	-0.112733	0.176791	0.153247	-0.359732	0.421518	0.473878	-0.552162	0.0415371	-0.28737	0.243057	0.219656	-0.143917	0.117361	-0.409105	1
T_41287_c2_g1	SBP	gi|358248978|ref|NP_001239972.1| zinc finger protein CONSTANS-LIKE 5-like [Glycine max] 3.5e-166	GO:0003700, DNA binding transcription factor activity;GO:0005634, nucleus;GO:0006355, regulation of transcription, DNA-templated;GO:0008270, zinc ion binding;GO:0009416, response to light stimulus;GO:0009909, regulation of flower development	-	-0.14083	0.186005	-0.114509	-0.436568	-0.0135033	-0.0531537	-0.495721	-0.723832	0.649127	-0.477603	0.13882	0.206437	-0.466448	0.0360808	0.550664	0.0285127	1
T_40615_c4_g1	MYB->MYB	gi|959092402|ref|NP_001304541.1| transcription factor GAMYB-like [Glycine max] 1.7e-188	GO:0003677, DNA binding;GO:0005634, nucleus;GO:0006351, transcription, DNA-templated;GO:0006355, regulation of transcription, DNA-templated;GO:0009908, flower development;GO:0030154, cell differentiation	-	0.287819	0.717276	-0.192609	0.615828	0.366103	-0.348395	0.154263	0.339608	-0.0398235	-0.00504013	0.1876	0.540435	0.537146	-0.187265	-0.139038	0.229445	1
T_45520_c2_g1	NF-Y->NF-YC	gi|734364283|gb|KHN17184.1| Transcription factor bHLH74 [Glycine soja] 2.3e-179	GO:0003677, DNA binding;GO:0003700, DNA binding transcription factor activity;GO:0005634, nucleus;GO:0006351, transcription, DNA-templated;GO:0006355, regulation of transcription, DNA-templated;GO:0009637, response to blue light;GO:0040008, regulation of growth	-	0.824979	0.19597	0.0132102	0.232798	0.270349	-0.173537	0.546282	0.169904	-0.580841	-0.0918853	-0.393522	0.189769	0.356819	0.126926	-0.0770397	-0.351723	1
T_39554_c3_g1	MYB->MYB-related	gi|571542493|ref|XP_003552298.2| PREDICTED: transcription factor bHLH51-like [Glycine max] 1.0e-76	GO:0003677, DNA binding;GO:0003700, DNA binding transcription factor activity;GO:0005634, nucleus;GO:0006351, transcription, DNA-templated;GO:0006355, regulation of transcription, DNA-templated	-	0.479222	0.322313	0.0885517	0.569212	0.154023	-0.085967	0.537555	0.835722	-0.503738	0.170149	-0.160864	0.407203	0.584725	-0.147923	-0.225208	-0.139671	1
T_39880_c1_g1	C2H2	gi|593261760|ref|XP_007133059.1| hypothetical protein PHAVU_011G148000g [Phaseolus vulgaris] 1.1e-153	GO:0003677, DNA binding;GO:0003700, DNA binding transcription factor activity;GO:0005634, nucleus;GO:0006351, transcription, DNA-templated;GO:0006355, regulation of transcription, DNA-templated;GO:0009753, response to jasmonic acid;GO:0044212, transcription regulatory region DNA binding;GO:0045995, regulation of embryonic development;GO:0048317, seed morphogenesis;GO:0080060, integument developme…	-	0.220894	-0.135598	0.279706	0.0598022	-0.106246	0.571952	0.128342	0.120418	-0.055206	-0.469455	0.209922	-0.304615	-0.329624	0.705408	-0.243489	-0.576145	1
T_39458_c4_g1	bZIP	gi|356554525|ref|XP_003545596.1| PREDICTED: myb-related protein 3R-1-like isoform X1 [Glycine max] 6.9e-78	GO:0003677, DNA binding;GO:0005634, nucleus	K09420-ko04151 PI3K-Akt signaling pathway	-0.235696	0.423654	-0.468651	0.524867	-0.158416	-0.325514	0.358111	0.349656	-0.0697	0.465612	0.227318	0.303598	0.457835	-0.196832	0.155904	0.719778	1
T_45639_c0_g1	LOB	gi|356557062|ref|XP_003546837.1| PREDICTED: protein SHORT-ROOT-like [Glycine max] 2.1e-200	GO:0003700, DNA binding transcription factor activity;GO:0005634, nucleus;GO:0005769, early endosome;GO:0005770, late endosome;GO:0006351, transcription, DNA-templated;GO:0006355, regulation of transcription, DNA-templated;GO:0008356, asymmetric cell division;GO:0009956, radial pattern formation;GO:0032350, regulation of hormone metabolic process;GO:0043565, sequence-specific DNA binding;GO:00459…	-	-0.540956	0.166652	-0.185653	-0.256806	-0.354347	-0.0617183	-0.183352	0.0266772	0.737965	0.0415318	0.4355	0.172791	-0.319114	-0.0369658	0.529649	0.264665	1
T_46868_c1_g9	DDT	gi|920679431|gb|KOM26328.1| hypothetical protein LR48_Vigan252s004000 [Vigna angularis] 1.0e-178	GO:0003676, nucleic acid binding;GO:0003700, DNA binding transcription factor activity;GO:0005634, nucleus;GO:0006351, transcription, DNA-templated;GO:0006355, regulation of transcription, DNA-templated;GO:0009630, gravitropism;GO:0009965, leaf morphogenesis;GO:0010601, positive regulation of auxin biosynthetic process;GO:0043621, protein self-association;GO:0044212, transcription regulatory regi…	-	0.838119	0.277202	-0.0822289	0.255112	0.334037	-0.202165	0.411144	0.292472	-0.44026	-0.281693	-0.0919575	0.15422	0.205561	0.0213478	-0.0866658	-0.578708	1
T_46868_c1_g5	DDT	gi|950935782|ref|XP_014517385.1| PREDICTED: protein SHOOT GRAVITROPISM 5-like [Vigna radiata var. radiata] 4.2e-202	GO:0003676, nucleic acid binding;GO:0003700, DNA binding transcription factor activity;GO:0005634, nucleus;GO:0006351, transcription, DNA-templated;GO:0006355, regulation of transcription, DNA-templated;GO:0009630, gravitropism;GO:0009965, leaf morphogenesis;GO:0010601, positive regulation of auxin biosynthetic process;GO:0043621, protein self-association;GO:0044212, transcription regulatory regi…	-	0.721833	0.150534	-0.290998	0.126068	0.394829	-0.531763	0.147907	0.121813	-0.527	-0.044373	-0.419759	0.0704181	0.314062	-0.308866	-0.0359125	-0.42728	1
T_41350_c7_g3	LOB	gi|571477469|ref|XP_006587267.1| PREDICTED: DNA-directed primase/polymerase protein isoform X2 [Glycine max] 2.7e-163	GO:0003682, chromatin binding;GO:0003887, DNA-directed DNA polymerase activity;GO:0003896, DNA primase activity;GO:0005634, nucleus;GO:0005759, mitochondrial matrix;GO:0006264, mitochondrial DNA replication;GO:0009411, response to UV;GO:0019985, translesion synthesis	-	-0.76293	-0.279574	-0.207486	0.255239	-0.256882	0.133995	-0.0359666	0.178737	0.0353639	0.648887	0.179241	-0.211081	0.189706	-0.0487137	0.0604127	0.629114	1
T_42498_c1_g1	GARP->GARP-G2-like	gi|920699292|gb|KOM42517.1| hypothetical protein LR48_Vigan05g012100 [Vigna angularis] 2.2e-94	GO:0003700, DNA binding transcription factor activity;GO:0005634, nucleus;GO:0005737, cytoplasm;GO:0006351, transcription, DNA-templated;GO:0043565, sequence-specific DNA binding	-	0.738674	0.300849	0.181956	-0.00262625	0.351711	-0.116009	-0.024712	-0.0232266	-0.245844	-0.618958	-0.37581	0.290892	0.0906385	-0.0288293	-0.0955201	-0.652193	1
T_42109_c1_g2	AP2/ERF->AP2/ERF-ERF	gi|356551985|ref|XP_003544352.1| PREDICTED: NAC domain-containing protein 86-like [Glycine max] 5.7e-306	GO:0003677, DNA binding;GO:0003700, DNA binding transcription factor activity;GO:0005634, nucleus;GO:0006351, transcription, DNA-templated;GO:0006355, regulation of transcription, DNA-templated;GO:0016021, integral component of membrane;GO:0090602, sieve element enucleation;GO:0090603, sieve element differentiation	-	0.813494	0.467687	-0.0482856	0.315248	0.315139	-0.429235	0.328829	0.440089	-0.541431	-0.0631395	-0.335883	0.420276	0.555425	-0.342368	-0.201651	-0.302742	1
T_42109_c1_g1	AP2/ERF->AP2/ERF-ERF	gi|1012344075|gb|KYP55267.1| NAC domain-containing protein 78 [Cajanus cajan] 1.2e-137	GO:0003677, DNA binding;GO:0003700, DNA binding transcription factor activity;GO:0005634, nucleus;GO:0006351, transcription, DNA-templated;GO:0006355, regulation of transcription, DNA-templated;GO:0044212, transcription regulatory region DNA binding;GO:0090602, sieve element enucleation;GO:0090603, sieve element differentiation	-	-0.048035	0.00831761	-0.00788423	0.679493	-0.00540294	0.358706	0.46199	0.707038	-0.283418	0.292583	0.398172	-0.0596813	0.280738	0.330431	-0.385487	0.0572621	1
T_42109_c1_g7	AP2/ERF->AP2/ERF-ERF	gi|734338398|gb|KHN08773.1| NAC domain-containing protein 74 [Glycine soja] 2.2e-305	GO:0003677, DNA binding;GO:0003700, DNA binding transcription factor activity;GO:0005634, nucleus;GO:0006351, transcription, DNA-templated;GO:0006355, regulation of transcription, DNA-templated;GO:0016021, integral component of membrane;GO:0090602, sieve element enucleation;GO:0090603, sieve element differentiation	-	0.755123	0.199262	-0.206048	0.219199	0.449581	-0.533118	0.214164	0.211667	-0.606406	0.031441	-0.466744	0.136417	0.43146	-0.301739	-0.0316119	-0.39697	1
T_42296_c0_g2	C2H2	gi|571562547|ref|XP_006605343.1| PREDICTED: uncharacterized protein LOC100787422 isoform X1 [Glycine max] 5.6e-224	GO:0000077, DNA damage checkpoint;GO:0003677, DNA binding;GO:0003700, DNA binding transcription factor activity;GO:0005634, nucleus;GO:0006351, transcription, DNA-templated;GO:0006355, regulation of transcription, DNA-templated;GO:0010332, response to gamma radiation;GO:0040020, regulation of meiotic nuclear division	-	0.814863	0.280474	0.280679	0.261058	0.306254	-0.0192471	0.347608	0.234479	-0.538203	-0.219309	-0.471528	0.153853	0.397044	0.189585	-0.442586	-0.454937	1
T_42689_c3_g2	bZIP	gi|571539525|ref|XP_006601311.1| PREDICTED: protein BRASSINAZOLE-RESISTANT 1-like [Glycine max] 1.5e-120	GO:0003677, DNA binding;GO:0003700, DNA binding transcription factor activity;GO:0005634, nucleus;GO:0005737, cytoplasm;GO:0006351, transcription, DNA-templated;GO:0009742, brassinosteroid mediated signaling pathway	K14503-ko04075 Plant hormone signal transduction	-0.709093	0.0839873	-0.268029	0.374246	0.0192347	0.224418	-0.29165	-0.132359	0.443366	0.1332	0.466007	0.0904679	0.0607586	0.117525	0.23572	0.571829	1
T_44641_c0_g1	C2H2	gi|359806583|ref|NP_001241268.1| transcription factor ICE1-like [Glycine max] 1.3e-146	GO:0003677, DNA binding;GO:0003700, DNA binding transcription factor activity;GO:0005634, nucleus;GO:0006351, transcription, DNA-templated;GO:0009409, response to cold;GO:0010440, stomatal lineage progression;GO:0045893, positive regulation of transcription, DNA-templated;GO:0050826, response to freezing	-	0.525803	0.342175	-0.112894	0.232566	0.713786	-0.382255	-0.0422038	0.0453747	-0.202996	-0.122226	-0.315541	0.356486	0.380682	-0.375921	-0.158932	-0.215876	1
T_39790_c4_g3	HB->HB-HD-ZIP	gi|593685690|ref|XP_007143537.1| hypothetical protein PHAVU_007G079800g [Phaseolus vulgaris] 4.0e-159	GO:0003677, DNA binding;GO:0003700, DNA binding transcription factor activity;GO:0005634, nucleus;GO:0006351, transcription, DNA-templated	-	0.129524	0.154208	-0.538306	-0.00377188	0.220474	-0.761129	0.267567	0.0966416	-0.213461	0.456707	-0.1899	-0.0398291	0.193918	-0.405097	0.213795	0.180323	1
T_36699_c0_g1	bHLH	gi|326513820|dbj|BAJ87928.1| predicted protein [Hordeum vulgare subsp. vulgare] 2.2e-07	GO:0000978, RNA polymerase II proximal promoter sequence-specific DNA binding;GO:0000981, RNA polymerase II transcription factor activity, sequence-specific DNA binding;GO:0001077, transcriptional activator activity, RNA polymerase II proximal promoter sequence-specific DNA binding;GO:0001191, transcriptional repressor activity, RNA polymerase II transcription factor binding;GO:0003677, DNA bindi…	-	-0.144639	0.0687167	-0.453425	0.165336	-0.19666	0.0802256	0.113375	0.202184	0.199122	0.124119	0.765761	-0.0120437	-0.28032	0.103135	0.187808	0.193715	1
T_39824_c1_g2	HB->HB-other	gi|571451623|ref|XP_006578792.1| PREDICTED: zinc finger CCCH domain-containing protein 38 isoform X1 [Glycine max] 0.0e+00	GO:0003677, DNA binding;GO:0046872, metal ion binding	-	0.72051	0.243044	-0.0891764	0.155022	0.316702	-0.175223	0.390792	0.421758	-0.230285	-0.235418	0.0480529	0.183589	0.0873723	-0.0216353	-0.00243367	-0.616282	1
T_41680_c0_g2	NAC	gi|571546980|ref|XP_006602590.1| PREDICTED: myb-like protein A [Glycine max] 3.8e-235	GO:0003677, DNA binding;GO:0005634, nucleus	-	0.833269	0.50755	-0.0339256	0.348539	0.167758	-0.187466	0.547328	0.495167	-0.379434	-0.175799	-0.104803	0.486341	0.327055	0.052704	0.00300019	-0.36062	1
T_40542_c0_g1	B3->B3-ARF	gi|593797252|ref|XP_007161664.1| hypothetical protein PHAVU_001G088200g [Phaseolus vulgaris] 4.8e-35	GO:0000122, negative regulation of transcription by RNA polymerase II;GO:0001046, core promoter sequence-specific DNA binding;GO:0003700, DNA binding transcription factor activity;GO:0005634, nucleus;GO:0006351, transcription, DNA-templated;GO:0010055, atrichoblast differentiation;GO:0032107, regulation of response to nutrient levels;GO:0043565, sequence-specific DNA binding;GO:0043620, regulatio…	-	-0.213128	-0.196891	0.61084	-0.257966	-0.290209	0.804036	-0.26538	-0.295258	0.398542	-0.549234	0.260681	-0.167936	-0.456013	0.529639	-0.145385	-0.209016	1
T_41893_c0_g1	VOZ	gi|965611518|dbj|BAT97657.1| hypothetical protein VIGAN_09117000 [Vigna angularis var. angularis] 0.0e+00	GO:0003700, DNA binding transcription factor activity;GO:0005634, nucleus;GO:0006351, transcription, DNA-templated;GO:0006355, regulation of transcription, DNA-templated;GO:0007623, circadian rhythm;GO:0030154, cell differentiation;GO:0043565, sequence-specific DNA binding;GO:0048768, root hair cell tip growth;GO:0051301, cell division	-	0.187064	0.141562	-0.5876	0.464188	0.0919408	-0.569857	0.615757	0.515614	-0.529777	0.76548	-0.0603216	0.0349514	0.436536	-0.195396	0.116795	0.343103	1
T_43289_c0_g2	GRAS	gi|593787296|ref|XP_007156687.1| hypothetical protein PHAVU_002G0088000g, partial [Phaseolus vulgaris] 2.5e-114	GO:0003677, DNA binding;GO:0003700, DNA binding transcription factor activity;GO:0005634, nucleus;GO:0006351, transcription, DNA-templated;GO:0007275, multicellular organism development;GO:0009751, response to salicylic acid	-	0.762624	0.354382	0.169088	0.247663	0.160104	0.0923288	0.307667	0.208403	-0.325968	-0.553754	-0.125615	0.281305	0.21244	0.189094	-0.129677	-0.582118	1
T_41571_c0_g2	B3->B3	gi|356512592|ref|XP_003525002.1| PREDICTED: uncharacterized zinc finger protein At4g06634-like [Glycine max] 2.5e-103	GO:0003676, nucleic acid binding;GO:0043565, sequence-specific DNA binding;GO:0046872, metal ion binding	-	0.839682	0.389939	-0.0647355	0.366303	0.197272	-0.31462	0.486438	0.514912	-0.581579	-0.128333	-0.243031	0.22341	0.401301	-0.0776489	-0.132741	-0.456336	1
T_46120_c1_g1	MADS->MADS-MIKC	gi|951054257|ref|XP_014521190.1| PREDICTED: two-component response regulator ORR21-like [Vigna radiata var. radiata] 2.1e-200	GO:0000160, phosphorelay signal transduction system;GO:0003677, DNA binding;GO:0003700, DNA binding transcription factor activity;GO:0005634, nucleus;GO:0006351, transcription, DNA-templated;GO:0009736, cytokinin-activated signaling pathway	K14491-ko04075 Plant hormone signal transduction	-0.661438	0.205256	-0.335037	0.260766	-0.266739	-0.0616662	-0.0788326	-0.0632559	0.401532	0.363773	0.353229	0.156209	0.209133	0.0354363	0.417458	0.798927	1
T_41248_c2_g2	SBP	gi|356531243|ref|XP_003534187.1| PREDICTED: trihelix transcription factor ASIL2-like [Glycine max] 1.0e-139	GO:0003677, DNA binding;GO:0003700, DNA binding transcription factor activity;GO:0005634, nucleus;GO:0006351, transcription, DNA-templated;GO:0006355, regulation of transcription, DNA-templated;GO:0009793, embryo development ending in seed dormancy;GO:0010431, seed maturation	-	-0.773864	-0.038373	-0.0225306	-0.147024	-0.512514	0.359827	-0.427065	-0.374077	0.68726	-0.103033	0.470822	-0.0171756	-0.316316	0.205401	0.41456	0.501429	1
T_39723_c1_g1	EIL	gi|356526880|ref|XP_003532044.1| PREDICTED: transcription factor bHLH79 [Glycine max] 4.1e-122	GO:0003677, DNA binding;GO:0003700, DNA binding transcription factor activity;GO:0005634, nucleus;GO:0006351, transcription, DNA-templated;GO:0006355, regulation of transcription, DNA-templated;GO:0048446, petal morphogenesis	-	0.759411	0.327159	-0.0443038	0.251581	0.323909	-0.541254	0.407449	0.324265	-0.663222	0.175662	-0.575405	0.304692	0.563943	-0.297671	-0.0538751	-0.153823	1
T_39863_c2_g3	MYB->MYB	gi|950968986|ref|XP_014499705.1| PREDICTED: ocs element-binding factor 1-like [Vigna radiata var. radiata] 2.7e-58	GO:0003700, DNA binding transcription factor activity;GO:0009845, seed germination;GO:0043565, sequence-specific DNA binding;GO:0044212, transcription regulatory region DNA binding;GO:0046982, protein heterodimerization activity	-	-0.156113	-0.0679623	0.0262628	0.728048	0.256463	0.33694	0.152596	0.600772	-0.269686	0.295956	0.195139	-0.0231757	0.541043	0.0646499	-0.346942	0.050274	1
T_38886_c0_g5	AP2/ERF->AP2/ERF-ERF	gi|955354906|ref|XP_014620471.1| PREDICTED: GATA transcription factor 11-like isoform X2 [Glycine max] 3.7e-100	GO:0000977, RNA polymerase II regulatory region sequence-specific DNA binding;GO:0001085, RNA polymerase II transcription factor binding;GO:0001228, transcriptional activator activity, RNA polymerase II transcription regulatory region sequence-specific DNA binding;GO:0003682, chromatin binding;GO:0003700, DNA binding transcription factor activity;GO:0005634, nucleus;GO:0005667, transcription fact…	-	0.587589	0.0795895	-0.220529	0.372389	0.449404	-0.473285	0.608355	0.291477	-0.783997	0.437422	-0.366448	-0.0566816	0.590707	-0.142919	-0.342203	-0.0527836	1
T_44649_c1_g3	C2H2	gi|356574629|ref|XP_003555448.1| PREDICTED: protein indeterminate-domain 5, chloroplastic-like [Glycine max] 2.6e-209	GO:0003676, nucleic acid binding;GO:0003677, DNA binding;GO:0003700, DNA binding transcription factor activity;GO:0006351, transcription, DNA-templated;GO:0009507, chloroplast;GO:0046872, metal ion binding	-	0.754251	0.214014	-0.398679	0.054507	0.376751	-0.58463	0.332279	0.208619	-0.348991	-0.0794701	-0.179812	0.0913031	0.11295	-0.17627	0.107618	-0.520373	1
T_44649_c1_g2	C2H2	gi|571466522|ref|XP_006583684.1| PREDICTED: protein indeterminate-domain 5, chloroplastic-like [Glycine max] 5.8e-68	GO:0003676, nucleic acid binding;GO:0003677, DNA binding;GO:0003700, DNA binding transcription factor activity;GO:0006351, transcription, DNA-templated;GO:0009507, chloroplast;GO:0046872, metal ion binding	-	0.413114	0.349437	-0.547556	0.124992	0.192296	-0.765471	0.317934	0.268719	-0.330922	0.322705	-0.133751	0.152792	0.153855	-0.297379	0.273198	-0.0214257	1
T_40634_c3_g1	MYB->MYB	gi|356557351|ref|XP_003546980.1| PREDICTED: protein NLP8-like [Glycine max] 0.0e+00	GO:0003677, DNA binding;GO:0003700, DNA binding transcription factor activity;GO:0005634, nucleus;GO:0006351, transcription, DNA-templated;GO:0006355, regulation of transcription, DNA-templated	-	0.834772	0.392895	-0.170967	0.255631	0.248617	-0.294569	0.618674	0.261891	-0.397566	-0.14933	-0.0540811	0.279058	0.156799	0.189299	-0.0134118	-0.323131	1
T_44021_c0_g2	TCP	gi|571558670|ref|XP_003553569.2| PREDICTED: uncharacterized protein LOC100803083 isoform X1 [Glycine max] 2.0e-73	-	-	0.737438	0.314557	-0.154516	-0.176389	0.362054	-0.646799	0.0720552	-0.0791519	-0.285865	-0.139763	-0.551495	0.345701	0.187119	-0.411152	0.157744	-0.372359	1
T_38938_c1_g2	MADS->MADS-MIKC	gi|356536669|ref|XP_003536859.1| PREDICTED: transcription factor MYB108 [Glycine max] 1.5e-72	GO:0003677, DNA binding;GO:0003700, DNA binding transcription factor activity;GO:0005634, nucleus;GO:0006351, transcription, DNA-templated;GO:0006952, defense response;GO:0009620, response to fungus;GO:0009651, response to salt stress;GO:0009723, response to ethylene;GO:0009737, response to abscisic acid;GO:0009753, response to jasmonic acid	-	0.00359453	0.282074	0.299102	-0.213087	-0.132421	0.38764	-0.279877	-0.504077	0.52488	-0.723014	0.252304	0.21347	-0.343321	0.333041	0.0312408	-0.069867	1
T_43619_c0_g1	WRKY	gi|612385390|ref|XP_007508216.1| PREDICTED: similar to Zinc finger protein 271 (Zinc finger protein 7) (HZF7) (Zinc finger protein ZNFphex133) (Epstein-Barr virus-induced zinc finger protein) (ZNF-EB) (CT-ZFP48) (Zinc finger protein [Bathycoccus prasinos] 1.0e-12	GO:0003676, nucleic acid binding;GO:0005634, nucleus;GO:0005737, cytoplasm;GO:0006351, transcription, DNA-templated;GO:0009405, pathogenesis;GO:0009826, unidimensional cell growth;GO:0009847, spore germination;GO:0045944, positive regulation of transcription by RNA polymerase II;GO:0046872, metal ion binding;GO:0048315, conidium formation;GO:0071277, cellular response to calcium ion	-	-0.343974	0.19169	-0.398076	0.320045	-0.251059	0.126993	0.0751599	-0.00630529	0.400748	0.0383541	0.843986	-0.114645	-0.26935	0.51256	0.216002	0.338509	1
T_41387_c1_g1	LOB	gi|593786805|ref|XP_007156443.1| hypothetical protein PHAVU_003G286400g [Phaseolus vulgaris] 5.8e-89	GO:0003677, DNA binding;GO:0003700, DNA binding transcription factor activity;GO:0005634, nucleus;GO:0006351, transcription, DNA-templated;GO:0007275, multicellular organism development	-	0.633322	0.0189796	0.0663487	0.432409	0.296257	-0.0200714	0.682142	0.583547	-0.830682	0.178063	-0.324244	-0.04147	0.466504	-0.064244	-0.462082	-0.379107	1
T_40967_c0_g1	AP2/ERF->AP2/ERF-AP2	gi|571435090|ref|XP_006573380.1| PREDICTED: two-component response regulator ARR18-like [Glycine max] 3.2e-127	GO:0003677, DNA binding;GO:0003700, DNA binding transcription factor activity;GO:0005634, nucleus;GO:0006351, transcription, DNA-templated;GO:0006355, regulation of transcription, DNA-templated	-	0.730862	0.199119	-0.00418885	0.0540618	0.500631	-0.201177	0.10886	0.168779	-0.224727	-0.319551	-0.278485	0.242429	0.0945704	-0.151406	-0.127266	-0.632583	1
T_37938_c0_g2	bHLH	gi|356532093|ref|XP_003534608.1| PREDICTED: LOB domain-containing protein 18-like [Glycine max] 5.8e-69	GO:0005634, nucleus;GO:0010089, xylem development;GO:0010311, lateral root formation	-	-0.308239	0.176984	-0.206553	-0.380462	-0.388869	-0.162634	-0.225347	-0.128025	0.635521	-0.0806552	0.259472	0.292116	-0.416848	-0.00352826	0.836214	0.165905	1
T_44323_c1_g1	E2F-DP	gi|593688980|ref|XP_007145109.1| hypothetical protein PHAVU_007G210600g [Phaseolus vulgaris] 9.7e-136	GO:0003677, DNA binding;GO:0003700, DNA binding transcription factor activity;GO:0005634, nucleus;GO:0006351, transcription, DNA-templated;GO:0006355, regulation of transcription, DNA-templated;GO:0016021, integral component of membrane;GO:0046872, metal ion binding	-	0.288625	0.424968	-0.346405	0.412622	-0.1666	-0.143951	0.704575	0.554182	-0.0888401	0.248445	0.427874	0.428493	0.0930972	0.110675	0.25937	0.241281	1
T_41300_c6_g1	AP2/ERF->AP2/ERF-ERF	gi|920679642|gb|KOM26533.1| hypothetical protein LR48_Vigan284s001900 [Vigna angularis] 7.7e-92	GO:0000900, translation repressor activity, mRNA regulatory element binding;GO:0003677, DNA binding;GO:0003700, DNA binding transcription factor activity;GO:0005634, nucleus;GO:0006351, transcription, DNA-templated;GO:0009266, response to temperature stimulus;GO:0009910, negative regulation of flower development;GO:0030154, cell differentiation;GO:0045892, negative regulation of transcription, DN…	-	0.707527	0.234147	0.00362585	0.128542	0.265992	-0.155258	0.189477	0.257092	-0.253764	-0.378928	-0.0306549	0.160549	0.164513	-0.114557	-0.103339	-0.591867	1
T_39556_c3_g1	MYB->MYB-related	gi|356510463|ref|XP_003523957.1| PREDICTED: trihelix transcription factor ASIL2-like [Glycine max] 2.0e-114	GO:0003677, DNA binding;GO:0003700, DNA binding transcription factor activity;GO:0005634, nucleus;GO:0006351, transcription, DNA-templated;GO:0006355, regulation of transcription, DNA-templated;GO:0009793, embryo development ending in seed dormancy;GO:0010431, seed maturation	-	0.823252	0.530244	0.0128754	0.0956313	0.212104	-0.384929	0.23877	0.0228817	-0.38518	-0.356224	-0.306044	0.364037	0.298707	-0.0663434	0.0455264	-0.373922	1
T_39556_c3_g4	MYB->MYB-related	gi|356546348|ref|XP_003541588.1| PREDICTED: trihelix transcription factor ASIL1-like [Glycine max] 7.3e-118	GO:0003677, DNA binding;GO:0003700, DNA binding transcription factor activity;GO:0005634, nucleus;GO:0006351, transcription, DNA-templated;GO:0006355, regulation of transcription, DNA-templated;GO:0009793, embryo development ending in seed dormancy;GO:0010431, seed maturation	-	0.809077	0.354053	-0.126609	0.192533	0.487336	-0.412935	0.218859	0.0652418	-0.438029	-0.329068	-0.342176	0.133716	0.274076	-0.0302388	-0.126011	-0.545624	1
T_107294_c0_g1	C2H2	-	-	-	-0.129735	0.195539	-0.33035	-0.237251	-0.252663	-0.420297	-0.147178	-0.00606483	0.511225	0.0678264	0.0981036	0.364064	-0.181351	-0.12179	0.968965	0.143228	1
T_42296_c0_g1	C2H2	gi|356498338|ref|XP_003518010.1| PREDICTED: NAC domain-containing protein 8-like [Glycine max] 2.2e-234	GO:0000077, DNA damage checkpoint;GO:0003677, DNA binding;GO:0003700, DNA binding transcription factor activity;GO:0005634, nucleus;GO:0006351, transcription, DNA-templated;GO:0006355, regulation of transcription, DNA-templated;GO:0010332, response to gamma radiation;GO:0040020, regulation of meiotic nuclear division	-	0.838219	0.226327	0.194789	0.036553	0.106601	-0.0128482	0.503421	0.197307	-0.335673	-0.323012	-0.223557	0.219386	0.0671461	0.18803	-0.0379402	-0.56059	1
T_23999_c0_g1	bHLH	-	GO:0003700, DNA binding transcription factor activity;GO:0005634, nucleus;GO:0005703, polytene chromosome puff;GO:0006351, transcription, DNA-templated;GO:0006979, response to oxidative stress;GO:0007310, oocyte dorsal/ventral axis specification;GO:0007317, regulation of pole plasm oskar mRNA localization;GO:0007350, blastoderm segmentation;GO:0008103, oocyte microtubule cytoskeleton polarization…	-	-0.073539	0.297523	-0.347263	-0.0255618	-0.189948	-0.444064	-0.0366081	0.0409277	0.357583	0.182074	-0.0100285	0.425346	0.0029618	-0.122927	0.886237	0.289708	1
T_40703_c3_g1	MYB->MYB	gi|593696552|ref|XP_007148758.1| hypothetical protein PHAVU_005G011700g [Phaseolus vulgaris] 0.0e+00	GO:0003700, DNA binding transcription factor activity;GO:0005634, nucleus;GO:0006351, transcription, DNA-templated;GO:0006355, regulation of transcription, DNA-templated;GO:0007623, circadian rhythm;GO:0008270, zinc ion binding;GO:0009585, red, far-red light phototransduction;GO:0010017, red or far-red light signaling pathway;GO:0010218, response to far red light;GO:0042753, positive regulation o…	-	0.829652	0.416343	-0.123662	0.392938	0.33553	-0.268709	0.599335	0.427012	-0.489107	-0.131903	-0.131083	0.314071	0.394561	0.000901605	-0.0846086	-0.374076	1
T_45820_c1_g1	FAR1	gi|571489726|ref|XP_006591281.1| PREDICTED: auxin response factor 8-like [Glycine max] 1.6e-106	GO:0003677, DNA binding;GO:0003700, DNA binding transcription factor activity;GO:0005634, nucleus;GO:0006351, transcription, DNA-templated;GO:0006355, regulation of transcription, DNA-templated;GO:0009733, response to auxin;GO:0009734, auxin-activated signaling pathway;GO:0009908, flower development	-	0.174591	0.0974712	-0.551246	0.563284	0.202532	-0.555544	0.633354	0.566239	-0.569418	0.79321	-0.0123723	-0.0118192	0.486476	-0.218192	-0.0400893	0.370874	1
T_46820_c2_g2	HB->HB-other	gi|21624281|dbj|BAC01127.1| PlCYC4 [Pueraria montana var. lobata] 2.7e-50	GO:0003677, DNA binding;GO:0003700, DNA binding transcription factor activity;GO:0005634, nucleus;GO:0006351, transcription, DNA-templated;GO:0006355, regulation of transcription, DNA-templated;GO:0009637, response to blue light;GO:0009965, leaf morphogenesis;GO:0030154, cell differentiation;GO:0045962, positive regulation of development, heterochronic;GO:0048366, leaf development;GO:1903508, pos…	-	0.06168	0.213868	-0.677127	0.28508	0.297884	-0.768923	0.165409	0.0617304	-0.218103	0.557134	-0.00864967	0.0902505	0.310263	-0.35274	0.243553	0.437755	1
T_43973_c1_g2	AP2/ERF->AP2/ERF-ERF	gi|571506108|ref|XP_006595661.1| PREDICTED: WRKY transcription factor 1-like [Glycine max] 2.1e-153	GO:0003700, DNA binding transcription factor activity;GO:0005634, nucleus;GO:0006351, transcription, DNA-templated;GO:0008270, zinc ion binding;GO:0009863, salicylic acid mediated signaling pathway;GO:0043565, sequence-specific DNA binding;GO:0045893, positive regulation of transcription, DNA-templated	-	0.708025	0.49862	-0.0816795	0.186456	0.185996	-0.132843	0.275169	0.229216	-0.114092	-0.439313	0.135227	0.323444	-0.0330572	0.165857	-0.0269704	-0.422508	1
T_44457_c1_g2	bZIP	gi|734397366|gb|KHN30121.1| Protein FAR1-RELATED SEQUENCE 4 [Glycine soja] 0.0e+00	GO:0005634, nucleus;GO:0006355, regulation of transcription, DNA-templated;GO:0008270, zinc ion binding	-	0.744519	0.473818	-0.0401882	0.341698	0.21942	-0.167893	0.472684	0.513106	-0.325096	-0.256786	-0.0777906	0.411299	0.240889	0.0684778	0.00149768	-0.449831	1
T_39698_c1_g2	C2C2->C2C2-CO-like	gi|734333702|gb|KHN07702.1| Zinc finger CCCH domain-containing protein 69 [Glycine soja] 2.9e-204	GO:0003677, DNA binding;GO:0005634, nucleus;GO:0008270, zinc ion binding	-	0.501605	0.240424	-0.134277	0.237954	-0.169058	-0.0553881	0.727335	0.602388	-0.35304	0.0868187	0.125208	0.226309	-0.057631	0.0783565	-0.00170098	-0.165849	1
T_43398_c4_g3	C2H2	gi|734403780|gb|KHN32602.1| hypothetical protein glysoja_022284 [Glycine soja] 5.5e-134	GO:0003677, DNA binding;GO:0003700, DNA binding transcription factor activity;GO:0005634, nucleus;GO:0005730, nucleolus;GO:0006351, transcription, DNA-templated;GO:0006355, regulation of transcription, DNA-templated;GO:0009733, response to auxin;GO:0009793, embryo development ending in seed dormancy;GO:0010029, regulation of seed germination;GO:0010431, seed maturation;GO:0044212, transcription r…	-	0.782205	0.373474	-0.171318	0.284941	0.407309	-0.315998	0.433622	0.295809	-0.424584	-0.173799	-0.196246	0.309499	0.215369	-0.105577	-0.124865	-0.369506	1
T_101869_c0_g1	MYB->MYB-related	gi|356504666|ref|XP_003521116.1| PREDICTED: transcription factor RADIALIS-like [Glycine max] 5.4e-34	GO:0003677, DNA binding;GO:0005634, nucleus;GO:0006351, transcription, DNA-templated;GO:0006355, regulation of transcription, DNA-templated;GO:0009908, flower development;GO:0048262, determination of dorsal/ventral asymmetry	-	0.786042	0.260999	-0.170016	0.108953	0.167417	-0.542586	0.390976	0.145772	-0.563996	0.0781844	-0.480042	0.20561	0.397392	-0.242909	-0.0610315	-0.22125	1
T_106587_c0_g1	C2H2	-	-	-	-0.129735	0.195539	-0.33035	-0.237251	-0.252663	-0.420297	-0.147178	-0.00606483	0.511225	0.0678264	0.0981036	0.364064	-0.181351	-0.12179	0.968965	0.143228	1
T_45976_c1_g1	Tify	gi|147765294|emb|CAN77889.1| hypothetical protein VITISV_003778 [Vitis vinifera] 5.9e-75	GO:0005634, nucleus;GO:0006355, regulation of transcription, DNA-templated;GO:0008270, zinc ion binding	-	0.840652	0.445438	-0.109021	0.272408	0.431794	-0.441631	0.293437	0.300346	-0.434438	-0.269027	-0.292366	0.275125	0.348324	-0.0939053	-0.0694046	-0.532025	1
T_42613_c1_g1	HB->HB-WOX	gi|571497861|ref|XP_006594044.1| PREDICTED: protein PHR1-LIKE 1-like isoform X1 [Glycine max] 4.2e-210	GO:0003677, DNA binding;GO:0003700, DNA binding transcription factor activity;GO:0005634, nucleus;GO:0006351, transcription, DNA-templated;GO:0006355, regulation of transcription, DNA-templated;GO:0007623, circadian rhythm;GO:0016036, cellular response to phosphate starvation;GO:0055063, sulfate ion homeostasis;GO:0071486, cellular response to high light intensity	-	0.714764	0.321262	-0.139144	0.135075	0.407219	-0.379364	0.141298	0.110468	-0.332704	-0.351548	-0.247338	0.29286	0.184343	-0.146784	0.0229859	-0.506824	1
T_42613_c1_g3	HB->HB-WOX	gi|356572282|ref|XP_003554298.1| PREDICTED: protein PHR1-LIKE 1-like [Glycine max] 1.4e-96	GO:0003677, DNA binding;GO:0003700, DNA binding transcription factor activity;GO:0005634, nucleus;GO:0006351, transcription, DNA-templated;GO:0006355, regulation of transcription, DNA-templated;GO:0007623, circadian rhythm;GO:0016036, cellular response to phosphate starvation;GO:0055063, sulfate ion homeostasis;GO:0071486, cellular response to high light intensity	-	0.776917	0.368739	-0.00654658	0.266132	0.227637	-0.0913466	0.440949	0.308802	-0.325129	-0.274979	-0.133203	0.29651	0.149556	0.17477	-0.0668073	-0.46665	1
T_45559_c1_g2	LOB	gi|951056844|ref|XP_014521856.1| PREDICTED: ethylene-responsive transcription factor 3-like [Vigna radiata var. radiata] 1.7e-58	GO:0003677, DNA binding;GO:0003700, DNA binding transcription factor activity;GO:0005634, nucleus;GO:0006351, transcription, DNA-templated;GO:0006952, defense response;GO:0009873, ethylene-activated signaling pathway;GO:0010105, negative regulation of ethylene-activated signaling pathway	-	-0.769249	0.0930889	-0.105222	-0.121371	-0.255723	-0.0547679	-0.443813	-0.137128	0.591146	0.223284	0.187845	0.179292	0.0111055	-0.251605	0.387186	0.581445	1
T_110548_c0_g1	C2H2	-	-	-	-0.129735	0.195539	-0.33035	-0.237251	-0.252663	-0.420297	-0.147178	-0.00606483	0.511225	0.0678264	0.0981036	0.364064	-0.181351	-0.12179	0.968965	0.143228	1
T_67851_c0_g1	zf-HD	-	-	-	-0.129735	0.195539	-0.33035	-0.237251	-0.252663	-0.420297	-0.147178	-0.00606483	0.511225	0.0678264	0.0981036	0.364064	-0.181351	-0.12179	0.968965	0.143228	1
T_41236_c6_g4	BBR-BPC	gi|593328410|ref|XP_007137632.1| hypothetical protein PHAVU_009G142900g [Phaseolus vulgaris] 2.0e-126	GO:0003700, DNA binding transcription factor activity;GO:0005634, nucleus;GO:0006351, transcription, DNA-templated;GO:0043565, sequence-specific DNA binding	-	-0.711209	0.0932515	-0.0530722	0.346657	0.143226	0.141052	-0.222404	-0.0898348	0.269135	0.338813	0.218991	0.0493513	0.350543	0.0276487	-0.0573234	0.660863	1
T_39960_c4_g2	MYB->MYB-related	gi|502078281|ref|XP_004485895.1| PREDICTED: trihelix transcription factor ASIL2-like [Cicer arietinum] 3.7e-46	GO:0003677, DNA binding;GO:0003700, DNA binding transcription factor activity;GO:0005634, nucleus;GO:0006351, transcription, DNA-templated;GO:0006355, regulation of transcription, DNA-templated;GO:0009793, embryo development ending in seed dormancy;GO:0010431, seed maturation	-	-0.723111	0.0475468	-0.124204	0.264252	-0.0948228	0.0605831	-0.326011	-0.158913	0.286404	0.304806	0.238155	-0.187031	0.176375	0.189248	0.175347	0.591564	1
T_45007_c0_g1	C2H2	gi|1012333293|gb|KYP44692.1| Protein FAR1-RELATED SEQUENCE 5, partial [Cajanus cajan] 4.2e-138	GO:0005634, nucleus;GO:0006355, regulation of transcription, DNA-templated;GO:0008270, zinc ion binding	-	0.729591	0.390337	-0.174228	0.333049	0.384395	-0.436368	0.244426	0.356088	-0.384141	-0.174124	-0.20858	0.244467	0.344288	-0.170459	0.00232088	-0.432934	1
T_44831_c1_g1	C2H2	gi|356507349|ref|XP_003522430.1| PREDICTED: ribonuclease J-like isoform X1 [Glycine max] 0.0e+00	GO:0003723, RNA binding;GO:0004521, endoribonuclease activity;GO:0004534, 5'-3' exoribonuclease activity;GO:0005737, cytoplasm;GO:0006364, rRNA processing;GO:0008270, zinc ion binding;GO:0046872, metal ion binding	-	0.735212	0.445574	-0.148257	0.496319	0.216992	-0.374237	0.550372	0.59468	-0.677996	0.141365	-0.278853	0.264357	0.598604	-0.106336	-0.16158	-0.240639	1
T_40177_c1_g5	OFP	gi|356498721|ref|XP_003518198.1| PREDICTED: NAC domain-containing protein 59-like [Glycine max] 1.1e-187	GO:0003677, DNA binding;GO:0003700, DNA binding transcription factor activity;GO:0005634, nucleus;GO:0006351, transcription, DNA-templated;GO:0006355, regulation of transcription, DNA-templated	-	-0.373296	-0.0337477	0.500712	-0.563022	-0.282809	0.394064	-0.421648	-0.33163	0.70321	-0.397668	0.115415	0.0948028	-0.505905	0.0190173	0.0771739	0.00905938	1
T_34794_c0_g1	zn-clus	gi|593793478|ref|XP_007159778.1| hypothetical protein PHAVU_002G266400g [Phaseolus vulgaris] 8.3e-112	GO:0001046, core promoter sequence-specific DNA binding;GO:0003700, DNA binding transcription factor activity;GO:0005634, nucleus;GO:0006351, transcription, DNA-templated;GO:0043565, sequence-specific DNA binding;GO:0044212, transcription regulatory region DNA binding;GO:0045893, positive regulation of transcription, DNA-templated;GO:1901141, regulation of lignin biosynthetic process;GO:1904369, …	-	0.772594	0.426067	0.204102	0.201001	0.103005	0.0487005	0.30017	0.1865	-0.33758	-0.446531	-0.304316	0.426259	0.24618	0.0269606	-0.199827	-0.405079	1
T_42845_c1_g7	LOB	gi|308191649|dbj|BAJ22387.1| suppressor of overexpression of constans 1 [Vigna unguiculata] 1.2e-50	GO:0000060, protein import into nucleus, translocation;GO:0003677, DNA binding;GO:0003700, DNA binding transcription factor activity;GO:0005634, nucleus;GO:0005737, cytoplasm;GO:0006351, transcription, DNA-templated;GO:0008134, transcription factor binding;GO:0009409, response to cold;GO:0009739, response to gibberellin;GO:0009908, flower development;GO:0009911, positive regulation of flower deve…	-	0.828706	0.493978	-0.0412176	0.14788	0.39206	-0.379321	0.227245	0.259539	-0.256095	-0.390409	-0.261146	0.361581	0.249603	-0.13087	-0.0840326	-0.563104	1
T_42845_c1_g4	LOB	gi|571465435|ref|XP_006583366.1| PREDICTED: MADS-box protein SOC1-like isoform X2 [Glycine max] 4.4e-48	GO:0000060, protein import into nucleus, translocation;GO:0003677, DNA binding;GO:0003700, DNA binding transcription factor activity;GO:0005634, nucleus;GO:0005737, cytoplasm;GO:0006351, transcription, DNA-templated;GO:0008134, transcription factor binding;GO:0009409, response to cold;GO:0009739, response to gibberellin;GO:0009908, flower development;GO:0009911, positive regulation of flower deve…	-	0.745096	0.161873	0.209908	0.2978	0.289538	0.0406199	0.347734	0.257824	-0.595225	-0.201059	-0.439402	0.242484	0.364683	0.00178791	-0.349397	-0.407963	1
T_42613_c1_g5	HB->HB-WOX	gi|571440680|ref|XP_006575231.1| PREDICTED: uncharacterized protein LOC100780919 isoform X1 [Glycine max] 3.7e-204	GO:0003677, DNA binding;GO:0003700, DNA binding transcription factor activity;GO:0005634, nucleus;GO:0006351, transcription, DNA-templated;GO:0006355, regulation of transcription, DNA-templated	-	0.821586	0.4668	-0.0968265	0.409226	0.376758	-0.422471	0.461429	0.467867	-0.616192	-0.0775453	-0.320546	0.357428	0.574148	-0.235093	-0.160819	-0.354969	1
T_43996_c2_g1	AP2/ERF->AP2/ERF-ERF	gi|671868|emb|CAA87080.1| heat shock transcription factor 5 [Glycine max] 3.1e-50	GO:0003700, DNA binding transcription factor activity;GO:0005634, nucleus;GO:0006351, transcription, DNA-templated;GO:0042802, identical protein binding;GO:0043565, sequence-specific DNA binding	-	-0.510258	0.284517	-0.489182	0.321015	-0.0309116	-0.365168	0.0342624	0.0779779	0.116286	0.578379	0.193823	0.129669	0.310811	-0.319891	0.28687	0.72999	1
T_43907_c4_g1	AP2/ERF->AP2/ERF-ERF	gi|908212338|tpg|DAA64912.1| TPA_inf: dof protein [Cajanus cajan] 5.3e-19	GO:0003677, DNA binding;GO:0003700, DNA binding transcription factor activity;GO:0005634, nucleus;GO:0006351, transcription, DNA-templated;GO:0006355, regulation of transcription, DNA-templated;GO:0009409, response to cold;GO:0009416, response to light stimulus;GO:0009845, seed germination;GO:0046872, metal ion binding	-	0.759862	0.517896	0.069154	0.409125	0.287277	-0.119939	0.42317	0.322753	-0.402819	-0.254842	-0.124244	0.395842	0.398884	0.206595	-0.00810834	-0.357068	1
T_47016_c2_g1	HB->HB-HD-ZIP	gi|356546209|ref|XP_003541523.1| PREDICTED: NAC domain-containing protein 73-like [Glycine max] 3.3e-159	GO:0003677, DNA binding;GO:0003700, DNA binding transcription factor activity;GO:0005634, nucleus;GO:0006351, transcription, DNA-templated;GO:0006355, regulation of transcription, DNA-templated;GO:0044212, transcription regulatory region DNA binding;GO:0045893, positive regulation of transcription, DNA-templated;GO:2000652, regulation of secondary cell wall biogenesis	-	0.687748	0.207467	0.0222749	-0.231592	0.271691	-0.194687	0.0594073	0.0331778	-0.0533474	-0.54926	-0.146676	0.194144	-0.127433	-0.136204	0.0403084	-0.751134	1
T_43810_c0_g3	B3->B3-ARF	gi|947046990|gb|KRG96619.1| hypothetical protein GLYMA_19G222200 [Glycine max] 1.6e-191	GO:0003677, DNA binding;GO:0005634, nucleus;GO:0006351, transcription, DNA-templated;GO:0006355, regulation of transcription, DNA-templated;GO:0016021, integral component of membrane	-	0.704691	0.327157	-0.0991654	0.148574	0.372249	-0.53059	0.123494	0.209932	-0.53732	-0.0629116	-0.58477	0.301546	0.477451	-0.43611	-0.0940156	-0.337911	1
T_40993_c3_g1	HB->HB-BELL	gi|356567447|ref|XP_003551931.1| PREDICTED: transcription factor JUNGBRUNNEN 1 [Glycine max] 9.2e-171	GO:0003677, DNA binding;GO:0003700, DNA binding transcription factor activity;GO:0005634, nucleus;GO:0005992, trehalose biosynthetic process;GO:0006351, transcription, DNA-templated;GO:0006355, regulation of transcription, DNA-templated;GO:0006561, proline biosynthetic process;GO:0009718, anthocyanin-containing compound biosynthetic process;GO:0010120, camalexin biosynthetic process;GO:0010150, l…	-	0.256756	0.11922	0.60541	-0.046099	-0.171224	0.621682	-0.0802242	-0.101225	0.111888	-0.777723	0.0885335	-0.00159447	-0.0399523	0.455919	-0.31881	-0.514132	1
T_44328_c2_g1	C2H2	gi|356499548|ref|XP_003518601.1| PREDICTED: trihelix transcription factor GT-2 [Glycine max] 1.4e-122	GO:0003677, DNA binding;GO:0003700, DNA binding transcription factor activity;GO:0005634, nucleus;GO:0006351, transcription, DNA-templated	-	0.23162	0.0381699	-0.393166	0.426684	0.170282	-0.505509	0.608513	0.521638	-0.649393	0.711185	-0.167626	-0.0519062	0.50891	-0.224369	0.00290653	0.24785	1
T_40137_c2_g1	bHLH	gi|612393492|ref|XP_007512266.1| PREDICTED: similar to Zinc finger protein 271 (Zinc finger protein 7) (HZF7) (Zinc finger protein ZNFphex133) (Epstein-Barr virus-induced zinc finger protein) (ZNF-EB) (CT-ZFP48) (Zinc finger protein [Bathycoccus prasinos] 2.5e-09	GO:0003676, nucleic acid binding;GO:0003677, DNA binding;GO:0005634, nucleus;GO:0006351, transcription, DNA-templated;GO:0006355, regulation of transcription, DNA-templated;GO:0046872, metal ion binding	-	-0.346313	0.116088	-0.419562	-0.0420738	-0.321947	-0.119813	-0.198213	-0.0183104	0.644808	0.0361418	0.630551	0.193223	-0.343335	0.142244	0.753984	0.273518	1
T_40899_c2_g1	S1Fa-like	gi|947051321|gb|KRH00850.1| hypothetical protein GLYMA_18G237700 [Glycine max] 1.2e-126	GO:0003677, DNA binding;GO:0003700, DNA binding transcription factor activity;GO:0005634, nucleus;GO:0006351, transcription, DNA-templated;GO:0006355, regulation of transcription, DNA-templated;GO:0009651, response to salt stress	-	0.768365	0.192738	-0.201855	0.286108	0.114721	-0.302873	0.484499	0.485125	-0.516896	-0.0116409	-0.196444	0.27248	0.297833	-0.0651533	0.192375	-0.416122	1
T_46392_c1_g2	bZIP	gi|571554081|ref|XP_006603929.1| PREDICTED: truncated transcription factor CAULIFLOWER A-like [Glycine max] 1.8e-78	GO:0003677, DNA binding;GO:0003700, DNA binding transcription factor activity;GO:0005634, nucleus;GO:0006351, transcription, DNA-templated;GO:0009908, flower development;GO:0009911, positive regulation of flower development;GO:0010077, maintenance of inflorescence meristem identity;GO:0010154, fruit development;GO:0030154, cell differentiation	-	0.708958	0.289863	0.198304	-0.175242	0.268181	-0.255376	-0.050442	0.0292705	-0.172328	-0.517745	-0.370229	0.292694	0.034793	-0.251648	-0.06934	-0.667709	1
T_43125_c3_g1	NAC	gi|356549269|ref|XP_003543018.1| PREDICTED: auxin response factor 3-like [Glycine max] 0.0e+00	GO:0003677, DNA binding;GO:0003700, DNA binding transcription factor activity;GO:0005634, nucleus;GO:0006351, transcription, DNA-templated;GO:0006355, regulation of transcription, DNA-templated;GO:0009733, response to auxin;GO:0009734, auxin-activated signaling pathway;GO:0009850, auxin metabolic process;GO:0010050, vegetative phase change;GO:0010158, abaxial cell fate specification;GO:0010582, f…	K14486-ko04075 Plant hormone signal transduction	-0.373486	-0.00302859	-0.464705	0.387063	-0.179449	-0.219292	0.461776	0.45907	-0.158751	0.813109	0.342122	0.0623922	0.189727	-0.108311	0.188265	0.681607	1
T_40625_c3_g7	MYB->MYB	gi|951037113|ref|XP_014516816.1| PREDICTED: transcription factor AS1-like [Vigna radiata var. radiata] 3.1e-30	GO:0000793, condensed chromosome;GO:0003677, DNA binding;GO:0003700, DNA binding transcription factor activity;GO:0005634, nucleus;GO:0005730, nucleolus;GO:0006351, transcription, DNA-templated;GO:0008356, asymmetric cell division;GO:0009615, response to virus;GO:0009651, response to salt stress;GO:0009733, response to auxin;GO:0009739, response to gibberellin;GO:0009751, response to salicylic ac…	-	0.0379592	0.31527	-0.334873	-0.167008	-0.446331	-0.4653	0.159704	0.0558034	0.175192	0.143164	0.0944237	0.161398	-0.102269	0.0333173	0.74039	0.151696	1
T_39153_c0_g1	GARP->GARP-ARR-B	gi|356557052|ref|XP_003546832.1| PREDICTED: NAC domain-containing protein 86-like [Glycine max] 1.1e-198	GO:0003677, DNA binding;GO:0003700, DNA binding transcription factor activity;GO:0005634, nucleus;GO:0006351, transcription, DNA-templated;GO:0006355, regulation of transcription, DNA-templated;GO:0044212, transcription regulatory region DNA binding;GO:0090602, sieve element enucleation;GO:0090603, sieve element differentiation	-	0.76572	0.358979	0.0867646	0.149958	0.514467	-0.423843	0.245809	0.113279	-0.303537	-0.0779798	-0.387088	0.382795	0.460398	-0.123693	-0.0659409	-0.260303	1
T_44340_c2_g1	C2H2	gi|356563900|ref|XP_003550195.1| PREDICTED: protein ALWAYS EARLY 3-like isoform X1 [Glycine max] 0.0e+00	GO:0003677, DNA binding;GO:0005634, nucleus;GO:0006351, transcription, DNA-templated;GO:0007049, cell cycle;GO:0017053, transcriptional repressor complex	-	0.179472	0.29443	-0.268226	0.680703	0.279654	-0.306011	0.329958	0.42388	-0.606887	0.465659	-0.154489	0.129648	0.850574	-0.287937	-0.276063	0.293841	1
T_40350_c0_g2	AP2/ERF->AP2/ERF-ERF	gi|593785039|ref|XP_007155560.1| hypothetical protein PHAVU_003G212200g [Phaseolus vulgaris] 8.5e-312	GO:0003700, DNA binding transcription factor activity;GO:0005634, nucleus;GO:0006351, transcription, DNA-templated;GO:0006355, regulation of transcription, DNA-templated;GO:0043565, sequence-specific DNA binding	-	0.272044	0.333733	-0.324533	0.167678	0.391351	-0.774681	0.0425811	-0.0820552	-0.297468	0.365186	-0.453689	0.220858	0.533013	-0.371153	0.150329	0.259345	1
T_43783_c2_g1	C2H2	gi|356574462|ref|XP_003555366.1| PREDICTED: transcription factor TCP19-like [Glycine max] 9.8e-125	GO:0003677, DNA binding;GO:0003700, DNA binding transcription factor activity;GO:0005634, nucleus;GO:0006351, transcription, DNA-templated;GO:0006355, regulation of transcription, DNA-templated;GO:0031347, regulation of defense response	-	-0.0426247	0.0519466	0.0978025	-0.335742	-0.0690494	0.154464	-0.440965	-0.789579	0.380016	-0.497302	-0.021862	0.0485933	-0.336593	0.310156	0.191913	0.0525915	1
T_40797_c1_g2	Trihelix	gi|965600489|dbj|BAT87667.1| hypothetical protein VIGAN_05105800 [Vigna angularis var. angularis] 7.9e-298	GO:0003677, DNA binding;GO:0003723, RNA binding;GO:0004519, endonuclease activity;GO:0004521, endoribonuclease activity;GO:0005516, calmodulin binding;GO:0005634, nucleus;GO:0005737, cytoplasm;GO:0005847, mRNA cleavage and polyadenylation specificity factor complex;GO:0006378, mRNA polyadenylation;GO:0006396, RNA processing;GO:0006979, response to oxidative stress;GO:0009626, plant-type hypersens…	K14404-ko03015 mRNA surveillance pathway	-0.423801	0.15735	-0.560417	0.564889	-0.138192	-0.114288	0.323427	0.283779	-0.0897963	0.605628	0.553128	-0.0993074	0.207566	0.0684424	-0.0703266	0.731408	1
T_36153_c0_g1	WRKY	gi|356513451|ref|XP_003525427.1| PREDICTED: protein BASIC PENTACYSTEINE4-like [Glycine max] 2.3e-167	GO:0003677, DNA binding;GO:0005634, nucleus;GO:0006351, transcription, DNA-templated;GO:0006355, regulation of transcription, DNA-templated;GO:0009723, response to ethylene;GO:0042803, protein homodimerization activity;GO:0050793, regulation of developmental process	-	0.572054	0.00545328	0.151071	0.405486	0.411878	-0.134969	0.545865	0.326379	-0.825832	0.281665	-0.542687	0.0199231	0.684341	0.0219102	-0.440578	-0.164705	1
T_44398_c6_g3	bHLH	gi|571480577|ref|XP_006588330.1| PREDICTED: trihelix transcription factor ASIL2-like [Glycine max] 3.0e-97	GO:0003677, DNA binding;GO:0003700, DNA binding transcription factor activity;GO:0005634, nucleus;GO:0006351, transcription, DNA-templated;GO:0006355, regulation of transcription, DNA-templated;GO:0009793, embryo development ending in seed dormancy;GO:0010431, seed maturation	-	-0.903732	-0.198333	-0.243232	-0.0231303	-0.18701	0.206633	-0.555336	-0.456051	0.518709	0.145258	0.360945	-0.240891	-0.161564	0.100044	0.258	0.551556	1
T_42418_c4_g1	C2C2->C2C2-Dof	gi|734430346|gb|KHN45462.1| DnaJ like subfamily C member 2 [Glycine soja] 3.7e-137	GO:0003677, DNA binding;GO:0003682, chromatin binding;GO:0005634, nucleus;GO:0005829, cytosol;GO:0006260, DNA replication;GO:0006351, transcription, DNA-templated;GO:0031965, nuclear membrane;GO:0042393, histone binding;GO:0043130, ubiquitin binding;GO:0045893, positive regulation of transcription, DNA-templated;GO:2000279, negative regulation of DNA biosynthetic process	-	0.853443	0.366548	0.0616394	0.369769	0.240274	-0.200928	0.597552	0.544658	-0.61377	-0.124039	-0.321598	0.271646	0.449379	-0.00502635	-0.161361	-0.482815	1
T_43399_c2_g7	C2H2	gi|356512441|ref|XP_003524927.1| PREDICTED: heat stress transcription factor A-5-like [Glycine max] 9.7e-249	GO:0003700, DNA binding transcription factor activity;GO:0005634, nucleus;GO:0005737, cytoplasm;GO:0006351, transcription, DNA-templated;GO:0043565, sequence-specific DNA binding	-	0.792923	0.330901	0.00143731	0.392101	0.240354	-0.104244	0.548779	0.565818	-0.563792	-0.169661	-0.110769	0.256515	0.308483	0.00673734	-0.234054	-0.485464	1
T_39387_c2_g1	LIM	gi|356527342|ref|XP_003532270.1| PREDICTED: ethylene-responsive transcription factor-like protein At4g13040 isoform X4 [Glycine max] 5.7e-94	GO:0003677, DNA binding;GO:0003700, DNA binding transcription factor activity;GO:0005634, nucleus;GO:0006351, transcription, DNA-templated;GO:0007275, multicellular organism development;GO:0009873, ethylene-activated signaling pathway	-	0.774999	0.542425	0.167362	0.00478876	0.292077	-0.354109	0.105041	0.119121	-0.263874	-0.402344	-0.416521	0.501183	0.319599	-0.387759	-0.122354	-0.399521	1
T_38668_c1_g1	C2H2	gi|593696175|ref|XP_007148586.1| hypothetical protein PHAVU_006G220900g [Phaseolus vulgaris] 5.9e-199	GO:0005634, nucleus;GO:0006355, regulation of transcription, DNA-templated;GO:0008270, zinc ion binding	-	0.814712	0.298855	0.109613	0.359049	0.265473	-0.0727759	0.535352	0.314067	-0.539418	-0.206989	-0.166911	0.0410419	0.229695	0.407542	-0.322429	-0.496808	1
T_45654_c0_g1	LOB	gi|571483990|ref|XP_006589417.1| PREDICTED: probable lysine-specific demethylase ELF6 [Glycine max] 0.0e+00	GO:0003676, nucleic acid binding;GO:0003700, DNA binding transcription factor activity;GO:0005634, nucleus;GO:0006351, transcription, DNA-templated;GO:0006355, regulation of transcription, DNA-templated;GO:0009741, response to brassinosteroid;GO:0009826, unidimensional cell growth;GO:0033169, histone H3-K9 demethylation;GO:0046872, metal ion binding;GO:0048577, negative regulation of short-day ph…	-	0.80759	0.2456	-0.0229191	0.0733764	0.410089	-0.243471	0.302998	0.0442471	-0.488379	-0.319861	-0.351704	0.143031	0.101844	-0.00559394	-0.189952	-0.55497	1
T_85588_c0_g1	C2H2	-	GO:0000978, RNA polymerase II proximal promoter sequence-specific DNA binding;GO:0000982, transcription factor activity, RNA polymerase II proximal promoter sequence-specific DNA binding;GO:0005634, nucleus;GO:0005829, cytosol;GO:0006351, transcription, DNA-templated;GO:0006357, regulation of transcription by RNA polymerase II;GO:0008270, zinc ion binding	-	-0.129735	0.195539	-0.33035	-0.237251	-0.252663	-0.420297	-0.147178	-0.00606483	0.511225	0.0678264	0.0981036	0.364064	-0.181351	-0.12179	0.968965	0.143228	1
T_44434_c1_g2	bHLH	gi|356553804|ref|XP_003545242.1| PREDICTED: myb-related protein 306-like [Glycine max] 6.3e-208	GO:0003677, DNA binding;GO:0003700, DNA binding transcription factor activity;GO:0005634, nucleus;GO:0006351, transcription, DNA-templated;GO:0009414, response to water deprivation;GO:0009651, response to salt stress;GO:0009723, response to ethylene;GO:0009733, response to auxin;GO:0009737, response to abscisic acid;GO:0009738, abscisic acid-activated signaling pathway;GO:0009739, response to gib…	-	-0.436292	-0.388223	0.377093	-0.0203199	-0.268473	0.791671	-0.113384	-0.163759	0.270392	-0.124386	0.321978	-0.158288	-0.259906	0.460406	-0.0813198	0.161569	1
T_41968_c0_g2	MYB->MYB	gi|734359971|gb|KHN15338.1| Pathogenesis-related homeodomain protein, partial [Glycine soja] 5.9e-260	GO:0003677, DNA binding;GO:0003700, DNA binding transcription factor activity;GO:0005634, nucleus;GO:0006351, transcription, DNA-templated;GO:0006952, defense response;GO:0008270, zinc ion binding;GO:0009733, response to auxin;GO:0043565, sequence-specific DNA binding;GO:0045893, positive regulation of transcription, DNA-templated	-	0.741482	0.431897	0.118283	0.154782	0.398499	-0.311452	0.0882021	0.277414	-0.368301	-0.318447	-0.413276	0.431884	0.474886	-0.348231	-0.116477	-0.487659	1
T_46971_c3_g1	HB->HB-HD-ZIP	gi|356546860|ref|XP_003541840.1| PREDICTED: scarecrow-like protein 1 [Glycine max] 1.8e-69	GO:0003700, DNA binding transcription factor activity;GO:0005634, nucleus;GO:0006351, transcription, DNA-templated;GO:0006355, regulation of transcription, DNA-templated;GO:0043565, sequence-specific DNA binding	-	0.258447	-0.0970974	0.376833	-0.386634	-0.0585202	0.439888	-0.140653	-0.355389	0.245807	-0.719646	0.0454559	0.0142371	-0.483472	0.261933	0.00326576	-0.523444	1
T_24259_c0_g1	WRKY	-	GO:0003700, DNA binding transcription factor activity;GO:0005634, nucleus;GO:0006351, transcription, DNA-templated;GO:0006357, regulation of transcription by RNA polymerase II;GO:0043161, proteasome-mediated ubiquitin-dependent protein catabolic process;GO:0043565, sequence-specific DNA binding;GO:0046872, metal ion binding	-	-0.199381	0.182523	-0.382974	-0.250997	-0.286739	-0.449924	-0.172274	-0.0327951	0.541353	0.10511	0.0948729	0.316775	-0.202748	-0.161202	0.939139	0.207829	1
T_43596_c2_g2	WRKY	gi|356534289|ref|XP_003535689.1| PREDICTED: pentatricopeptide repeat-containing protein At5g43790 [Glycine max] 0.0e+00	GO:0008270, zinc ion binding	-	0.434845	0.472635	-0.31954	0.0241317	0.341319	-0.704439	-0.0512185	-0.0832516	-0.207597	-0.0599922	-0.372809	0.329474	0.374753	-0.567136	0.150627	-0.0430278	1
T_44847_c0_g1	C2H2	gi|1012355537|gb|KYP66724.1| Homeobox-leucine zipper protein ATHB-40, partial [Cajanus cajan] 1.5e-75	GO:0003700, DNA binding transcription factor activity;GO:0005634, nucleus;GO:0006351, transcription, DNA-templated;GO:0006355, regulation of transcription, DNA-templated;GO:0009733, response to auxin;GO:0043565, sequence-specific DNA binding	-	0.744069	0.219538	-0.0177928	-0.0618156	0.528126	-0.486484	0.0695896	0.0202775	-0.36512	-0.211829	-0.501119	0.0311299	0.19703	-0.264702	-0.193875	-0.585197	1
T_6687_c0_g1	zf-HD	-	GO:0003700, DNA binding transcription factor activity;GO:0005634, nucleus;GO:0006351, transcription, DNA-templated;GO:0009405, pathogenesis;GO:0043565, sequence-specific DNA binding	-	-0.185772	0.169677	-0.26668	-0.16084	-0.365133	-0.283038	-0.22694	0.0627223	0.547029	0.0535213	0.241931	0.277504	-0.254924	0.0490978	0.871955	0.161559	1
T_39563_c1_g1	MYB->MYB-related	gi|734404755|gb|KHN33167.1| UPF0554 protein [Glycine soja] 2.3e-166	GO:0005634, nucleus;GO:0006351, transcription, DNA-templated;GO:0045892, negative regulation of transcription, DNA-templated	-	0.279837	-0.0301743	-0.185544	0.0953806	0.708031	-0.263457	-0.0964403	-0.115476	-0.280292	-0.0698361	-0.315177	-0.0571599	0.309793	-0.342325	-0.21955	-0.381503	1
T_39271_c1_g1	C2C2->C2C2-Dof	gi|734349600|gb|KHN12143.1| Protein NLP7 [Glycine soja] 0.0e+00	GO:0003677, DNA binding;GO:0003700, DNA binding transcription factor activity;GO:0005634, nucleus;GO:0006351, transcription, DNA-templated;GO:0009414, response to water deprivation;GO:0010118, stomatal movement;GO:0010167, response to nitrate;GO:0042128, nitrate assimilation	-	0.303122	0.123585	-0.309884	0.555137	0.167793	-0.165263	0.542925	0.813867	-0.353708	0.352209	0.137	0.11642	0.379955	-0.0610759	0.118898	-0.162914	1
T_43944_c0_g2	AP2/ERF->AP2/ERF-ERF	gi|356501908|ref|XP_003519765.1| PREDICTED: pre-mRNA-splicing factor CEF1-like [Glycine max] 4.1e-226	GO:0003677, DNA binding;GO:0003700, DNA binding transcription factor activity;GO:0005634, nucleus;GO:0006351, transcription, DNA-templated;GO:0007049, cell cycle	-	0.704723	0.278358	-0.101913	0.0628299	0.545658	-0.49032	-0.0633349	-0.0409245	-0.28613	-0.269009	-0.372215	0.141732	0.279454	-0.225468	0.0208489	-0.517024	1
T_43944_c0_g1	AP2/ERF->AP2/ERF-ERF	gi|734330765|gb|KHN06834.1| Myb-related protein B [Glycine soja] 2.4e-115	GO:0003677, DNA binding;GO:0003700, DNA binding transcription factor activity;GO:0005634, nucleus;GO:0006351, transcription, DNA-templated;GO:0007049, cell cycle	-	0.836555	0.0699334	0.159958	0.110301	0.341351	-0.0896635	0.181866	0.117776	-0.588274	-0.296931	-0.524572	0.0612322	0.220115	-0.0210964	-0.26392	-0.643651	1
T_40993_c0_g1	HB->HB-BELL	gi|356576366|ref|XP_003556303.1| PREDICTED: NAC transcription factor NAM-B2-like [Glycine max] 1.9e-119	GO:0003677, DNA binding;GO:0003700, DNA binding transcription factor activity;GO:0005634, nucleus;GO:0005737, cytoplasm;GO:0006351, transcription, DNA-templated;GO:0006355, regulation of transcription, DNA-templated;GO:0009644, response to high light intensity;GO:0009962, regulation of flavonoid biosynthetic process;GO:0016021, integral component of membrane;GO:0045893, positive regulation of tra…	-	-0.581953	0.200098	-0.110509	0.134299	-0.00509251	0.3519	-0.468014	-0.23901	0.712732	-0.304985	0.637949	0.0676124	-0.211779	0.155439	0.166669	0.248133	1
T_42912_c2_g4	SAP	gi|965667163|dbj|BAT82651.1| hypothetical protein VIGAN_03269600 [Vigna angularis var. angularis] 5.1e-164	GO:0003700, DNA binding transcription factor activity;GO:0005634, nucleus;GO:0005737, cytoplasm;GO:0006351, transcription, DNA-templated;GO:0008356, asymmetric cell division;GO:0016021, integral component of membrane;GO:0043565, sequence-specific DNA binding	-	-0.210222	0.0512279	-0.500907	0.3265	0.108629	-0.463844	0.208993	0.166339	-0.300609	0.775774	-0.104421	0.013899	0.407471	-0.229728	0.0494956	0.594045	1
T_42912_c2_g1	SAP	gi|356519266|ref|XP_003528294.1| PREDICTED: heat stress transcription factor B-4 [Glycine max] 1.8e-125	GO:0003700, DNA binding transcription factor activity;GO:0005634, nucleus;GO:0005737, cytoplasm;GO:0006351, transcription, DNA-templated;GO:0008356, asymmetric cell division;GO:0043565, sequence-specific DNA binding	-	0.286309	0.501427	-0.175656	0.0457299	0.0972149	-0.36659	0.153519	-0.0280374	-0.0259198	-0.0634873	-0.277939	0.710787	0.400171	-0.424363	0.380027	0.187786	1
T_43310_c0_g1	CSD	gi|1012322672|gb|KYP34933.1| B3 domain-containing transcription factor VRN1 [Cajanus cajan] 1.5e-175	GO:0003677, DNA binding;GO:0005634, nucleus;GO:0005654, nucleoplasm;GO:0006351, transcription, DNA-templated;GO:0006355, regulation of transcription, DNA-templated;GO:0009909, regulation of flower development;GO:0010048, vernalization response	-	0.717582	0.183106	0.123519	0.194315	0.109776	0.0611076	0.252096	0.304361	-0.248247	-0.421399	-0.0947464	0.0954494	-0.00973877	0.399891	-0.0131774	-0.678754	1
T_40707_c0_g2	MYB->MYB	gi|356571172|ref|XP_003553753.1| PREDICTED: mediator-associated protein 1 [Glycine max] 4.7e-133	GO:0005730, nucleolus;GO:0005829, cytosol;GO:0006355, regulation of transcription, DNA-templated;GO:0009507, chloroplast;GO:0016592, mediator complex	-	-0.722994	-0.289877	0.173915	-0.190267	-0.560176	0.57018	-0.21247	-0.0968064	0.538973	-0.00629896	0.501335	-0.226155	-0.478566	0.392048	0.222037	0.249886	1
T_42433_c2_g5	GARP->GARP-G2-like	gi|659090303|ref|XP_008445943.1| PREDICTED: dr1-associated corepressor [Cucumis melo] 8.8e-30	GO:0000122, negative regulation of transcription by RNA polymerase II;GO:0003677, DNA binding;GO:0003700, DNA binding transcription factor activity;GO:0003714, transcription corepressor activity;GO:0005634, nucleus;GO:0006351, transcription, DNA-templated	-	0.834363	0.211232	-0.0254416	0.137696	0.206751	-0.122939	0.377644	0.195571	-0.414467	-0.373216	-0.212534	0.128637	0.0782736	0.107005	-0.0552012	-0.627166	1
T_42433_c2_g2	GARP->GARP-G2-like	gi|356517700|ref|XP_003527524.1| PREDICTED: dr1-associated corepressor homolog [Glycine max] 5.9e-63	GO:0000122, negative regulation of transcription by RNA polymerase II;GO:0003677, DNA binding;GO:0003700, DNA binding transcription factor activity;GO:0003714, transcription corepressor activity;GO:0005634, nucleus;GO:0006351, transcription, DNA-templated	-	-0.123154	-0.106696	0.397274	-0.0809127	-0.0666756	0.73069	-0.210349	-0.182611	0.369206	-0.527039	0.387982	0.0635772	-0.238996	0.294703	-0.162929	-0.191825	1
T_39513_c1_g4	NAC	gi|955315858|ref|XP_014630057.1| PREDICTED: GATA transcription factor 24-like isoform X2 [Glycine max] 2.8e-76	GO:0000977, RNA polymerase II regulatory region sequence-specific DNA binding;GO:0001085, RNA polymerase II transcription factor binding;GO:0001228, transcriptional activator activity, RNA polymerase II transcription regulatory region sequence-specific DNA binding;GO:0003682, chromatin binding;GO:0003700, DNA binding transcription factor activity;GO:0005634, nucleus;GO:0005667, transcription fact…	-	-0.415778	0.382701	-0.284045	0.115774	0.00289782	0.0782038	-0.371952	-0.243513	0.764575	-0.32251	0.665758	0.34168	-0.151022	0.0438816	0.440469	0.304548	1
T_91936_c0_g1	MYB->MYB-related	-	-	-	-0.353288	-0.702017	-0.354817	0.199674	0.191756	0.190107	0.0626374	0.203366	-0.222589	0.493653	0.248754	-0.566014	-0.156377	-0.00533155	-0.0861686	-0.0331538	1
T_41807_c1_g1	WRKY	gi|356576428|ref|XP_003556333.1| PREDICTED: nuclear transcription factor Y subunit B-1 isoform X1 [Glycine max] 2.4e-79	GO:0003700, DNA binding transcription factor activity;GO:0005634, nucleus;GO:0006351, transcription, DNA-templated;GO:0006355, regulation of transcription, DNA-templated;GO:0016021, integral component of membrane;GO:0043565, sequence-specific DNA binding	-	0.417018	-0.0933988	0.0817838	0.317385	-0.266698	-0.0050675	0.705708	0.547403	-0.69619	0.44501	-0.368875	-0.0759453	0.456583	0.16213	-0.133445	-0.0511589	1
T_41770_c0_g1	WRKY	gi|255632970|gb|ACU16839.1| unknown [Glycine max] 4.4e-56	GO:0016021, integral component of membrane;GO:0046872, metal ion binding	-	0.85143	0.212244	0.090068	0.245796	0.6029	-0.268137	0.317514	0.259595	-0.546539	-0.158025	-0.428099	0.190677	0.37655	-0.0771164	-0.287093	-0.534838	1
T_43517_c3_g2	bHLH	gi|356498846|ref|XP_003518259.1| PREDICTED: uncharacterized protein LOC100816918 [Glycine max] 1.2e-143	GO:0003677, DNA binding;GO:0003700, DNA binding transcription factor activity;GO:0005634, nucleus;GO:0006351, transcription, DNA-templated;GO:0006355, regulation of transcription, DNA-templated;GO:0009793, embryo development ending in seed dormancy;GO:0009965, leaf morphogenesis;GO:0030154, cell differentiation;GO:0045962, positive regulation of development, heterochronic;GO:0048366, leaf develop…	-	-0.939856	-0.322845	-0.121109	-0.139363	-0.21465	0.286317	-0.497232	-0.271607	0.589231	0.132579	0.445635	-0.21735	-0.294753	0.0370785	0.195556	0.451583	1
T_42684_c2_g1	bZIP	gi|955320187|ref|XP_014631045.1| PREDICTED: mediator-associated protein 1-like [Glycine max] 5.0e-91	GO:0005730, nucleolus;GO:0005829, cytosol;GO:0006355, regulation of transcription, DNA-templated;GO:0009507, chloroplast;GO:0016592, mediator complex	-	-0.599778	0.0641101	-0.329536	0.431961	-0.160583	-0.0460009	0.200026	0.408258	0.0814238	0.687007	0.447145	0.0134191	0.225506	-0.0862135	0.115722	0.738147	1
T_39752_c3_g3	NAC	gi|356515858|ref|XP_003526614.1| PREDICTED: glycine-rich protein 2-like [Glycine max] 5.2e-51	GO:0003677, DNA binding;GO:0003690, double-stranded DNA binding;GO:0003697, single-stranded DNA binding;GO:0003723, RNA binding;GO:0005634, nucleus;GO:0005737, cytoplasm;GO:0006355, regulation of transcription, DNA-templated;GO:0008270, zinc ion binding;GO:0009409, response to cold;GO:0009414, response to water deprivation;GO:0009631, cold acclimation;GO:0009651, response to salt stress;GO:001050…	-	-0.570478	0.368201	0.100453	0.0157028	-0.0987543	0.0514446	-0.41357	-0.20156	0.706558	-0.130426	0.245364	0.346872	0.123922	0.0128849	0.468352	0.415678	1
T_43614_c1_g1	WRKY	gi|351725743|ref|NP_001237103.1| syringolide-induced protein 1-3-1B [Glycine max] 1.1e-64	GO:0003677, DNA binding;GO:0005634, nucleus;GO:0006351, transcription, DNA-templated;GO:0006355, regulation of transcription, DNA-templated;GO:0009908, flower development;GO:0048262, determination of dorsal/ventral asymmetry	-	0.442034	0.342184	0.323464	-0.20305	-0.059987	0.271091	-0.0733109	-0.37294	0.185398	-0.772549	0.0147993	0.228556	-0.254482	0.334247	-0.0468533	-0.376915	1
T_42806_c1_g2	FAR1	gi|502155534|ref|XP_004510110.1| PREDICTED: squamosa promoter-binding-like protein 8 isoform X2 [Cicer arietinum] 1.5e-22	GO:0003677, DNA binding;GO:0005634, nucleus;GO:0005737, cytoplasm;GO:0006351, transcription, DNA-templated;GO:0006355, regulation of transcription, DNA-templated;GO:0009554, megasporogenesis;GO:0009556, microsporogenesis;GO:0030154, cell differentiation;GO:0046872, metal ion binding;GO:0048653, anther development	-	0.304985	0.263829	-0.249948	-0.0374892	0.4505	-0.714305	-0.129351	-0.23196	-0.171908	0.160772	-0.625737	0.209051	0.390076	-0.483772	0.150086	0.033283	1
T_44409_c2_g3	bHLH	gi|1012365045|gb|KYP76227.1| Nuclear transcription factor Y subunit A-1 [Cajanus cajan] 1.8e-59	GO:0003677, DNA binding;GO:0003700, DNA binding transcription factor activity;GO:0006351, transcription, DNA-templated;GO:0009555, pollen development;GO:0009793, embryo development ending in seed dormancy;GO:0010262, somatic embryogenesis;GO:0016602, CCAAT-binding factor complex;GO:0045892, negative regulation of transcription, DNA-templated;GO:0048316, seed development;GO:0055046, microgametogen…	-	0.717407	0.473104	0.0250778	0.103581	0.396215	-0.227881	0.0435611	-0.113267	-0.0846795	-0.502978	-0.272992	0.414816	0.196362	0.0241034	0.106469	-0.423662	1
T_46350_c1_g2	bHLH	gi|959092779|ref|NP_001304531.1| transcription repressor OFP8-like [Glycine max] 4.6e-23	GO:0005634, nucleus;GO:0006351, transcription, DNA-templated;GO:0045892, negative regulation of transcription, DNA-templated	-	0.651534	0.228484	0.137552	0.24534	0.275195	-0.262475	0.357455	0.286762	-0.776495	0.0810577	-0.585974	0.233484	0.587489	-0.321974	-0.450167	-0.178799	1
T_36207_c0_g1	WRKY	gi|303288696|ref|XP_003063636.1| predicted protein [Micromonas pusilla CCMP1545] 2.8e-18	GO:0000436, carbon catabolite activation of transcription from RNA polymerase II promoter;GO:0003677, DNA binding;GO:0003700, DNA binding transcription factor activity;GO:0006366, transcription by RNA polymerase II;GO:0016602, CCAAT-binding factor complex;GO:0043457, regulation of cellular respiration	-	-0.128397	0.189278	-0.389538	-0.121138	-0.183752	-0.384527	0.00359618	0.0783891	0.501532	0.129435	0.222159	0.350696	-0.17679	-0.0387717	0.913334	0.160702	1
T_78653_c0_g1	MYB->MYB-related	-	GO:0003677, DNA binding;GO:0005634, nucleus	-	-0.129735	0.195539	-0.33035	-0.237251	-0.252663	-0.420297	-0.147178	-0.00606483	0.511225	0.0678264	0.0981036	0.364064	-0.181351	-0.12179	0.968965	0.143228	1
T_33466_c0_g1	MYB->MYB	-	-	-	-0.459682	0.144388	-0.220246	0.0444538	-0.288009	-0.0756454	-0.389526	0.0725208	0.623268	0.0601651	0.350869	0.248803	-0.0934839	0.0133865	0.740603	0.273382	1
T_40503_c0_g1	B3->B3-ARF	gi|356564737|ref|XP_003550605.1| PREDICTED: uncharacterized protein LOC100794210 [Glycine max] 0.0e+00	GO:0005634, nucleus;GO:0006351, transcription, DNA-templated;GO:0006355, regulation of transcription, DNA-templated;GO:0008270, zinc ion binding;GO:0009707, chloroplast outer membrane;GO:0016021, integral component of membrane	-	0.719089	0.348143	-0.192581	0.475647	0.258263	-0.161539	0.667959	0.512296	-0.418993	0.00940785	0.0447557	0.339824	0.301005	0.12599	-0.0288322	-0.228789	1
T_43752_c2_g3	bHLH	gi|356507192|ref|XP_003522354.1| PREDICTED: uncharacterized protein LOC100816258 [Glycine max] 5.9e-189	GO:0005634, nucleus;GO:0006351, transcription, DNA-templated;GO:0006355, regulation of transcription, DNA-templated	-	-0.448118	0.369302	-0.579283	0.450796	0.0418836	-0.423413	0.166254	0.271672	0.161995	0.595659	0.381702	0.175091	0.336939	-0.260801	0.191059	0.732278	1
T_45865_c0_g1	C2H2	gi|955344490|ref|XP_014618383.1| PREDICTED: zinc finger CCCH domain-containing protein 32-like isoform X4 [Glycine max] 1.5e-146	GO:0003677, DNA binding;GO:0005634, nucleus;GO:0046872, metal ion binding	-	-0.525646	0.475433	-0.385358	0.38571	-0.064141	-0.137625	-0.0571724	-0.0962777	0.358405	0.261604	0.413957	0.388152	0.223183	-0.0231379	0.195175	0.868324	1
T_44577_c0_g8	B3->B3-ARF	gi|571478541|ref|XP_003534274.2| PREDICTED: transcription factor MYC2-like [Glycine max] 7.2e-206	GO:0003677, DNA binding;GO:0003700, DNA binding transcription factor activity;GO:0005634, nucleus;GO:0006351, transcription, DNA-templated;GO:0009269, response to desiccation;GO:0009611, response to wounding;GO:0009737, response to abscisic acid;GO:0009738, abscisic acid-activated signaling pathway;GO:0009753, response to jasmonic acid;GO:0009963, positive regulation of flavonoid biosynthetic pro…	K13422-ko04016 MAPK signaling pathway - plant;ko04075 Plant hormone signal transduction	-0.321415	0.0305339	0.111967	-0.431111	-0.360822	0.355284	-0.35451	-0.578818	0.709971	-0.479463	0.373775	0.071769	-0.60652	0.268365	0.254227	0.142177	1
T_39855_c1_g1	MYB->MYB	gi|571474019|ref|XP_003532145.2| PREDICTED: zinc finger CCCH domain-containing protein 18-like [Glycine max] 4.4e-204	GO:0003676, nucleic acid binding;GO:0003677, DNA binding;GO:0046872, metal ion binding	-	0.723582	0.277563	-0.0572477	0.33799	0.140958	-0.127018	0.542491	0.462736	-0.537014	-0.127425	-0.169444	0.229872	0.265381	0.124897	-0.0509666	-0.446576	1
T_45750_c0_g1	B3->B3	gi|571433391|ref|XP_006572885.1| PREDICTED: uncharacterized protein LOC100814080 isoform X1 [Glycine max] 1.7e-71	GO:0003700, DNA binding transcription factor activity;GO:0005634, nucleus;GO:0006351, transcription, DNA-templated;GO:0009744, response to sucrose;GO:0009965, leaf morphogenesis;GO:0043565, sequence-specific DNA binding;GO:0048826, cotyledon morphogenesis;GO:0080022, primary root development	-	0.272881	0.269406	-0.323485	-0.00704181	0.284204	-0.760436	-0.0004785	0.0060168	-0.289309	0.329817	-0.455408	0.220453	0.412971	-0.588609	0.0952422	0.133507	1
T_39042_c2_g2	AP2/ERF->AP2/ERF-ERF	gi|734408254|gb|KHN34636.1| Dof zinc finger protein DOF5.2 [Glycine soja] 2.1e-240	GO:0003677, DNA binding;GO:0003700, DNA binding transcription factor activity;GO:0005634, nucleus;GO:0006351, transcription, DNA-templated;GO:0006355, regulation of transcription, DNA-templated;GO:0009908, flower development;GO:0046872, metal ion binding	-	0.737123	0.066321	0.142573	0.304399	0.137886	0.174667	0.611939	0.281994	-0.563838	-0.193425	-0.0718927	-0.0795096	0.125112	0.430228	-0.325523	-0.497282	1
T_44742_c2_g1	B3->B3-ARF	gi|356548125|ref|XP_003542454.1| PREDICTED: ethylene-responsive transcription factor RAP2-4 [Glycine max] 6.2e-86	GO:0003677, DNA binding;GO:0003700, DNA binding transcription factor activity;GO:0005634, nucleus;GO:0006351, transcription, DNA-templated;GO:0006970, response to osmotic stress;GO:0009409, response to cold;GO:0009414, response to water deprivation;GO:0009416, response to light stimulus;GO:0009611, response to wounding;GO:0009651, response to salt stress;GO:0009736, cytokinin-activated signaling …	-	-0.316052	0.400664	0.109229	-0.227486	-0.208626	0.182701	-0.458651	-0.555901	0.763983	-0.508374	0.324142	0.357057	-0.297536	0.134074	0.264499	0.31269	1
T_46840_c1_g1	bHLH	gi|356510776|ref|XP_003524110.1| PREDICTED: probable WRKY transcription factor 28 [Glycine max] 2.9e-68	GO:0003700, DNA binding transcription factor activity;GO:0005634, nucleus;GO:0006351, transcription, DNA-templated;GO:0043565, sequence-specific DNA binding	-	-0.542849	-0.185438	0.205298	-0.0862499	-0.28855	0.750094	-0.254828	-0.285962	0.541638	-0.340529	0.615324	-0.224342	-0.484229	0.501252	-0.105277	0.0897086	1
T_43996_c0_g1	AP2/ERF->AP2/ERF-ERF	gi|734420131|gb|KHN40637.1| Putative WRKY transcription factor 70 [Glycine soja] 3.8e-13	GO:0003700, DNA binding transcription factor activity;GO:0043565, sequence-specific DNA binding	-	0.197339	0.293126	-0.402319	-0.0602496	-0.237775	-0.395091	0.279004	0.349818	0.171115	0.104962	0.174346	0.405945	-0.055486	-0.0650106	0.716395	-0.0358426	1
T_43943_c4_g1	AP2/ERF->AP2/ERF-ERF	gi|947104548|gb|KRH52931.1| hypothetical protein GLYMA_06G095700 [Glycine max] 9.7e-61	GO:0000900, translation repressor activity, mRNA regulatory element binding;GO:0003677, DNA binding;GO:0003700, DNA binding transcription factor activity;GO:0005634, nucleus;GO:0006351, transcription, DNA-templated;GO:0009266, response to temperature stimulus;GO:0009910, negative regulation of flower development;GO:0030154, cell differentiation;GO:0045892, negative regulation of transcription, DN…	-	0.816145	0.470684	0.0734938	0.261065	0.486511	-0.346178	0.266884	0.224251	-0.458153	-0.278693	-0.361704	0.338632	0.439526	-0.218474	-0.249252	-0.415294	1
T_44885_c0_g5	NAC	gi|1012365656|gb|KYP76838.1| Homeobox-leucine zipper protein HOX32 [Cajanus cajan] 2.8e-32	GO:0003677, DNA binding;GO:0003700, DNA binding transcription factor activity;GO:0005634, nucleus;GO:0006351, transcription, DNA-templated;GO:0008289, lipid binding;GO:0009855, determination of bilateral symmetry;GO:0009944, polarity specification of adaxial/abaxial axis;GO:0009955, adaxial/abaxial pattern specification;GO:0010014, meristem initiation;GO:0010072, primary shoot apical meristem spe…	-	-0.457375	0.245672	-0.502686	0.389353	-0.148818	-0.36895	0.117173	0.203365	0.00603674	0.644562	0.253615	0.16189	0.388014	-0.276289	0.29029	0.801163	1
T_44885_c0_g1	NAC	gi|1012343066|gb|KYP54258.1| Homeobox-leucine zipper protein ATHB-15 [Cajanus cajan] 1.8e-218	GO:0003677, DNA binding;GO:0005634, nucleus;GO:0006351, transcription, DNA-templated;GO:0006355, regulation of transcription, DNA-templated;GO:0008289, lipid binding;GO:0030154, cell differentiation	-	-0.36849	0.170311	-0.27326	0.740015	-0.120368	0.0901483	0.356813	0.570906	-0.123735	0.551826	0.44854	0.175205	0.580298	-0.0395438	0.0573676	0.615855	1
T_41352_c0_g1	LOB	gi|356543598|ref|XP_003540247.1| PREDICTED: uncharacterized protein LOC100810396 [Glycine max] 7.8e-228	GO:0003677, DNA binding;GO:0003700, DNA binding transcription factor activity;GO:0005634, nucleus;GO:0006351, transcription, DNA-templated;GO:0006355, regulation of transcription, DNA-templated	-	0.805518	0.282214	-0.092433	0.286875	0.424852	-0.300819	0.375247	0.352208	-0.483225	-0.246017	-0.171838	0.147172	0.347022	-0.0238679	-0.0700689	-0.600417	1
T_42216_c1_g2	LOB	gi|1012364488|gb|KYP75670.1| Squamosa promoter-binding-like protein 12, partial [Cajanus cajan] 1.1e-108	GO:0003677, DNA binding;GO:0005634, nucleus;GO:0006351, transcription, DNA-templated;GO:0006355, regulation of transcription, DNA-templated;GO:0046872, metal ion binding	-	0.322786	0.287191	-0.358018	0.327869	0.770826	-0.569528	0.0831292	-0.0052603	-0.242528	0.180048	-0.12026	0.094193	0.521208	-0.225639	-0.0942293	-0.042683	1
T_41620_c1_g1	LOB	gi|1012327779|gb|KYP39467.1| Ethylene-responsive transcription factor ERF017 family [Cajanus cajan] 1.4e-74	GO:0003677, DNA binding;GO:0003700, DNA binding transcription factor activity;GO:0005634, nucleus;GO:0006351, transcription, DNA-templated;GO:0009873, ethylene-activated signaling pathway	-	0.117664	0.537514	0.26077	-0.308078	-0.228363	0.118178	-0.244353	-0.43776	0.552347	-0.713463	0.124825	0.439666	-0.286479	0.169763	0.152406	-0.028902	1
T_43193_c3_g2	GRAS	gi|734351292|gb|KHN12702.1| hypothetical protein glysoja_008665 [Glycine soja] 7.9e-224	GO:0005929, cilium;GO:0035091, phosphatidylinositol binding;GO:0061512, protein localization to cilium	-	0.494571	0.156978	-0.337186	0.238901	0.487392	-0.714849	0.258677	0.308903	-0.567492	0.38433	-0.430063	0.104695	0.511959	-0.491203	0.0471545	-0.109413	1
T_43259_c1_g2	MYB->MYB	gi|734430887|gb|KHN45670.1| Putative WRKY transcription factor 2 [Glycine soja] 1.3e-309	GO:0003700, DNA binding transcription factor activity;GO:0005634, nucleus;GO:0006351, transcription, DNA-templated;GO:0006355, regulation of transcription, DNA-templated;GO:0009555, pollen development;GO:0009942, longitudinal axis specification;GO:0030010, establishment of cell polarity;GO:0043565, sequence-specific DNA binding	-	0.737046	0.244192	-0.198245	0.347529	0.223209	-0.151341	0.623273	0.415421	-0.415143	-0.072548	0.0549861	0.164819	0.100384	0.224719	0.00116997	-0.382557	1
T_39878_c0_g3	C2H2	gi|955331140|ref|XP_014633488.1| PREDICTED: transcription factor DIVARICATA [Glycine max] 7.2e-84	GO:0003677, DNA binding;GO:0005634, nucleus;GO:0006351, transcription, DNA-templated;GO:0006355, regulation of transcription, DNA-templated;GO:0009908, flower development;GO:0048262, determination of dorsal/ventral asymmetry	-	0.739374	0.0352536	0.178222	-0.23456	0.0876342	-0.0136327	0.200568	-0.112172	-0.239684	-0.518019	-0.261744	0.0629397	-0.169742	0.194789	0.125756	-0.698195	1
T_39878_c0_g1	C2H2	gi|734316224|gb|KHN02156.1| Transcription factor MYB1R1 [Glycine soja] 1.0e-77	GO:0003677, DNA binding;GO:0005634, nucleus;GO:0006351, transcription, DNA-templated;GO:0006355, regulation of transcription, DNA-templated;GO:0009908, flower development;GO:0048262, determination of dorsal/ventral asymmetry	-	0.859602	0.308551	0.0591101	0.120529	0.137672	-0.339489	0.559295	0.486674	-0.376608	-0.100173	-0.239766	0.297106	0.275459	0.0323869	0.0406073	-0.52073	1
T_92936_c0_g1	zn-clus	gi|326521448|dbj|BAK00300.1| predicted protein [Hordeum vulgare subsp. vulgare] 3.4e-32	GO:0000981, RNA polymerase II transcription factor activity, sequence-specific DNA binding;GO:0003677, DNA binding;GO:0005634, nucleus;GO:0006351, transcription, DNA-templated;GO:0008270, zinc ion binding	-	-0.117819	0.374021	-0.294977	0.0522248	-0.172243	-0.346728	0.123237	0.103257	0.444791	0.0780998	0.216325	0.366984	-0.0529134	0.167033	0.795466	0.215818	1
T_45890_c4_g4	HB->HB-HD-ZIP	gi|356572076|ref|XP_003554196.1| PREDICTED: transcription factor HBP-1b(c38)-like isoform X2 [Glycine max] 6.8e-214	GO:0003700, DNA binding transcription factor activity;GO:0005634, nucleus;GO:0006351, transcription, DNA-templated;GO:0043565, sequence-specific DNA binding	K14431-ko04075 Plant hormone signal transduction	-0.535858	-0.238406	-0.0215013	-0.556714	-0.212842	0.109483	-0.433514	-0.284099	0.779267	-0.14905	0.415744	-0.193574	-0.694671	0.0606852	0.409847	-0.0547223	1
T_43643_c0_g1	MADS->MADS-M-type	gi|571508161|ref|XP_006595949.1| PREDICTED: B3 domain-containing protein Os01g0723500-like [Glycine max] 2.5e-138	GO:0003677, DNA binding;GO:0005634, nucleus;GO:0006351, transcription, DNA-templated;GO:0006355, regulation of transcription, DNA-templated	-	0.88166	0.406982	0.0226959	0.356207	0.206643	-0.159723	0.59249	0.445181	-0.559514	-0.181204	-0.203604	0.307329	0.33228	0.0969812	-0.157919	-0.426156	1
T_45612_c0_g2	LOB	gi|965613814|dbj|BAT99446.1| hypothetical protein VIGAN_10088800 [Vigna angularis var. angularis] 4.5e-85	GO:0003677, DNA binding;GO:0003700, DNA binding transcription factor activity;GO:0005634, nucleus;GO:0006351, transcription, DNA-templated;GO:0007275, multicellular organism development;GO:0009873, ethylene-activated signaling pathway;GO:0010492, maintenance of shoot apical meristem identity;GO:0060771, phyllotactic patterning;GO:0060772, leaf phyllotactic patterning;GO:0060774, auxin mediated si…	-	0.0888709	-0.0264076	-0.475008	0.290861	0.275269	-0.571061	0.263685	0.0926763	-0.537452	0.70849	-0.304754	-0.128969	0.463373	-0.331388	-0.124714	0.400482	1
T_45750_c0_g2	B3->B3	gi|920687470|gb|KOM31453.1| hypothetical protein LR48_Vigan01g100800, partial [Vigna angularis] 1.8e-74	GO:0003700, DNA binding transcription factor activity;GO:0005634, nucleus;GO:0006351, transcription, DNA-templated;GO:0009744, response to sucrose;GO:0009965, leaf morphogenesis;GO:0043565, sequence-specific DNA binding;GO:0048826, cotyledon morphogenesis;GO:0080022, primary root development	-	0.709165	0.507575	-0.142796	0.218615	0.0574881	-0.512376	0.688706	0.535864	-0.482507	0.195721	-0.290857	0.442147	0.400788	-0.134161	-0.00333089	-0.0850527	1
T_89765_c0_g1	C3H	-	-	-	-0.129735	0.195539	-0.33035	-0.237251	-0.252663	-0.420297	-0.147178	-0.00606483	0.511225	0.0678264	0.0981036	0.364064	-0.181351	-0.12179	0.968965	0.143228	1
T_46500_c0_g2	bZIP	-	GO:0000978, RNA polymerase II proximal promoter sequence-specific DNA binding;GO:0001077, transcriptional activator activity, RNA polymerase II proximal promoter sequence-specific DNA binding;GO:0005634, nucleus;GO:0008270, zinc ion binding;GO:0016020, membrane;GO:0035961, positive regulation of ergosterol biosynthetic process by positive regulation of transcription from RNA polymerase II promote…	-	-0.343949	0.0800279	-0.412299	0.0996777	-0.318476	-0.103027	-0.102426	0.139106	0.532426	0.167928	0.612391	0.0974074	-0.25651	0.230726	0.710432	0.273512	1
T_38406_c0_g1	bZIP	gi|1012333293|gb|KYP44692.1| Protein FAR1-RELATED SEQUENCE 5, partial [Cajanus cajan] 5.9e-189	GO:0005634, nucleus;GO:0006355, regulation of transcription, DNA-templated;GO:0008270, zinc ion binding	-	0.795321	0.371917	0.0537335	0.167879	0.364288	-0.294895	0.335065	0.177174	-0.485093	-0.0790352	-0.388444	0.349373	0.256263	-0.105639	-0.221068	-0.246565	1
T_43078_c4_g5	GARP->GARP-ARR-B	gi|947109798|gb|KRH58124.1| hypothetical protein GLYMA_05G106000 [Glycine max] 2.9e-112	GO:0000784, nuclear chromosome, telomeric region;GO:0000785, chromatin;GO:0000786, nucleosome;GO:0003691, double-stranded telomeric DNA binding;GO:0003700, DNA binding transcription factor activity;GO:0005634, nucleus;GO:0005730, nucleolus;GO:0006334, nucleosome assembly;GO:0006351, transcription, DNA-templated;GO:0009651, response to salt stress;GO:0009723, response to ethylene;GO:0009733, respo…	-	0.928141	0.321322	-0.0237215	0.138764	0.25409	-0.313602	0.563324	0.298616	-0.548618	-0.190393	-0.196785	0.214108	0.171474	-0.026937	-0.20288	-0.469478	1
T_43078_c4_g1	GARP->GARP-ARR-B	gi|734411919|gb|KHN36305.1| Histone H1.2 [Glycine soja] 6.1e-88	GO:0000784, nuclear chromosome, telomeric region;GO:0000785, chromatin;GO:0000786, nucleosome;GO:0003677, DNA binding;GO:0003691, double-stranded telomeric DNA binding;GO:0003700, DNA binding transcription factor activity;GO:0005634, nucleus;GO:0005730, nucleolus;GO:0006334, nucleosome assembly;GO:0006351, transcription, DNA-templated;GO:0006357, regulation of transcription by RNA polymerase II;G…	-	0.837421	0.409993	0.0896926	0.319708	0.363811	-0.22431	0.542779	0.469678	-0.509879	-0.135416	-0.255819	0.415224	0.425743	-0.127305	-0.310828	-0.352091	1
T_43461_c0_g4	WRKY	gi|356500403|ref|XP_003519021.1| PREDICTED: transcription factor PRE6 [Glycine max] 1.3e-34	GO:0005634, nucleus;GO:0005737, cytoplasm;GO:0006351, transcription, DNA-templated;GO:0006355, regulation of transcription, DNA-templated;GO:0009416, response to light stimulus;GO:0040008, regulation of growth	-	0.54622	0.105645	0.0583864	0.144315	0.345072	-0.366118	0.173386	0.134369	-0.71415	0.158026	-0.605023	0.0498469	0.404724	-0.302378	-0.437949	-0.115103	1
T_43506_c0_g6	bHLH	gi|955369616|ref|XP_014623064.1| PREDICTED: uncharacterized protein LOC100796448 [Glycine max] 0.0e+00	GO:0005634, nucleus;GO:0006355, regulation of transcription, DNA-templated;GO:0008270, zinc ion binding	-	0.78957	0.225796	-0.00659632	0.222638	0.404094	-0.193988	0.487313	0.322845	-0.446127	-0.237976	-0.206396	0.15844	0.172114	0.0449459	-0.218315	-0.531502	1
T_44013_c1_g1	AP2/ERF->AP2/ERF-ERF	gi|947103293|gb|KRH51676.1| hypothetical protein GLYMA_06G022300 [Glycine max] 1.3e-47	GO:0003700, DNA binding transcription factor activity;GO:0005634, nucleus;GO:0006351, transcription, DNA-templated;GO:0009737, response to abscisic acid;GO:0009738, abscisic acid-activated signaling pathway;GO:0043565, sequence-specific DNA binding	-	-0.706802	0.0250768	-0.110968	-0.00460111	-0.172054	0.146492	-0.27606	0.139134	0.644691	0.165744	0.457557	0.208096	-0.140902	-0.288527	0.149844	0.471948	1
T_46260_c0_g6	C2H2	gi|356538148|ref|XP_003537566.1| PREDICTED: protein SENSITIVE TO PROTON RHIZOTOXICITY 1-like [Glycine max] 1.2e-147	GO:0003676, nucleic acid binding;GO:0005634, nucleus;GO:0006351, transcription, DNA-templated;GO:0006355, regulation of transcription, DNA-templated;GO:0046872, metal ion binding	-	-0.637548	0.0991799	-0.00997984	-0.418185	-0.177028	0.0972054	-0.649888	-0.655488	0.888835	-0.360871	0.354372	0.114372	-0.434681	0.0138881	0.423866	0.286141	1
T_42679_c2_g2	bZIP	gi|356539414|ref|XP_003538193.1| PREDICTED: zinc finger protein ZAT5-like [Glycine max] 3.1e-101	GO:0003700, DNA binding transcription factor activity;GO:0005634, nucleus;GO:0006351, transcription, DNA-templated;GO:0006355, regulation of transcription, DNA-templated;GO:0043565, sequence-specific DNA binding;GO:0044212, transcription regulatory region DNA binding;GO:0046872, metal ion binding	-	-0.19471	0.444993	-0.114776	-0.362354	-0.0129928	-0.307931	-0.325739	-0.457838	0.809597	-0.338809	0.296337	0.282144	-0.329178	0.0483974	0.484542	0.128823	1
T_39591_c2_g1	MYB->MYB-related	gi|951049131|ref|XP_014519882.1| PREDICTED: ethylene-responsive transcription factor 6-like [Vigna radiata var. radiata] 5.1e-97	GO:0000302, response to reactive oxygen species;GO:0001944, vasculature development;GO:0003677, DNA binding;GO:0003700, DNA binding transcription factor activity;GO:0005634, nucleus;GO:0006351, transcription, DNA-templated;GO:0006952, defense response;GO:0009644, response to high light intensity;GO:0009873, ethylene-activated signaling pathway;GO:0010200, response to chitin;GO:0051301, cell divis…	-	0.0956398	0.443935	0.256922	-0.362856	-0.250552	0.14518	-0.289356	-0.477178	0.587265	-0.714391	0.0838277	0.378371	-0.374621	0.181627	0.247886	-0.0784139	1
T_39363_c1_g2	C2C2->C2C2-Dof	gi|571463268|ref|XP_006582555.1| PREDICTED: serum response factor homolog B-like [Glycine max] 2.5e-163	GO:0003700, DNA binding transcription factor activity;GO:0005634, nucleus;GO:0006351, transcription, DNA-templated;GO:0006355, regulation of transcription, DNA-templated;GO:0043565, sequence-specific DNA binding;GO:0044212, transcription regulatory region DNA binding;GO:0046872, metal ion binding	-	0.109796	0.766195	-0.348222	0.14581	0.197328	-0.568164	-0.0508445	0.0834589	0.304729	-0.0317728	0.049278	0.607634	0.194972	-0.229613	0.430812	0.188868	1
T_39363_c1_g3	C2C2->C2C2-Dof	gi|734312779|gb|KHN00957.1| Zinc finger protein ZAT5 [Glycine soja] 4.5e-137	GO:0003700, DNA binding transcription factor activity;GO:0005634, nucleus;GO:0006351, transcription, DNA-templated;GO:0006355, regulation of transcription, DNA-templated;GO:0043565, sequence-specific DNA binding;GO:0044212, transcription regulatory region DNA binding;GO:0046872, metal ion binding	-	-0.234941	0.0827133	-0.246252	-0.108427	-0.21087	-0.421539	-0.0745967	0.109928	0.23782	0.331585	-0.0952785	0.246265	0.123764	-0.252003	0.793759	0.26285	1
T_23450_c0_g1	bHLH	-	GO:0003677, DNA binding	-	-0.134077	0.196346	-0.319891	-0.24901	-0.237712	-0.42718	-0.156741	-0.0135354	0.519258	0.0672466	0.0867609	0.360732	-0.182903	-0.131201	0.96706	0.138569	1
T_973_c0_g1	C2H2	-	GO:0000281, mitotic cytokinesis;GO:0000920, cell separation after cytokinesis;GO:0005856, cytoskeleton;GO:0005925, focal adhesion;GO:0005938, cell cortex;GO:0006897, endocytosis;GO:0008270, zinc ion binding;GO:0016339, calcium-dependent cell-cell adhesion via plasma membrane cell adhesion molecules;GO:0016477, cell migration;GO:0030175, filopodium;GO:0031154, culmination involved in sorocarp deve…	-	-0.0873914	0.0941734	-0.296188	-0.32905	-0.287512	-0.377291	-0.156115	-0.248849	0.460914	-0.0561364	0.149213	0.123407	-0.278035	0.0322618	0.946714	0.0577798	1
T_38465_c1_g2	FAR1	-	GO:0003677, DNA binding;GO:0005634, nucleus;GO:0006351, transcription, DNA-templated;GO:0006355, regulation of transcription, DNA-templated;GO:0046872, metal ion binding	-	-0.0813885	-0.261546	-0.145719	-0.46953	-0.0202185	-0.0711497	-0.449462	-0.770326	0.226888	-0.32657	-0.138702	-0.202408	-0.408469	0.121523	0.28542	-0.149655	1
T_31777_c0_g1	C2H2	gi|734356851|gb|KHN14288.1| Histone H1 [Glycine soja] 7.1e-128	GO:0000784, nuclear chromosome, telomeric region;GO:0000785, chromatin;GO:0000786, nucleosome;GO:0003691, double-stranded telomeric DNA binding;GO:0003700, DNA binding transcription factor activity;GO:0005634, nucleus;GO:0005730, nucleolus;GO:0006334, nucleosome assembly;GO:0006351, transcription, DNA-templated;GO:0006357, regulation of transcription by RNA polymerase II;GO:0009651, response to s…	-	0.807238	0.0900501	0.192827	0.208518	0.267647	0.0472161	0.464523	0.343557	-0.470901	-0.187128	-0.187834	0.246697	0.218263	0.19699	-0.156048	-0.48869	1
T_46204_c0_g1	bZIP	gi|571568054|ref|XP_006606168.1| PREDICTED: ethylene-responsive transcription factor ERF110 [Glycine max] 2.2e-52	GO:0003677, DNA binding;GO:0003700, DNA binding transcription factor activity;GO:0005634, nucleus;GO:0006351, transcription, DNA-templated;GO:0009873, ethylene-activated signaling pathway;GO:0045893, positive regulation of transcription, DNA-templated;GO:0048510, regulation of timing of transition from vegetative to reproductive phase	-	-0.392368	-0.0938037	0.236954	0.291472	0.0460738	0.720593	-0.424532	-0.182049	0.162152	-0.324759	0.301483	-0.0597675	0.0183128	0.267929	-0.247195	0.0416932	1
T_42413_c1_g1	NAC	gi|955347076|ref|XP_014618835.1| PREDICTED: uncharacterized protein LOC100799153 [Glycine max] 2.3e-192	GO:0046872, metal ion binding	-	0.78426	0.133726	0.00683311	0.411101	0.253079	-0.0627736	0.571134	0.525533	-0.537573	-0.0719687	-0.111965	0.11394	0.339885	0.130459	-0.19172	-0.475186	1
T_46389_c0_g6	bZIP	gi|947124621|gb|KRH72827.1| hypothetical protein GLYMA_02G236200 [Glycine max] 3.5e-130	GO:0003700, DNA binding transcription factor activity;GO:0005634, nucleus;GO:0006351, transcription, DNA-templated;GO:0043565, sequence-specific DNA binding	-	-0.159615	-0.0236551	-0.257074	0.0351186	-0.00208153	-0.484126	0.265408	0.00746192	-0.265995	0.732364	-0.236089	-0.0489465	0.284701	-0.302546	-0.0216293	0.60449	1
T_40961_c0_g2	AP2/ERF->AP2/ERF-AP2	gi|571487903|ref|XP_006590775.1| PREDICTED: uncharacterized protein LOC100800973 isoform X1 [Glycine max] 0.0e+00	GO:0005634, nucleus;GO:0006351, transcription, DNA-templated;GO:0006355, regulation of transcription, DNA-templated;GO:0008270, zinc ion binding;GO:0009707, chloroplast outer membrane;GO:0016021, integral component of membrane	-	0.784167	0.379184	-0.145474	0.314411	0.443621	-0.249687	0.349887	0.379277	-0.345831	-0.270577	-0.105632	0.302935	0.247929	-0.0426901	-0.117685	-0.528494	1
T_42511_c2_g1	bHLH	gi|951044113|ref|XP_014518533.1| PREDICTED: zinc finger CCCH domain-containing protein 34-like [Vigna radiata var. radiata] 5.8e-24	GO:0003677, DNA binding;GO:0005634, nucleus;GO:0046872, metal ion binding	-	-0.480092	0.0237851	-0.29264	0.456922	-0.155777	0.11766	0.255537	0.112735	-0.0988648	0.594955	0.318905	-0.109676	0.172721	0.166644	-0.19138	0.797537	1
T_22881_c0_g1	C2H2	gi|947046418|gb|KRG96047.1| hypothetical protein GLYMA_19G186200 [Glycine max] 5.1e-126	GO:0003700, DNA binding transcription factor activity;GO:0005634, nucleus;GO:0006351, transcription, DNA-templated;GO:0006355, regulation of transcription, DNA-templated;GO:0043565, sequence-specific DNA binding;GO:0044212, transcription regulatory region DNA binding;GO:0046872, metal ion binding	-	0.737775	0.278438	-0.0631245	0.212885	0.353863	-0.522815	0.470514	0.346657	-0.664853	0.113165	-0.569019	0.373469	0.511645	-0.396395	-0.145412	-0.180159	1
T_41146_c0_g2	HB->HB-HD-ZIP	gi|356526842|ref|XP_003532025.1| PREDICTED: transcription factor DIVARICATA-like [Glycine max] 3.7e-135	GO:0003677, DNA binding;GO:0005634, nucleus;GO:0006351, transcription, DNA-templated;GO:0006355, regulation of transcription, DNA-templated;GO:0009908, flower development;GO:0048262, determination of dorsal/ventral asymmetry	-	0.700658	0.221091	0.358404	0.138439	0.147854	0.180549	0.392994	0.288941	-0.208303	-0.441986	-0.105127	0.192491	0.0667081	0.368463	-0.0587426	-0.625202	1
T_36849_c0_g1	FAR1	gi|571457768|ref|XP_006580881.1| PREDICTED: ethylene-responsive transcription factor ERF114-like [Glycine max] 6.6e-77	GO:0003677, DNA binding;GO:0003700, DNA binding transcription factor activity;GO:0005634, nucleus;GO:0006351, transcription, DNA-templated;GO:0009873, ethylene-activated signaling pathway	-	-0.336898	-0.282414	0.564605	-0.155164	-0.181779	0.712948	-0.169216	-0.21835	0.353124	-0.283055	0.175098	-0.255598	-0.270041	0.449615	-0.293937	-0.076848	1
T_39792_c2_g2	HB->HB-HD-ZIP	gi|734378582|gb|KHN22139.1| Transcription factor bHLH25 [Glycine soja] 5.4e-107	GO:0003677, DNA binding;GO:0003700, DNA binding transcription factor activity;GO:0005634, nucleus;GO:0006351, transcription, DNA-templated;GO:0006355, regulation of transcription, DNA-templated;GO:0032440, 2-alkenal reductase [NAD(P)] activity	-	0.876674	0.37704	-0.0683232	0.285215	0.117327	-0.209937	0.560321	0.389002	-0.494581	-0.224577	-0.152765	0.252708	0.233559	0.0360555	-0.124786	-0.465408	1
T_22764_c0_g1	MYB->MYB-related	gi|571441150|ref|XP_003518263.2| PREDICTED: telomeric repeat-binding factor 1-like [Glycine max] 7.0e-104	GO:0000783, nuclear telomere cap complex;GO:0003691, double-stranded telomeric DNA binding;GO:0031627, telomeric loop formation	-	0.335537	-0.27896	0.466095	-0.103441	0.294335	0.341778	-0.148472	-0.0254006	-0.0630003	-0.516006	-0.0765252	-0.280978	-0.132344	0.276416	-0.278922	-0.751552	1
T_45248_c4_g1	WRKY	gi|356511998|ref|XP_003524708.1| PREDICTED: transcription factor bHLH18-like [Glycine max] 1.3e-127	GO:0003677, DNA binding;GO:0003700, DNA binding transcription factor activity;GO:0005634, nucleus;GO:0006351, transcription, DNA-templated;GO:0006355, regulation of transcription, DNA-templated	-	0.759227	0.267867	0.016203	0.0948237	0.322537	-0.498106	0.296186	0.0743193	-0.684023	0.0250081	-0.609146	0.165128	0.434548	-0.215125	-0.235053	-0.234318	1
T_42858_c2_g1	LOB	gi|571563313|ref|XP_006605461.1| PREDICTED: G-box-binding factor 1-like isoform X1 [Glycine max] 6.2e-149	GO:0003677, DNA binding;GO:0003700, DNA binding transcription factor activity;GO:0005634, nucleus;GO:0005737, cytoplasm;GO:0006351, transcription, DNA-templated;GO:0010310, regulation of hydrogen peroxide metabolic process;GO:0010629, negative regulation of gene expression;GO:0043565, sequence-specific DNA binding;GO:0044212, transcription regulatory region DNA binding;GO:0090342, regulation of c…	-	0.788824	0.255895	-0.132624	0.240737	0.426611	-0.365402	0.295785	0.233804	-0.591096	-0.0390881	-0.406176	0.284316	0.481753	-0.314501	-0.280037	-0.33481	1
T_44951_c0_g3	NF-Y->NF-YA	gi|1012340510|gb|KYP51725.1| Protein FAR1-RELATED SEQUENCE 5 [Cajanus cajan] 5.2e-273	GO:0003700, DNA binding transcription factor activity;GO:0005634, nucleus;GO:0006355, regulation of transcription, DNA-templated;GO:0008270, zinc ion binding;GO:0043565, sequence-specific DNA binding	-	0.781628	0.486642	0.0170287	0.199638	0.557624	-0.395164	0.115721	0.183677	-0.331608	-0.344612	-0.379898	0.358891	0.429625	-0.199158	-0.0955383	-0.522469	1
T_41113_c0_g2	Trihelix	gi|951016508|ref|XP_014511135.1| PREDICTED: uncharacterized protein LOC106769865 isoform X1 [Vigna radiata var. radiata] 1.1e-62	GO:0003677, DNA binding;GO:0005634, nucleus;GO:0006351, transcription, DNA-templated;GO:0006355, regulation of transcription, DNA-templated	-	0.514601	0.0450127	-0.0540346	0.553605	0.346462	-0.0740493	0.529847	0.473443	-0.715904	0.26489	-0.182443	-0.109727	0.618836	0.0594289	-0.569535	-0.206591	1
T_40527_c1_g2	B3->B3-ARF	gi|1012352849|gb|KYP64037.1| Myb family transcription factor APL [Cajanus cajan] 2.5e-55	GO:0003677, DNA binding;GO:0003700, DNA binding transcription factor activity;GO:0005634, nucleus;GO:0006351, transcription, DNA-templated;GO:0006355, regulation of transcription, DNA-templated	-	0.755728	0.462924	0.0897895	0.0276766	-0.0420358	-0.0601333	0.358019	0.247238	-0.0460273	-0.465063	-0.0181324	0.40742	-0.00183291	0.172265	0.173171	-0.516893	1
T_93207_c0_g1	zn-clus	-	GO:0000981, RNA polymerase II transcription factor activity, sequence-specific DNA binding;GO:0003677, DNA binding;GO:0005634, nucleus;GO:0006351, transcription, DNA-templated;GO:0006357, regulation of transcription by RNA polymerase II;GO:0035264, multicellular organism growth;GO:0046872, metal ion binding	-	-0.129735	0.195539	-0.33035	-0.237251	-0.252663	-0.420297	-0.147178	-0.00606483	0.511225	0.0678264	0.0981036	0.364064	-0.181351	-0.12179	0.968965	0.143228	1
T_41845_c0_g4	bHLH	gi|356513447|ref|XP_003525425.1| PREDICTED: NAC domain-containing protein 83-like [Glycine max] 1.4e-116	GO:0003677, DNA binding;GO:0003700, DNA binding transcription factor activity;GO:0005634, nucleus;GO:0006351, transcription, DNA-templated;GO:0006355, regulation of transcription, DNA-templated;GO:0009651, response to salt stress;GO:0009737, response to abscisic acid;GO:0010089, xylem development;GO:0010150, leaf senescence;GO:0016032, viral process;GO:0045892, negative regulation of transcriptio…	-	0.796969	0.358464	-0.186646	0.261899	0.265007	-0.576132	0.444889	0.372594	-0.578103	0.0216966	-0.318721	0.207136	0.428074	-0.241525	-0.0542519	-0.336393	1
T_44083_c2_g3	TCP	gi|643720810|gb|KDP31074.1| hypothetical protein JCGZ_11450 [Jatropha curcas] 6.0e-54	GO:0003700, DNA binding transcription factor activity;GO:0005634, nucleus;GO:0006355, regulation of transcription, DNA-templated;GO:0009736, cytokinin-activated signaling pathway;GO:0010094, specification of carpel identity;GO:0043565, sequence-specific DNA binding	-	0.831179	0.403188	-0.133314	0.121099	0.117488	-0.484602	0.412227	0.370772	-0.429358	-0.164199	-0.237474	0.288517	0.333861	-0.186634	0.0796536	-0.489606	1
T_83701_c0_g1	C2H2	-	GO:0003677, DNA binding;GO:0005634, nucleus;GO:0006351, transcription, DNA-templated;GO:0006355, regulation of transcription, DNA-templated;GO:0046872, metal ion binding	-	-0.233998	0.0529579	-0.2339	-0.352749	-0.398236	-0.234073	-0.222655	-0.128841	0.547876	-0.0173845	0.0122474	0.19744	-0.302295	-0.0165813	0.842744	0.119449	1
T_43939_c4_g1	AP2/ERF->AP2/ERF-ERF	gi|955359563|ref|XP_014621421.1| PREDICTED: protein SCARECROW-like [Glycine max] 1.2e-271	GO:0003700, DNA binding transcription factor activity;GO:0005634, nucleus;GO:0006351, transcription, DNA-templated;GO:0006355, regulation of transcription, DNA-templated;GO:0008356, asymmetric cell division;GO:0009630, gravitropism;GO:0009956, radial pattern formation;GO:0043565, sequence-specific DNA binding;GO:0048366, leaf development;GO:0051457, maintenance of protein location in nucleus;GO:0…	-	-0.174132	0.209103	0.0897977	-0.408543	-0.127585	0.177267	-0.41846	-0.432864	0.841684	-0.593922	0.407983	0.168906	-0.619202	0.295751	0.413692	-0.133857	1
T_39933_c3_g1	MYB->MYB-related	gi|571439073|ref|XP_006574748.1| PREDICTED: uncharacterized protein LOC100786282 isoform X2 [Glycine max] 7.0e-209	GO:0003677, DNA binding;GO:0003700, DNA binding transcription factor activity;GO:0005634, nucleus;GO:0006351, transcription, DNA-templated;GO:0006355, regulation of transcription, DNA-templated	-	0.846459	0.273929	-0.163943	0.208416	0.378074	-0.388268	0.28389	0.108028	-0.498968	-0.223441	-0.348359	0.186745	0.274104	-0.0574675	-0.0782799	-0.477121	1
T_39807_c0_g1	HB->HB-other	gi|955346252|ref|XP_014618712.1| PREDICTED: cell division cycle 5-like protein isoform X1 [Glycine max] 0.0e+00	GO:0003677, DNA binding;GO:0003700, DNA binding transcription factor activity;GO:0005681, spliceosomal complex;GO:0006281, DNA repair;GO:0006351, transcription, DNA-templated;GO:0006355, regulation of transcription, DNA-templated;GO:0006397, mRNA processing;GO:0007049, cell cycle;GO:0008380, RNA splicing;GO:0009507, chloroplast;GO:0009870, defense response signaling pathway, resistance gene-depen…	K12860-ko03040 Spliceosome	0.732874	0.0354591	-0.158788	0.117133	0.453187	-0.304264	0.365365	0.19051	-0.50018	-0.137021	-0.245015	-0.0373112	0.113671	-0.0687752	-0.139986	-0.577545	1
T_39629_c2_g1	MYB->MYB-related	gi|950938332|ref|XP_014522771.1| PREDICTED: scarecrow-like protein 4 isoform X2 [Vigna radiata var. radiata] 1.8e-193	GO:0003700, DNA binding transcription factor activity;GO:0005634, nucleus;GO:0006351, transcription, DNA-templated;GO:0006355, regulation of transcription, DNA-templated;GO:0043565, sequence-specific DNA binding	-	-0.766055	-0.156177	-0.300224	0.03894	-0.209783	0.0304088	-0.0966141	0.120096	0.465739	0.518578	0.394719	-0.0186934	-0.106445	-0.0409355	0.369158	0.566927	1
T_43869_c1_g2	bHLH	gi|571465052|ref|XP_006583248.1| PREDICTED: uncharacterized protein LOC100809742 isoform X3 [Glycine max] 0.0e+00	GO:0003677, DNA binding;GO:0016779, nucleotidyltransferase activity;GO:0046872, metal ion binding	-	0.173384	0.254323	-0.148352	0.448081	-0.360458	-0.0539317	0.758708	0.574265	-0.411481	0.500375	0.00335702	0.253864	0.366661	0.145248	0.0682685	0.404067	1
T_51650_c0_g1	C2H2	-	-	-	-0.177735	0.176881	-0.282348	-0.177466	-0.348895	-0.312823	-0.214987	0.0505943	0.547753	0.0569541	0.218088	0.297642	-0.244522	0.0175084	0.902198	0.160308	1
T_38738_c0_g1	WRKY	gi|1012323106|gb|KYP35295.1| Myb family transcription factor APL [Cajanus cajan] 4.9e-68	GO:0003677, DNA binding;GO:0005634, nucleus;GO:0006351, transcription, DNA-templated;GO:0006355, regulation of transcription, DNA-templated	-	0.804426	0.404558	-0.029105	0.11665	0.491112	-0.592378	0.243834	0.0738404	-0.492188	-0.0510075	-0.601131	0.271721	0.439287	-0.194256	-0.0424513	-0.310242	1
T_46021_c2_g1	Tify	gi|734338791|gb|KHN08852.1| Putative WRKY transcription factor 72 [Glycine soja] 2.3e-119	GO:0003700, DNA binding transcription factor activity;GO:0005634, nucleus;GO:0006351, transcription, DNA-templated;GO:0043565, sequence-specific DNA binding;GO:0044212, transcription regulatory region DNA binding;GO:0045892, negative regulation of transcription, DNA-templated	-	-0.752871	-0.389909	-0.00869868	-0.207227	-0.370731	0.440465	-0.159673	-0.22651	0.512534	0.115608	0.586672	-0.429778	-0.556217	0.39596	0.045481	0.323891	1
T_43688_c3_g2	zf-HD	gi|734405983|gb|KHN33752.1| Transcription factor bHLH63 [Glycine soja] 2.2e-151	GO:0003677, DNA binding;GO:0003700, DNA binding transcription factor activity;GO:0005634, nucleus;GO:0006351, transcription, DNA-templated;GO:0009637, response to blue light;GO:0009908, flower development;GO:0009911, positive regulation of flower development	-	0.724351	0.486069	-0.0150396	0.225751	0.0134416	-0.207651	0.391941	0.499112	-0.280206	-0.29338	-0.124748	0.272677	0.187099	0.0917629	-0.12929	-0.50128	1
T_40232_c1_g3	FAR1	gi|965668928|dbj|BAT83535.1| hypothetical protein VIGAN_04069700 [Vigna angularis var. angularis] 2.9e-75	GO:0003677, DNA binding;GO:0005634, nucleus;GO:0046872, metal ion binding	-	-0.436885	0.287643	-0.224953	0.110211	-0.0265871	0.058206	-0.217708	-0.212818	0.719519	-0.079379	0.501626	0.29321	-0.109202	0.262041	0.51396	0.416446	1
T_41402_c3_g3	C3H	gi|593698032|ref|XP_007149489.1| hypothetical protein PHAVU_005G074700g [Phaseolus vulgaris] 1.2e-29	GO:0003677, DNA binding;GO:0003700, DNA binding transcription factor activity;GO:0005634, nucleus;GO:0006351, transcription, DNA-templated;GO:0009723, response to ethylene;GO:0009737, response to abscisic acid;GO:0009864, induced systemic resistance, jasmonic acid mediated signaling pathway;GO:0009873, ethylene-activated signaling pathway;GO:0010105, negative regulation of ethylene-activated sign…	-	-0.350023	0.334053	0.0706855	-0.272945	-0.266726	0.223817	-0.412411	-0.482894	0.782707	-0.474405	0.33725	0.305904	-0.44083	0.171601	0.271905	0.247705	1
T_42634_c2_g1	NF-Y->NF-YC	gi|965614512|dbj|BAU00145.1| hypothetical protein VIGAN_10171200 [Vigna angularis var. angularis] 1.1e-283	GO:0003677, DNA binding;GO:0003700, DNA binding transcription factor activity;GO:0005634, nucleus;GO:0006351, transcription, DNA-templated;GO:0006355, regulation of transcription, DNA-templated;GO:0009965, leaf morphogenesis	-	-0.218626	0.0375955	-0.0536053	-0.389435	-0.104923	0.214539	-0.310836	-0.458863	0.723878	-0.456811	0.410727	0.0501496	-0.661398	0.251236	0.399795	-0.0936398	1
T_42634_c2_g3	NF-Y->NF-YC	gi|727543247|ref|XP_010444939.1| PREDICTED: BEL1-like homeodomain protein 2 [Camelina sativa] 8.2e-12	GO:0003677, DNA binding;GO:0003700, DNA binding transcription factor activity;GO:0005634, nucleus;GO:0006351, transcription, DNA-templated;GO:0006355, regulation of transcription, DNA-templated;GO:0009965, leaf morphogenesis	-	0.152686	0.437786	-0.367389	0.00417	-0.163152	-0.398937	-0.0577928	0.122167	0.25049	-0.0402229	0.0212106	0.40129	0.023529	-0.126998	0.793028	-0.0351349	1
T_40518_c0_g3	B3->B3-ARF	gi|356562652|ref|XP_003549583.1| PREDICTED: transcription factor BIM1 isoform X2 [Glycine max] 7.1e-222	GO:0003677, DNA binding;GO:0005634, nucleus;GO:0006351, transcription, DNA-templated;GO:0006355, regulation of transcription, DNA-templated	-	0.798239	0.311117	-0.090644	0.11461	0.309853	-0.241566	0.376976	0.00863872	-0.374159	-0.192078	-0.216101	0.302343	0.102998	0.0880171	-0.0858413	-0.283633	1
T_46312_c2_g1	C2H2	gi|356536373|ref|XP_003536713.1| PREDICTED: protein indeterminate-domain 5, chloroplastic-like [Glycine max] 7.0e-128	GO:0003676, nucleic acid binding;GO:0003677, DNA binding;GO:0003700, DNA binding transcription factor activity;GO:0006351, transcription, DNA-templated;GO:0006355, regulation of transcription, DNA-templated;GO:0009507, chloroplast;GO:0046872, metal ion binding	-	0.26536	0.274879	-0.500917	-0.199279	0.142758	-0.704209	0.202285	0.0104869	0.0631112	0.157466	-0.0401081	0.199352	-0.0921875	-0.331963	0.54376	-0.0494538	1
T_40928_c2_g4	S1Fa-like	gi|571545007|ref|XP_006602294.1| PREDICTED: homeotic protein proboscipedia-like isoform X1 [Glycine max] 6.7e-268	GO:0003677, DNA binding;GO:0003700, DNA binding transcription factor activity;GO:0005634, nucleus;GO:0006351, transcription, DNA-templated;GO:0009908, flower development	-	0.836739	0.282373	-0.116171	0.200901	0.317129	-0.278304	0.451388	0.240885	-0.419456	-0.291048	-0.21636	0.217939	0.235139	0.0547947	-0.0641654	-0.528649	1
T_66189_c0_g1	zf-HD	-	GO:0000982, transcription factor activity, RNA polymerase II proximal promoter sequence-specific DNA binding;GO:0003677, DNA binding;GO:0005634, nucleus;GO:0006351, transcription, DNA-templated;GO:0008204, ergosterol metabolic process;GO:0008270, zinc ion binding;GO:0009405, pathogenesis;GO:0016125, sterol metabolic process;GO:0035690, cellular response to drug;GO:0045892, negative regulation of …	-	-0.129735	0.195539	-0.33035	-0.237251	-0.252663	-0.420297	-0.147178	-0.00606483	0.511225	0.0678264	0.0981036	0.364064	-0.181351	-0.12179	0.968965	0.143228	1
T_43125_c3_g3	NAC	gi|947071484|gb|KRH20375.1| hypothetical protein GLYMA_13G174000 [Glycine max] 2.5e-281	GO:0003677, DNA binding;GO:0005634, nucleus;GO:0006351, transcription, DNA-templated;GO:0006355, regulation of transcription, DNA-templated;GO:0009734, auxin-activated signaling pathway	K14486-ko04075 Plant hormone signal transduction	-0.0323989	0.289958	-0.433239	0.881379	0.125479	0.0223952	0.509819	0.572799	-0.324757	0.450598	0.386989	0.309894	0.563273	-0.0134946	-0.126687	0.482611	1
T_40928_c2_g1	S1Fa-like	gi|356554131|ref|XP_003545402.1| PREDICTED: uncharacterized protein LOC100803515 [Glycine max] 7.4e-258	GO:0003677, DNA binding;GO:0003700, DNA binding transcription factor activity;GO:0005634, nucleus;GO:0006351, transcription, DNA-templated;GO:0009908, flower development	-	0.763324	0.264227	-0.104555	0.188036	0.259523	-0.155767	0.429482	0.370516	-0.390438	-0.30263	-0.122813	0.197327	0.0943085	-0.00440058	-0.096746	-0.603972	1
T_39440_c0_g1	NAC	-	GO:0000978, RNA polymerase II proximal promoter sequence-specific DNA binding;GO:0000982, transcription factor activity, RNA polymerase II proximal promoter sequence-specific DNA binding;GO:0005634, nucleus;GO:0010738, regulation of protein kinase A signaling;GO:0030154, cell differentiation;GO:0031141, induction of conjugation upon carbon starvation;GO:0031142, induction of conjugation upon nitr…	-	-0.259935	0.143813	-0.283844	0.311701	-0.0452541	0.118831	0.159433	0.0961981	0.299769	0.092849	0.713496	-0.0802102	-0.210056	0.364733	-0.192815	0.326434	1
T_39877_c1_g1	C2H2	gi|955364413|ref|XP_014622591.1| PREDICTED: MADS-box transcription factor 23-like isoform X4 [Glycine max] 1.2e-90	GO:0003677, DNA binding;GO:0003700, DNA binding transcription factor activity;GO:0005634, nucleus;GO:0006351, transcription, DNA-templated	-	0.755833	0.275615	-0.05918	0.180438	0.39412	-0.278072	0.337589	0.341474	-0.480133	-0.199982	-0.344663	0.328371	0.429855	-0.325794	-0.114618	-0.492846	1
T_45020_c0_g5	FAR1	gi|356563916|ref|XP_003550203.1| PREDICTED: protein PPLZ02-like [Glycine max] 2.9e-66	GO:0003677, DNA binding;GO:0003700, DNA binding transcription factor activity;GO:0005634, nucleus;GO:0006351, transcription, DNA-templated;GO:0009873, ethylene-activated signaling pathway	-	-0.0170812	0.107101	-0.336602	-0.141119	-0.376532	-0.383332	0.145852	0.0903544	0.151193	0.322407	-0.125944	0.287579	-0.11219	-0.217594	0.718186	0.295613	1
T_45020_c0_g1	FAR1	gi|1012359090|gb|KYP70274.1| Protein PPLZ02 [Cajanus cajan] 1.8e-62	GO:0003677, DNA binding;GO:0003700, DNA binding transcription factor activity;GO:0005634, nucleus;GO:0006351, transcription, DNA-templated	-	0.290203	0.0046431	-0.00514887	0.275048	0.00913339	-0.346459	0.480499	0.313674	-0.720111	0.541525	-0.442059	-0.0837674	0.602125	-0.122445	-0.131891	0.138132	1
T_45727_c1_g3	B3->B3	gi|959092909|ref|NP_001304640.1| ABSCISIC ACID-INSENSITIVE 5-like protein 2 [Glycine max] 2.5e-121	GO:0003700, DNA binding transcription factor activity;GO:0005634, nucleus;GO:0006351, transcription, DNA-templated;GO:0009737, response to abscisic acid;GO:0009738, abscisic acid-activated signaling pathway;GO:0043565, sequence-specific DNA binding	K14432-ko04075 Plant hormone signal transduction	0.601719	0.4419	-0.0962318	0.472337	0.467741	-0.410595	0.229859	0.139865	-0.503644	0.051666	-0.431077	0.284194	0.72886	-0.173011	-0.0892276	-0.117109	1
T_45904_c1_g4	C2C2->C2C2-Dof	gi|1009142380|ref|XP_015888693.1| PREDICTED: probable WRKY transcription factor 53 [Ziziphus jujuba] 5.1e-08	GO:0003700, DNA binding transcription factor activity;GO:0005634, nucleus;GO:0006351, transcription, DNA-templated;GO:0009751, response to salicylic acid;GO:0031347, regulation of defense response;GO:0043565, sequence-specific DNA binding;GO:1900056, negative regulation of leaf senescence	-	0.743255	0.194776	-0.212629	0.206115	0.394419	-0.240554	0.271743	0.190464	-0.370194	-0.288003	-0.139069	0.0544537	0.162604	0.109227	-0.175893	-0.590702	1
T_26710_c0_g1	C2H2	-	-	-	-0.328483	0.389405	-0.201952	-0.100059	-0.150334	-0.172229	-0.209615	-0.0142694	0.640794	-0.102058	0.383777	0.504109	-0.141596	-0.121173	0.718062	0.274485	1
T_40705_c2_g1	MYB->MYB	gi|356546106|ref|XP_003541472.1| PREDICTED: AP2-like ethylene-responsive transcription factor AIL5 [Glycine max] 3.5e-89	GO:0003677, DNA binding;GO:0003700, DNA binding transcription factor activity;GO:0005634, nucleus;GO:0006351, transcription, DNA-templated;GO:0007275, multicellular organism development;GO:0009791, post-embryonic development;GO:0009845, seed germination;GO:0009873, ethylene-activated signaling pathway;GO:0040019, positive regulation of embryonic development;GO:0048364, root development;GO:0060771…	-	-0.0522438	-0.114582	-0.677484	0.547445	0.300702	-0.358969	0.35548	0.358361	-0.541999	0.755727	0.108262	-0.128906	0.37949	-0.272739	-0.126022	0.385998	1
T_42706_c0_g1	GRAS	gi|955322555|ref|XP_014631535.1| PREDICTED: auxin response factor 6-like [Glycine max] 2.6e-216	GO:0003677, DNA binding;GO:0003700, DNA binding transcription factor activity;GO:0005634, nucleus;GO:0006351, transcription, DNA-templated;GO:0006355, regulation of transcription, DNA-templated;GO:0009733, response to auxin;GO:0009734, auxin-activated signaling pathway;GO:0009908, flower development	-	-0.0310356	0.0380065	-0.567077	0.584381	-0.0388862	-0.320708	0.695209	0.620132	-0.415519	0.839728	0.268689	-0.0411326	0.311292	0.0105922	0.00347809	0.507568	1
T_42176_c0_g5	AP2/ERF->AP2/ERF-ERF	gi|356522674|ref|XP_003529971.1| PREDICTED: transcription factor TCP9-like [Glycine max] 5.4e-94	GO:0003677, DNA binding;GO:0003700, DNA binding transcription factor activity;GO:0005634, nucleus;GO:0006351, transcription, DNA-templated;GO:0006355, regulation of transcription, DNA-templated;GO:0008361, regulation of cell size;GO:0048364, root development;GO:1900056, negative regulation of leaf senescence	-	-0.435932	0.0805533	0.180557	-0.43173	-0.32717	0.348667	-0.471788	-0.544849	0.820147	-0.48967	0.407643	0.0925376	-0.53754	0.300966	0.322564	0.128462	1
T_37434_c0_g1	C2H2	gi|955350335|ref|XP_014619497.1| PREDICTED: protein FAR1-RELATED SEQUENCE 6 isoform X1 [Glycine max] 1.6e-139	GO:0005634, nucleus;GO:0006355, regulation of transcription, DNA-templated;GO:0008270, zinc ion binding	-	0.828034	0.330137	0.0446379	0.243991	0.406795	-0.192345	0.270908	0.259368	-0.489047	-0.289504	-0.376487	0.256127	0.32285	-0.0981159	-0.260808	-0.516628	1
T_37434_c0_g2	C2H2	gi|965604597|dbj|BAT91773.1| hypothetical protein VIGAN_07039800 [Vigna angularis var. angularis] 1.1e-101	GO:0005634, nucleus;GO:0006355, regulation of transcription, DNA-templated;GO:0008270, zinc ion binding	-	0.738348	0.485002	0.25239	0.353404	0.0236193	0.104361	0.507697	0.381643	-0.410047	-0.379337	-0.0615536	0.226365	0.291246	0.371883	-0.302706	-0.46296	1
T_30851_c0_g1	bZIP	gi|356510955|ref|XP_003524198.1| PREDICTED: ethylene-responsive transcription factor RAP2-11-like [Glycine max] 1.4e-100	GO:0000302, response to reactive oxygen species;GO:0003677, DNA binding;GO:0003700, DNA binding transcription factor activity;GO:0005634, nucleus;GO:0006351, transcription, DNA-templated;GO:0009723, response to ethylene;GO:0009873, ethylene-activated signaling pathway;GO:0035865, cellular response to potassium ion;GO:0043565, sequence-specific DNA binding;GO:0048528, post-embryonic root developme…	-	0.737033	0.278202	0.0184511	-0.095582	0.20989	-0.401704	0.082649	-0.0749556	-0.378556	-0.366379	-0.434633	0.110699	0.0746054	-0.20381	-0.0844625	-0.515874	1
T_40201_c1_g6	bHLH	gi|356510552|ref|XP_003524001.1| PREDICTED: DELLA protein DWARF8-like [Glycine max] 3.0e-241	GO:0000989, transcription factor activity, transcription factor binding;GO:0003700, DNA binding transcription factor activity;GO:0005634, nucleus;GO:0006351, transcription, DNA-templated;GO:0006355, regulation of transcription, DNA-templated;GO:0009723, response to ethylene;GO:0009737, response to abscisic acid;GO:0009740, gibberellic acid mediated signaling pathway;GO:0009863, salicylic acid med…	K14494-ko04075 Plant hormone signal transduction	-0.500277	0.490517	-0.337379	-0.107042	-0.270025	-0.194593	-0.349585	-0.289399	0.76418	-0.128045	0.45234	0.423931	-0.171922	-0.0924581	0.574088	0.515379	1
T_38194_c0_g1	Tify	gi|734420210|gb|KHN40716.1| Nodulation-signaling pathway 2 protein [Glycine soja] 3.5e-271	GO:0005783, endoplasmic reticulum;GO:0006351, transcription, DNA-templated;GO:0006355, regulation of transcription, DNA-templated;GO:0009877, nodulation;GO:0031965, nuclear membrane	-	-0.418946	0.285391	0.419003	-0.264458	-0.183635	0.3817	-0.570333	-0.286353	0.724371	-0.594897	0.320565	0.214787	-0.263119	0.0643211	0.047894	-0.00405131	1
T_41625_c0_g1	C3H	gi|356497097|ref|XP_003517400.1| PREDICTED: GATA transcription factor 26-like [Glycine max] 2.9e-238	GO:0000977, RNA polymerase II regulatory region sequence-specific DNA binding;GO:0001085, RNA polymerase II transcription factor binding;GO:0001228, transcriptional activator activity, RNA polymerase II transcription regulatory region sequence-specific DNA binding;GO:0003682, chromatin binding;GO:0005634, nucleus;GO:0005667, transcription factor complex;GO:0008270, zinc ion binding;GO:0030154, ce…	-	0.779581	0.517829	0.0851645	0.175761	0.153698	-0.0694917	0.380509	0.338147	-0.16882	-0.48292	0.101301	0.419123	0.113376	0.0975271	-0.126576	-0.526226	1
T_43082_c1_g1	GARP->GARP-ARR-B	gi|356565193|ref|XP_003550828.1| PREDICTED: zinc finger CCCH domain-containing protein 34-like [Glycine max] 1.4e-263	GO:0003677, DNA binding;GO:0046872, metal ion binding	-	0.487373	0.275218	-0.204145	0.391614	0.150963	-0.549183	0.667768	0.583526	-0.707174	0.529166	-0.294368	0.204665	0.592163	-0.248538	-0.0453814	0.106573	1
T_41550_c1_g7	GRAS	gi|356570829|ref|XP_003553586.1| PREDICTED: trihelix transcription factor PTL-like [Glycine max] 5.4e-264	GO:0003677, DNA binding;GO:0003700, DNA binding transcription factor activity;GO:0005634, nucleus;GO:0006351, transcription, DNA-templated;GO:0006355, regulation of transcription, DNA-templated;GO:0009909, regulation of flower development;GO:0010200, response to chitin;GO:0042803, protein homodimerization activity;GO:0046621, negative regulation of organ growth;GO:0048441, petal development;GO:00…	-	0.765922	0.135861	-0.0539058	-0.128009	-0.0507471	-0.195443	0.334453	0.0910555	-0.446223	-0.23548	-0.339794	0.191286	-0.0507071	-0.090928	-0.00031585	-0.412425	1
T_39795_c2_g6	HB->HB-HD-ZIP	gi|1012332931|gb|KYP44343.1| Homeobox-leucine zipper protein HAT7 [Cajanus cajan] 2.0e-131	GO:0003677, DNA binding;GO:0003700, DNA binding transcription factor activity;GO:0005634, nucleus;GO:0006351, transcription, DNA-templated;GO:0043565, sequence-specific DNA binding	-	0.363762	0.221262	-0.338719	0.0125687	0.3067	-0.794001	0.139692	0.148407	-0.33609	0.361162	-0.403685	0.195671	0.366431	-0.628592	0.137964	0.06577	1
T_40000_c2_g1	AP2/ERF->AP2/ERF-ERF	gi|356542453|ref|XP_003539681.1| PREDICTED: dof zinc finger protein DOF3.6 [Glycine max] 3.7e-101	GO:0003677, DNA binding;GO:0005634, nucleus;GO:0006351, transcription, DNA-templated;GO:0006355, regulation of transcription, DNA-templated;GO:0046872, metal ion binding	-	0.768572	0.310546	-0.288347	0.407106	0.367705	-0.293145	0.413277	0.251297	-0.457268	-0.162693	-0.0539034	0.163817	0.273321	0.0897719	-0.00394581	-0.39695	1
T_56097_c0_g1	bZIP	-	-	-	-0.129735	0.195539	-0.33035	-0.237251	-0.252663	-0.420297	-0.147178	-0.00606483	0.511225	0.0678264	0.0981036	0.364064	-0.181351	-0.12179	0.968965	0.143228	1
T_41587_c3_g4	B3->B3	gi|356507664|ref|XP_003522584.1| PREDICTED: nodulation-signaling pathway 2 protein [Glycine max] 5.9e-216	GO:0003700, DNA binding transcription factor activity;GO:0005634, nucleus;GO:0005783, endoplasmic reticulum;GO:0006351, transcription, DNA-templated;GO:0006355, regulation of transcription, DNA-templated;GO:0009877, nodulation;GO:0031965, nuclear membrane;GO:0043565, sequence-specific DNA binding	-	-0.395216	0.175323	-0.216907	-0.518414	-0.235699	-0.147964	-0.366444	-0.371501	0.875084	-0.261073	0.484067	0.118862	-0.63914	-0.00143848	0.570438	0.1246	1
T_39863_c1_g5	MYB->MYB	gi|965657212|dbj|BAT73631.1| hypothetical protein VIGAN_01113900 [Vigna angularis var. angularis] 1.1e-53	GO:0003700, DNA binding transcription factor activity;GO:0009845, seed germination;GO:0043565, sequence-specific DNA binding;GO:0044212, transcription regulatory region DNA binding;GO:0046982, protein heterodimerization activity	-	0.857905	0.118971	0.12377	0.0970591	0.152505	-0.0786665	0.40823	0.287963	-0.414181	-0.298579	-0.246452	0.189424	0.103588	0.189191	0.0342787	-0.615124	1
T_39863_c1_g2	MYB->MYB	gi|1012336269|gb|KYP47574.1| Ocs element-binding factor 1, partial [Cajanus cajan] 2.3e-64	GO:0003700, DNA binding transcription factor activity;GO:0005634, nucleus;GO:0006351, transcription, DNA-templated;GO:0006971, hypotonic response;GO:0009267, cellular response to starvation;GO:0043565, sequence-specific DNA binding;GO:0045735, nutrient reservoir activity;GO:0045893, positive regulation of transcription, DNA-templated;GO:0046982, protein heterodimerization activity;GO:2000693, pos…	-	-0.00708721	0.133516	0.133871	-0.535571	0.146433	-0.235293	-0.597669	-0.701568	0.526812	-0.436286	-0.281651	0.224268	-0.248365	-0.234121	0.407565	-0.0466703	1
T_44699_c1_g3	B3->B3-ARF	gi|356504611|ref|XP_003521089.1| PREDICTED: GATA transcription factor 2-like [Glycine max] 7.7e-65	GO:0000977, RNA polymerase II regulatory region sequence-specific DNA binding;GO:0001085, RNA polymerase II transcription factor binding;GO:0001228, transcriptional activator activity, RNA polymerase II transcription regulatory region sequence-specific DNA binding;GO:0003682, chromatin binding;GO:0003700, DNA binding transcription factor activity;GO:0005634, nucleus;GO:0005667, transcription fact…	-	-0.032352	-0.013901	0.0996166	-0.558303	0.0360142	-0.102451	-0.397427	-0.886409	0.357782	-0.346845	-0.225921	-0.0192023	-0.235661	0.0563175	0.252067	0.0371251	1
T_42538_c1_g4	bHLH	gi|951020931|ref|XP_014512537.1| PREDICTED: WUSCHEL-related homeobox 8-like isoform X1 [Vigna radiata var. radiata] 7.5e-145	GO:0003677, DNA binding;GO:0003700, DNA binding transcription factor activity;GO:0005634, nucleus;GO:0006351, transcription, DNA-templated;GO:0007275, multicellular organism development	-	0.743613	0.371756	0.135544	0.131418	0.125443	-0.0645831	0.315496	0.308559	-0.147864	-0.452441	-0.0616295	0.368666	0.0503261	0.148524	0.120896	-0.571437	1
T_39095_c0_g1	AP2/ERF->AP2/ERF-ERF	gi|734434743|gb|KHN47505.1| Myb-related protein 3R-1 [Glycine soja] 0.0e+00	GO:0003677, DNA binding;GO:0005634, nucleus	K09420-ko04151 PI3K-Akt signaling pathway	0.316587	0.516978	-0.399183	0.684896	0.370202	-0.518442	0.44555	0.558856	-0.400429	0.410271	-0.015034	0.451452	0.716929	-0.368097	0.0577763	0.271293	1
T_44256_c1_g2	HB->HB-HD-ZIP	gi|571486107|ref|XP_006590185.1| PREDICTED: NAC domain-containing protein 78-like [Glycine max] 7.6e-14	GO:0003677, DNA binding;GO:0003700, DNA binding transcription factor activity;GO:0005634, nucleus;GO:0005737, cytoplasm;GO:0005789, endoplasmic reticulum membrane;GO:0006351, transcription, DNA-templated;GO:0006355, regulation of transcription, DNA-templated;GO:0009819, drought recovery;GO:0010150, leaf senescence;GO:0016021, integral component of membrane;GO:0045893, positive regulation of trans…	-	-0.517655	0.367951	-0.532264	0.423011	-0.0899368	-0.220289	0.0612076	0.0852841	0.240585	0.472408	0.394967	0.249984	0.177234	-0.112558	0.25792	0.844658	1
T_42736_c1_g2	C3H	gi|356556106|ref|XP_003546368.1| PREDICTED: ethylene-responsive transcription factor RAP2-3-like [Glycine max] 3.8e-72	GO:0003677, DNA binding;GO:0003700, DNA binding transcription factor activity;GO:0005634, nucleus;GO:0005737, cytoplasm;GO:0005886, plasma membrane;GO:0006351, transcription, DNA-templated;GO:0008219, cell death;GO:0009723, response to ethylene;GO:0009735, response to cytokinin;GO:0009753, response to jasmonic acid;GO:0009873, ethylene-activated signaling pathway;GO:0010286, heat acclimation;GO:0…	-	-0.601277	-0.246294	0.213627	0.301358	-0.193591	0.700966	-0.0264233	0.0901286	0.308458	0.076727	0.528019	-0.205883	-0.065403	0.466191	-0.186869	0.327707	1
T_43781_c3_g6	C2H2	gi|955327331|ref|XP_014632647.1| PREDICTED: myb-related protein Myb4-like [Glycine max] 1.4e-109	GO:0003677, DNA binding;GO:0005634, nucleus;GO:0006351, transcription, DNA-templated;GO:0006355, regulation of transcription, DNA-templated	-	-0.234929	-0.499482	0.731263	-0.466307	-0.352659	0.68997	-0.391062	-0.295594	0.231114	-0.39193	-0.0542007	-0.481673	-0.441105	0.429708	-0.205764	-0.365793	1
T_40469_c3_g1	Tify	gi|955365909|ref|XP_014622881.1| PREDICTED: protein FAR1-RELATED SEQUENCE 5-like isoform X1 [Glycine max] 1.3e-93	GO:0005634, nucleus;GO:0006355, regulation of transcription, DNA-templated;GO:0008270, zinc ion binding	-	0.162216	0.120896	-0.219358	-0.132265	0.331406	-0.716377	-0.165957	-0.219955	-0.119431	0.241934	-0.484556	0.0211351	0.221691	-0.483051	0.0406249	0.129083	1
T_105876_c0_g1	C2H2	-	-	-	-0.129735	0.195539	-0.33035	-0.237251	-0.252663	-0.420297	-0.147178	-0.00606483	0.511225	0.0678264	0.0981036	0.364064	-0.181351	-0.12179	0.968965	0.143228	1
T_41420_c0_g1	NAC	gi|947121882|gb|KRH70088.1| hypothetical protein GLYMA_02G067600 [Glycine max] 1.8e-97	GO:0003677, DNA binding;GO:0003700, DNA binding transcription factor activity;GO:0005634, nucleus;GO:0006351, transcription, DNA-templated;GO:0009739, response to gibberellin;GO:0009740, gibberellic acid mediated signaling pathway;GO:0009873, ethylene-activated signaling pathway;GO:0010030, positive regulation of seed germination	-	0.189176	0.290979	-0.387889	0.667276	0.0950721	-0.30861	0.592472	0.731091	-0.525339	0.494575	0.0132119	0.296204	0.568265	-0.215247	-0.106685	0.266414	1
T_36364_c0_g1	WRKY	gi|947103783|gb|KRH52166.1| hypothetical protein GLYMA_06G050300 [Glycine max] 1.0e-100	GO:0003677, DNA binding;GO:0003700, DNA binding transcription factor activity;GO:0005886, plasma membrane;GO:0006355, regulation of transcription, DNA-templated;GO:0006979, response to oxidative stress;GO:0046872, metal ion binding	-	-0.462373	-0.0594618	0.463314	-0.16846	-0.19078	0.410493	-0.701858	-0.324562	0.437473	-0.398911	-0.127331	-0.0157954	0.0361394	0.00816674	0.161213	-0.0416438	1
T_44320_c2_g1	E2F-DP	gi|1012320146|gb|KYP32972.1| Auxin response factor 6 [Cajanus cajan] 8.5e-232	GO:0003677, DNA binding;GO:0003700, DNA binding transcription factor activity;GO:0005634, nucleus;GO:0006351, transcription, DNA-templated;GO:0006355, regulation of transcription, DNA-templated;GO:0009733, response to auxin;GO:0009734, auxin-activated signaling pathway;GO:0009908, flower development	-	-0.257789	0.263842	-0.428355	0.694765	-0.0875796	-0.0736132	0.530982	0.484925	-0.167551	0.651585	0.414549	0.231785	0.405805	0.0131073	0.0303285	0.758726	1
T_44743_c0_g1	B3->B3-ARF	gi|1012332102|gb|KYP43547.1| Transcription factor bHLH121 family [Cajanus cajan] 5.0e-92	GO:0003677, DNA binding;GO:0003700, DNA binding transcription factor activity;GO:0005634, nucleus;GO:0006351, transcription, DNA-templated	-	0.814093	0.412807	-0.0426604	0.234773	0.400079	-0.309619	0.37727	0.367477	-0.328943	-0.245648	-0.0821511	0.375848	0.250353	-0.11712	-0.0471546	-0.437223	1
T_43286_c1_g5	GRAS	gi|571567685|ref|XP_006606110.1| PREDICTED: myb-related protein 308-like [Glycine max] 6.9e-137	GO:0003677, DNA binding;GO:0005634, nucleus;GO:0006351, transcription, DNA-templated;GO:0006355, regulation of transcription, DNA-templated	-	0.707494	0.265127	-0.226847	0.320074	0.38289	-0.394191	0.303747	0.398532	-0.491387	-0.0272798	-0.248486	0.130591	0.333253	-0.0812505	-0.245839	-0.391258	1
T_44331_c1_g1	C2H2	gi|734419355|gb|KHN40076.1| Zinc finger CCCH domain-containing protein 66 [Glycine soja] 0.0e+00	GO:0003677, DNA binding;GO:0003700, DNA binding transcription factor activity;GO:0006355, regulation of transcription, DNA-templated;GO:0046872, metal ion binding	-	-0.619276	-0.178538	0.299321	0.0877431	-0.410225	0.765287	-0.0688147	0.0563804	0.404071	-0.0517333	0.573986	-0.180136	-0.22104	0.453237	-0.142736	0.254178	1
T_43912_c0_g2	AP2/ERF->AP2/ERF-ERF	gi|571457018|ref|XP_006580553.1| PREDICTED: zinc finger CCCH domain-containing protein 1-like isoform X1 [Glycine max] 4.0e-62	GO:0003677, DNA binding;GO:0005684, U2-type spliceosomal complex;GO:0008270, zinc ion binding;GO:0034247, snoRNA splicing;GO:0045292, mRNA cis splicing, via spliceosome	-	0.718903	0.372952	0.102367	0.419999	0.279113	-0.243019	0.538817	0.576645	-0.625304	0.0693017	-0.388754	0.188427	0.496055	-0.125416	-0.397136	-0.310058	1
T_44897_c0_g1	NAC	gi|571497915|ref|XP_003541381.2| PREDICTED: RNA polymerase I termination factor [Glycine max] 7.2e-165	GO:0003677, DNA binding;GO:0005654, nucleoplasm;GO:0005737, cytoplasm;GO:0006351, transcription, DNA-templated;GO:0006355, regulation of transcription, DNA-templated;GO:0007049, cell cycle	-	0.642834	0.0779365	0.0416867	-0.0700904	0.462727	-0.153998	-0.129305	-0.0497466	-0.183461	-0.522439	-0.264114	-0.0411248	-0.0225992	0.0160357	-0.0484061	-0.814938	1
T_43943_c3_g2	AP2/ERF->AP2/ERF-ERF	gi|356502547|ref|XP_003520080.1| PREDICTED: uncharacterized protein LOC100787178 isoform X1 [Glycine max] 1.1e-158	GO:0003677, DNA binding;GO:0005634, nucleus;GO:0006351, transcription, DNA-templated;GO:0006355, regulation of transcription, DNA-templated	-	0.80849	0.493185	-0.213985	0.250856	0.318114	-0.462836	0.433175	0.481489	-0.359739	-0.114824	-0.170416	0.456659	0.315663	-0.246876	-0.0227145	-0.36278	1
T_39865_c0_g1	bZIP	-	-	-	-0.210217	0.388788	-0.104575	0.296877	-0.245638	0.281222	-0.0325664	-0.0342798	0.428252	-0.221564	0.761048	0.171169	-0.074742	0.413274	0.0330745	0.318999	1
T_43064_c0_g1	C3H	gi|502126565|ref|XP_004499355.1| PREDICTED: PHD finger protein Alfin1 [Cicer arietinum] 6.7e-114	GO:0003677, DNA binding;GO:0005634, nucleus;GO:0006351, transcription, DNA-templated;GO:0006355, regulation of transcription, DNA-templated;GO:0008270, zinc ion binding;GO:0009651, response to salt stress;GO:0045727, positive regulation of translation;GO:0071472, cellular response to salt stress	-	0.863238	0.527876	0.165712	0.32747	0.210921	-0.165159	0.548054	0.333701	-0.427589	-0.250694	-0.317645	0.447951	0.433489	0.126481	-0.157516	-0.357455	1
T_38505_c0_g1	C2H2	gi|356560181|ref|XP_003548373.1| PREDICTED: zinc finger CCCH domain-containing protein 62-like isoform X1 [Glycine max] 3.0e-107	GO:0003677, DNA binding;GO:0046872, metal ion binding	-	0.776676	0.124275	0.198286	0.0196263	0.365606	-0.358249	0.14461	0.12563	-0.527499	-0.100697	-0.576733	0.0916582	0.456568	-0.115908	-0.207328	-0.479213	1
T_102082_c0_g1	MYB->MYB-related	gi|356569587|ref|XP_003552980.1| PREDICTED: DELLA protein GAI-like [Glycine max] 5.4e-06	GO:0000989, transcription factor activity, transcription factor binding;GO:0003700, DNA binding transcription factor activity;GO:0005634, nucleus;GO:0006351, transcription, DNA-templated;GO:0006355, regulation of transcription, DNA-templated;GO:0009723, response to ethylene;GO:0009737, response to abscisic acid;GO:0009740, gibberellic acid mediated signaling pathway;GO:0009863, salicylic acid med…	-	-0.326583	0.219982	-0.514914	-0.282343	-0.282187	-0.42805	-0.165028	-0.102683	0.548733	0.118163	0.255997	0.240481	-0.355019	-0.24573	0.708029	0.347268	1
T_46175_c1_g1	bZIP	gi|356502406|ref|XP_003520010.1| PREDICTED: AP2-like ethylene-responsive transcription factor TOE3 [Glycine max] 3.0e-184	GO:0003677, DNA binding;GO:0003700, DNA binding transcription factor activity;GO:0005634, nucleus;GO:0006351, transcription, DNA-templated;GO:0007275, multicellular organism development;GO:0009873, ethylene-activated signaling pathway	-	0.276352	0.499654	-0.292852	0.785174	0.42809	-0.0658059	0.399168	0.463276	-0.145703	0.0384976	0.360544	0.348993	0.498935	0.133548	-0.18475	0.0815478	1
T_44297_c1_g3	GRAS	gi|593269733|ref|XP_007136984.1| hypothetical protein PHAVU_009G090500g [Phaseolus vulgaris] 5.4e-102	GO:0003677, DNA binding;GO:0005634, nucleus;GO:0006355, regulation of transcription, DNA-templated	-	-0.269264	0.462555	-0.0834976	-0.224695	-0.147457	-0.0166646	-0.408475	-0.215927	0.853681	-0.477498	0.430152	0.473583	-0.29153	-0.167875	0.527043	0.102579	1
T_43600_c2_g13	WRKY	gi|950986998|ref|XP_014503688.1| PREDICTED: zinc-finger homeodomain protein 2-like [Vigna radiata var. radiata] 1.6e-41	GO:0003677, DNA binding;GO:0005634, nucleus;GO:0006351, transcription, DNA-templated;GO:0006355, regulation of transcription, DNA-templated;GO:0042803, protein homodimerization activity;GO:0046872, metal ion binding;GO:0048574, long-day photoperiodism, flowering	-	0.573079	0.105082	0.344521	-0.293724	0.309481	-0.035112	-0.190893	-0.213369	-0.0767432	-0.576235	-0.475494	-0.086957	-0.0962573	0.0132706	-0.131515	-0.791056	1
T_20312_c0_g1	bZIP	-	GO:0000977, RNA polymerase II regulatory region sequence-specific DNA binding;GO:0000981, RNA polymerase II transcription factor activity, sequence-specific DNA binding;GO:0005634, nucleus;GO:0006351, transcription, DNA-templated	-	-0.126045	0.167519	0.17039	0.373277	-0.239432	0.359218	0.139445	0.206638	0.135763	-0.0849528	0.386039	-0.0972187	-0.0808485	0.751678	-0.141807	0.0927873	1
T_41646_c0_g1	CPP	gi|356509771|ref|XP_003523619.1| PREDICTED: uncharacterized protein LOC100779731 isoform X1 [Glycine max] 6.6e-10	GO:0003700, DNA binding transcription factor activity;GO:0005634, nucleus;GO:0006351, transcription, DNA-templated;GO:0043565, sequence-specific DNA binding	-	0.792548	0.307473	-0.0130896	0.172524	0.400572	-0.325664	0.0809715	0.13428	-0.308518	-0.294917	-0.299347	0.120293	0.197069	0.154676	0.0101659	-0.596979	1
T_23095_c0_g1	C2H2	gi|951022796|ref|XP_014513015.1| PREDICTED: transcription repressor OFP13 [Vigna radiata var. radiata] 3.0e-32	GO:0005634, nucleus;GO:0006351, transcription, DNA-templated;GO:0045892, negative regulation of transcription, DNA-templated	-	-0.478164	-0.00817415	0.00104039	-0.304621	-0.25757	0.0616254	-0.310725	-0.125623	0.766173	-0.076407	0.19522	0.165204	-0.285399	-0.0195898	0.504967	0.171977	1
T_36121_c0_g1	WRKY	gi|734395759|gb|KHN29117.1| Putative WRKY transcription factor 51 [Glycine soja] 6.0e-74	GO:0003700, DNA binding transcription factor activity;GO:0005634, nucleus;GO:0006351, transcription, DNA-templated;GO:0009867, jasmonic acid mediated signaling pathway;GO:0042742, defense response to bacterium;GO:0043565, sequence-specific DNA binding;GO:0050832, defense response to fungus	-	0.235183	0.134474	0.545326	-0.310183	-0.0552617	0.441584	-0.240827	-0.242456	0.422584	-0.772912	0.0854877	0.103173	-0.334076	0.346713	-0.00782005	-0.502677	1
T_41624_c1_g4	C3H	gi|571552918|ref|XP_006603730.1| PREDICTED: uncharacterized protein LOC100803981 isoform X1 [Glycine max] 5.0e-139	GO:0003677, DNA binding;GO:0003723, RNA binding;GO:0046872, metal ion binding	-	-0.638934	-0.0835538	0.100955	-0.176204	-0.294114	0.490985	-0.366166	-0.333963	0.751599	-0.279161	0.550587	-0.0751624	-0.4685	0.438969	0.294636	0.205659	1
T_41624_c1_g2	C3H	gi|947123661|gb|KRH71867.1| hypothetical protein GLYMA_02G173900 [Glycine max] 8.8e-137	GO:0003677, DNA binding;GO:0003723, RNA binding;GO:0046872, metal ion binding	-	-0.775872	-0.207658	-0.0952785	-0.0757952	-0.0633411	0.0605123	-0.422147	-0.360902	0.385414	0.334136	0.167247	-0.151332	0.0521141	-0.114547	0.0729064	0.601488	1
T_23642_c0_g1	bHLH	gi|593792928|ref|XP_007159503.1| hypothetical protein PHAVU_002G243200g [Phaseolus vulgaris] 6.6e-53	GO:0003677, DNA binding;GO:0003700, DNA binding transcription factor activity;GO:0005634, nucleus;GO:0006351, transcription, DNA-templated	-	0.552667	0.0760462	0.00703255	-0.0600791	0.295659	-0.234398	0.0238398	0.179629	-0.233049	-0.427591	-0.131761	-0.0727956	-0.0266195	-0.15122	-0.0745949	-0.729463	1
T_39077_c1_g10	AP2/ERF->AP2/ERF-ERF	gi|593268111|ref|XP_007136233.1| hypothetical protein PHAVU_009G029600g [Phaseolus vulgaris] 3.4e-118	GO:0003677, DNA binding;GO:0003700, DNA binding transcription factor activity;GO:0005634, nucleus;GO:0006351, transcription, DNA-templated;GO:0006970, response to osmotic stress;GO:0009409, response to cold;GO:0009414, response to water deprivation;GO:0009416, response to light stimulus;GO:0009611, response to wounding;GO:0009651, response to salt stress;GO:0009736, cytokinin-activated signaling …	-	-0.57549	0.398552	-0.19751	-0.0747543	-0.0841647	0.049317	-0.525854	-0.323533	0.895336	-0.300204	0.537236	0.336743	-0.242038	-0.0343396	0.358764	0.366338	1
T_43982_c3_g4	AP2/ERF->AP2/ERF-ERF	gi|356517102|ref|XP_003527229.1| PREDICTED: ethylene-responsive transcription factor 4-like [Glycine max] 1.8e-39	GO:0003677, DNA binding;GO:0003700, DNA binding transcription factor activity;GO:0005634, nucleus;GO:0006351, transcription, DNA-templated;GO:0009723, response to ethylene;GO:0009737, response to abscisic acid;GO:0009864, induced systemic resistance, jasmonic acid mediated signaling pathway;GO:0009873, ethylene-activated signaling pathway;GO:0010105, negative regulation of ethylene-activated sign…	-	-0.172497	0.435313	0.213534	-0.355885	-0.317116	0.184504	-0.36244	-0.48902	0.748381	-0.619679	0.320861	0.357089	-0.372709	0.169981	0.205505	0.139499	1
T_43982_c3_g5	AP2/ERF->AP2/ERF-ERF	gi|947072493|gb|KRH21384.1| hypothetical protein GLYMA_13G236500 [Glycine max] 2.2e-83	GO:0003677, DNA binding;GO:0003700, DNA binding transcription factor activity;GO:0005634, nucleus;GO:0006351, transcription, DNA-templated;GO:0006952, defense response;GO:0009873, ethylene-activated signaling pathway	-	-0.26426	0.253066	0.220316	-0.37605	-0.314186	0.299899	-0.416944	-0.591698	0.743637	-0.599274	0.316039	0.206569	-0.460363	0.270904	0.246934	0.132463	1
T_42626_c0_g1	NF-Y->NF-YC	gi|955386090|ref|XP_014626723.1| PREDICTED: 65-kDa microtubule-associated protein 8-like isoform X1 [Glycine max] 1.2e-236	GO:0000226, microtubule cytoskeleton organization;GO:0000910, cytokinesis;GO:0000922, spindle pole;GO:0005634, nucleus;GO:0005737, cytoplasm;GO:0005874, microtubule	-	0.722664	0.259876	0.0839572	0.184969	0.193757	-0.390912	0.395087	0.122424	-0.600472	0.0660233	-0.60517	0.16917	0.535089	-0.0159117	-0.239054	-0.184185	1
T_85190_c0_g1	C2H2	-	-	-	-0.107897	0.143561	0.0705776	0.318334	-0.236964	0.228069	0.0905909	0.0762454	0.135094	-0.0810035	0.474825	-0.207648	-0.129395	0.712856	-0.0578922	0.103635	1
T_39150_c1_g2	GARP->GARP-ARR-B	gi|734359273|gb|KHN15214.1| Two-component response regulator ARR12 [Glycine soja] 0.0e+00	GO:0000160, phosphorelay signal transduction system;GO:0003677, DNA binding;GO:0003700, DNA binding transcription factor activity;GO:0005634, nucleus;GO:0006351, transcription, DNA-templated;GO:0009736, cytokinin-activated signaling pathway	K14491-ko04075 Plant hormone signal transduction	0.714457	0.248575	0.0224724	0.15322	0.17148	-0.0456829	0.516855	0.275275	-0.261641	-0.175837	0.0362514	0.245318	-0.0276949	0.25654	0.0530353	-0.376557	1
T_39150_c1_g1	GARP->GARP-ARR-B	gi|571534567|ref|XP_006600557.1| PREDICTED: two-component response regulator ARR12-like isoform X1 [Glycine max] 4.4e-290	GO:0000160, phosphorelay signal transduction system;GO:0003677, DNA binding;GO:0003700, DNA binding transcription factor activity;GO:0005634, nucleus;GO:0006351, transcription, DNA-templated;GO:0009736, cytokinin-activated signaling pathway	K14491-ko04075 Plant hormone signal transduction	-0.259178	0.0523146	-0.217007	0.518257	-0.0789596	0.435482	0.301478	0.388509	0.0965258	0.0239316	0.780922	-0.0415044	-0.0100874	0.35511	-0.281157	0.168409	1
T_39193_c2_g2	Tify	gi|593796436|ref|XP_007161256.1| hypothetical protein PHAVU_001G0551000g, partial [Phaseolus vulgaris] 1.6e-78	GO:0003714, transcription corepressor activity;GO:0005634, nucleus;GO:0006351, transcription, DNA-templated;GO:0006355, regulation of transcription, DNA-templated;GO:0009611, response to wounding;GO:0031347, regulation of defense response;GO:1903507, negative regulation of nucleic acid-templated transcription;GO:2000022, regulation of jasmonic acid mediated signaling pathway	-	0.327134	0.396903	-0.246863	0.382194	0.13704	-0.448491	0.314152	0.453686	-0.451518	0.273946	-0.142046	0.295105	0.707957	-0.482683	-0.0481829	0.0829442	1
T_42266_c0_g1	bHLH	gi|356559901|ref|XP_003548234.1| PREDICTED: transcription factor bHLH118-like [Glycine max] 1.2e-97	GO:0000977, RNA polymerase II regulatory region sequence-specific DNA binding;GO:0003677, DNA binding;GO:0006351, transcription, DNA-templated;GO:0006357, regulation of transcription by RNA polymerase II;GO:0090575, RNA polymerase II transcription factor complex	-	0.81865	0.558863	0.108949	0.256092	0.273774	-0.242561	0.375865	0.389178	-0.262458	-0.363222	-0.225381	0.534723	0.343175	-0.0932437	0.00458364	-0.457775	1
T_39863_c2_g4	bZIP	gi|356551950|ref|XP_003544335.1| PREDICTED: ocs element-binding factor 1 [Glycine max] 8.6e-47	GO:0003700, DNA binding transcription factor activity;GO:0009845, seed germination;GO:0043565, sequence-specific DNA binding;GO:0044212, transcription regulatory region DNA binding;GO:0046982, protein heterodimerization activity	-	0.785836	0.284434	-0.0290978	0.24749	0.411299	-0.335286	0.406861	0.381555	-0.478563	-0.0737576	-0.286012	0.137677	0.326517	-0.0267252	-0.377072	-0.465078	1
T_43173_c0_g1	C2H2	-	-	-	-0.311413	0.25091	-0.125955	0.319808	-0.406172	0.25804	0.11921	0.0938868	0.428394	-0.0330797	0.75457	0.0267049	-0.0901061	0.511945	0.28238	0.335711	1
T_33780_c0_g1	bZIP	-	-	-	-0.467847	-0.0593302	-0.305613	0.365377	-0.159605	0.275218	-0.0595935	0.204706	0.312184	0.167156	0.824213	-0.173436	-0.260413	0.415396	0.149154	0.260596	1
T_41122_c0_g3	C2H2	-	GO:0000083, regulation of transcription involved in G1/S transition of mitotic cell cycle;GO:0000982, transcription factor activity, RNA polymerase II proximal promoter sequence-specific DNA binding;GO:0000987, proximal promoter sequence-specific DNA binding;GO:0005634, nucleus;GO:0005829, cytosol;GO:0006351, transcription, DNA-templated;GO:0046872, metal ion binding;GO:2001043, positive regulati…	-	-0.129735	0.195539	-0.33035	-0.237251	-0.252663	-0.420297	-0.147178	-0.00606483	0.511225	0.0678264	0.0981036	0.364064	-0.181351	-0.12179	0.968965	0.143228	1
T_41046_c0_g1	LOB	gi|356541649|ref|XP_003539286.1| PREDICTED: LOB domain-containing protein 38-like [Glycine max] 5.1e-93	-	-	-0.444278	0.282379	0.182281	-0.270384	-0.224831	0.0608258	-0.612359	-0.342385	0.702278	-0.351075	0.149662	0.425779	-0.0249814	-0.14532	0.496109	0.239019	1
T_42196_c0_g7	bHLH	gi|356550347|ref|XP_003543549.1| PREDICTED: transcription factor bHLH122 [Glycine max] 1.8e-15	GO:0001046, core promoter sequence-specific DNA binding;GO:0001228, transcriptional activator activity, RNA polymerase II transcription regulatory region sequence-specific DNA binding;GO:0003700, DNA binding transcription factor activity;GO:0005634, nucleus;GO:0006355, regulation of transcription, DNA-templated;GO:0006366, transcription by RNA polymerase II;GO:0010119, regulation of stomatal move…	-	0.748557	0.121795	-0.122794	0.299353	0.535422	-0.175067	0.377085	0.338399	-0.51787	-0.104478	-0.165373	0.134797	0.221092	-0.0473657	-0.203343	-0.546892	1
T_42498_c2_g2	AP2/ERF->AP2/ERF-ERF	gi|571436122|ref|XP_006573674.1| PREDICTED: AP2-like ethylene-responsive transcription factor ANT isoform X2 [Glycine max] 6.0e-97	GO:0003677, DNA binding;GO:0003700, DNA binding transcription factor activity;GO:0005634, nucleus;GO:0006351, transcription, DNA-templated;GO:0007275, multicellular organism development;GO:0009908, flower development;GO:0010492, maintenance of shoot apical meristem identity;GO:0030154, cell differentiation;GO:0042127, regulation of cell proliferation	-	0.740095	0.363093	-0.267665	0.5051	0.252405	-0.329457	0.527799	0.493045	-0.571416	-0.0449659	-0.118486	0.16385	0.410688	0.0526455	-0.0878729	-0.39468	1
T_42498_c2_g3	AP2/ERF->AP2/ERF-AP2	gi|571449182|ref|XP_006578065.1| PREDICTED: AP2-like ethylene-responsive transcription factor ANT [Glycine max] 0.0e+00	GO:0003677, DNA binding;GO:0003700, DNA binding transcription factor activity;GO:0005634, nucleus;GO:0006351, transcription, DNA-templated;GO:0007275, multicellular organism development;GO:0009908, flower development;GO:0010492, maintenance of shoot apical meristem identity;GO:0030154, cell differentiation;GO:0042127, regulation of cell proliferation	-	-0.0705693	0.265975	-0.731298	0.374746	0.042207	-0.404722	0.363053	0.47892	0.00782101	0.428174	0.514907	0.182211	0.160025	-0.240836	0.3486	0.239553	1
T_42498_c2_g4	bHLH	gi|356575261|ref|XP_003555760.1| PREDICTED: transcription factor bHLH104-like isoform X1 [Glycine max] 3.6e-89	GO:0003677, DNA binding;GO:0003700, DNA binding transcription factor activity;GO:0005634, nucleus;GO:0006351, transcription, DNA-templated;GO:0006355, regulation of transcription, DNA-templated	-	0.739989	0.430177	0.0816603	0.381593	0.394856	-0.16978	0.526229	0.274515	-0.362512	-0.0583376	-0.203018	0.37154	0.465918	0.21119	-0.184008	-0.218064	1
T_37533_c0_g1	MYB->MYB-related	gi|356518433|ref|XP_003527883.1| PREDICTED: uncharacterized protein LOC100799956 [Glycine max] 4.9e-256	GO:0000783, nuclear telomere cap complex;GO:0003691, double-stranded telomeric DNA binding;GO:0031627, telomeric loop formation	-	0.605172	0.709938	-0.300505	0.245645	0.272521	-0.459726	0.432605	0.380664	-0.0490924	-0.164803	0.140166	0.613332	0.198994	-0.136764	0.193284	-0.152345	1
T_44795_c0_g1	C2H2	gi|734436632|gb|KHN48238.1| Zinc finger protein ZAT5 [Glycine soja] 1.3e-107	GO:0003676, nucleic acid binding;GO:0003700, DNA binding transcription factor activity;GO:0005634, nucleus;GO:0006351, transcription, DNA-templated;GO:0006355, regulation of transcription, DNA-templated;GO:0043565, sequence-specific DNA binding;GO:0044212, transcription regulatory region DNA binding;GO:0046872, metal ion binding	-	0.745284	0.217463	0.251718	-0.173864	0.327179	-0.214364	0.189794	-0.103289	-0.366437	-0.287517	-0.478359	0.259054	0.0602647	-0.141817	-0.157647	-0.355474	1
T_52599_c0_g1	C2H2	-	-	-	-0.231221	-0.655535	-0.185228	0.0535427	-0.0376	0.259746	0.0426828	0.00745168	-0.120758	0.244019	0.402252	-0.727369	-0.341899	0.309696	0.0109148	-0.14234	1
T_46535_c1_g1	DDT	gi|356546621|ref|XP_003541723.1| PREDICTED: uncharacterized protein LOC100777465 isoform X1 [Glycine max] 0.0e+00	GO:0003677, DNA binding;GO:0003700, DNA binding transcription factor activity;GO:0005634, nucleus;GO:0006351, transcription, DNA-templated;GO:0006355, regulation of transcription, DNA-templated;GO:0009908, flower development	-	0.714162	0.0564792	-0.199063	0.160138	0.519961	-0.230232	0.195178	0.0498687	-0.374056	-0.240739	-0.175399	-0.0070812	0.122999	0.0601031	-0.0407686	-0.612477	1
T_41550_c1_g8	Trihelix	gi|593689250|ref|XP_007145244.1| hypothetical protein PHAVU_007G222800g [Phaseolus vulgaris] 1.3e-163	GO:0003677, DNA binding;GO:0003700, DNA binding transcription factor activity;GO:0005634, nucleus;GO:0006351, transcription, DNA-templated;GO:0006355, regulation of transcription, DNA-templated;GO:0009909, regulation of flower development;GO:0010200, response to chitin;GO:0042803, protein homodimerization activity;GO:0046621, negative regulation of organ growth;GO:0048441, petal development;GO:00…	-	0.71284	0.173131	-0.0719206	-0.0365383	0.404544	-0.317681	0.144284	0.184008	-0.315392	-0.226756	-0.363135	0.200848	0.0856263	-0.215755	0.126517	-0.621805	1
T_57334_c0_g1	NF-Y->NF-YB	gi|361069665|gb|AEW09144.1| hypothetical protein CL4270Contig1_06, partial [Pinus radiata] 6.4e-29	GO:0005634, nucleus;GO:0006351, transcription, DNA-templated;GO:0006355, regulation of transcription, DNA-templated;GO:0043565, sequence-specific DNA binding	-	-0.129735	0.195539	-0.33035	-0.237251	-0.252663	-0.420297	-0.147178	-0.00606483	0.511225	0.0678264	0.0981036	0.364064	-0.181351	-0.12179	0.968965	0.143228	1
T_45415_c0_g1	bZIP	-	GO:0000122, negative regulation of transcription by RNA polymerase II;GO:0000790, nuclear chromatin;GO:0000978, RNA polymerase II proximal promoter sequence-specific DNA binding;GO:0000981, RNA polymerase II transcription factor activity, sequence-specific DNA binding;GO:0001080, nitrogen catabolite activation of transcription from RNA polymerase II promoter;GO:0005667, transcription factor compl…	-	-0.415321	-0.0998797	-0.460289	0.100113	-0.230186	0.0583766	-0.174061	-0.116077	0.465378	0.10351	0.759818	-0.220256	-0.421173	0.33924	0.442634	0.242652	1
T_41242_c2_g1	SBP	gi|955312082|ref|XP_014629260.1| PREDICTED: squamosa promoter-binding-like protein 9 isoform X3 [Glycine max] 7.5e-126	GO:0003677, DNA binding;GO:0003700, DNA binding transcription factor activity;GO:0005634, nucleus;GO:0005737, cytoplasm;GO:0006351, transcription, DNA-templated;GO:0006355, regulation of transcription, DNA-templated;GO:0046872, metal ion binding;GO:0048366, leaf development;GO:0048653, anther development;GO:2000025, regulation of leaf formation	-	0.319469	0.0680776	-0.161546	0.0929091	0.715115	-0.515713	-0.00961478	-0.066495	-0.264489	0.270841	-0.446111	0.192159	0.415802	-0.553284	-0.175447	0.0285069	1
T_44724_c2_g4	B3->B3-ARF	gi|571512318|ref|XP_003544394.2| PREDICTED: auxin response factor 5-like [Glycine max] 0.0e+00	GO:0003677, DNA binding;GO:0003700, DNA binding transcription factor activity;GO:0005634, nucleus;GO:0006351, transcription, DNA-templated;GO:0006355, regulation of transcription, DNA-templated;GO:0009733, response to auxin;GO:0009734, auxin-activated signaling pathway;GO:0009793, embryo development ending in seed dormancy;GO:0009908, flower development;GO:0009942, longitudinal axis specification…	K14486-ko04075 Plant hormone signal transduction	-0.241457	-0.206682	0.306753	0.258844	-0.376444	0.703237	0.290229	0.261471	0.0744132	-0.0358094	0.477667	-0.293762	-0.06516	0.692	-0.134823	-0.00912438	1
T_46091_c0_g4	MADS->MADS-MIKC	gi|571440785|ref|XP_006575259.1| PREDICTED: agamous-like MADS-box protein AGL18 [Glycine max] 2.6e-104	GO:0003677, DNA binding;GO:0003700, DNA binding transcription factor activity;GO:0005634, nucleus;GO:0006351, transcription, DNA-templated;GO:0009555, pollen development;GO:0009908, flower development;GO:0009910, negative regulation of flower development;GO:0048577, negative regulation of short-day photoperiodism, flowering	-	0.195318	0.0800666	0.670263	0.171971	-0.212695	0.70086	0.0280803	0.0663542	-0.0620138	-0.52073	0.019877	0.0111199	0.0400561	0.513551	-0.416509	-0.2758	1
T_43628_c1_g6	C2H2	gi|356500393|ref|XP_003519016.1| PREDICTED: uncharacterized protein LOC100802183 [Glycine max] 8.1e-203	GO:0004842, ubiquitin-protein transferase activity;GO:0005737, cytoplasm;GO:0008270, zinc ion binding	-	0.855641	0.595128	0.136573	0.171898	0.180379	-0.399285	0.489124	0.367653	-0.400919	-0.255637	-0.392599	0.490251	0.485599	-0.106128	0.0256224	-0.420847	1
T_46705_c0_g1	HB->HB-PHD	gi|734330565|gb|KHN06779.1| Homeobox protein HAT3.1 [Glycine soja] 0.0e+00	GO:0003677, DNA binding;GO:0003700, DNA binding transcription factor activity;GO:0005634, nucleus;GO:0006351, transcription, DNA-templated;GO:0008270, zinc ion binding;GO:0043565, sequence-specific DNA binding;GO:0045893, positive regulation of transcription, DNA-templated	-	0.750079	0.286339	-0.219103	0.178357	0.173559	-0.288662	0.435483	0.120127	-0.440091	-0.187672	-0.221925	0.0368161	0.0799397	0.0707796	-0.126916	-0.401377	1
T_44779_c1_g7	MYB->MYB-related	gi|955377722|ref|XP_014624828.1| PREDICTED: MYB transcription factor MYB180 isoform X2 [Glycine max] 2.5e-90	GO:0003677, DNA binding;GO:0005634, nucleus;GO:0005829, cytosol;GO:0006351, transcription, DNA-templated;GO:0006355, regulation of transcription, DNA-templated	-	-0.686867	-0.0509634	0.217516	-0.176066	-0.178914	0.447629	-0.473833	-0.292402	0.790805	-0.291185	0.428347	-0.045876	-0.320559	0.238447	0.222551	0.164865	1
T_46795_c1_g6	HB->HB-other	gi|593693932|ref|XP_007147487.1| hypothetical protein PHAVU_006G128600g [Phaseolus vulgaris] 2.8e-61	GO:0003677, DNA binding;GO:0003700, DNA binding transcription factor activity;GO:0005634, nucleus;GO:0006351, transcription, DNA-templated;GO:0008289, lipid binding;GO:0009855, determination of bilateral symmetry;GO:0009944, polarity specification of adaxial/abaxial axis;GO:0009955, adaxial/abaxial pattern specification;GO:0010014, meristem initiation;GO:0010072, primary shoot apical meristem spe…	-	-0.414987	0.26783	-0.368684	0.441457	-0.320555	-0.216288	0.283332	0.359477	-0.0134797	0.591521	0.300247	0.158766	0.348121	-0.0301119	0.264141	0.746723	1
T_39846_c2_g2	MYB->MYB	gi|1012363476|gb|KYP74659.1| Myb-related protein Myb4 [Cajanus cajan] 1.8e-129	GO:0003677, DNA binding;GO:0005634, nucleus;GO:0006351, transcription, DNA-templated;GO:0006355, regulation of transcription, DNA-templated	-	0.80241	0.395947	-0.0124786	0.159388	0.21824	-0.314113	0.429064	0.129998	-0.364205	-0.241076	-0.339797	0.276095	0.209607	0.0572849	0.0854575	-0.376591	1
T_41294_c3_g9	AP2/ERF->AP2/ERF-ERF	gi|955328454|ref|XP_014632895.1| PREDICTED: ethylene-responsive transcription factor ERF034-like [Glycine max] 7.8e-58	GO:0003677, DNA binding;GO:0003700, DNA binding transcription factor activity;GO:0005634, nucleus;GO:0006351, transcription, DNA-templated;GO:0009873, ethylene-activated signaling pathway;GO:0044212, transcription regulatory region DNA binding	-	0.50985	0.139316	-0.0303399	0.244607	0.131418	-0.392745	0.437741	0.306128	-0.80655	0.377995	-0.55842	0.108408	0.555098	-0.278762	-0.330125	0.0426326	1
T_42650_c1_g2	bZIP	gi|920712781|gb|KOM54030.1| hypothetical protein LR48_Vigan09g268900 [Vigna angularis] 3.4e-49	GO:0003677, DNA binding;GO:0003700, DNA binding transcription factor activity;GO:0005634, nucleus;GO:0006351, transcription, DNA-templated;GO:0043565, sequence-specific DNA binding	K14432-ko04075 Plant hormone signal transduction	0.661144	0.369616	-0.0990197	0.241446	0.730223	-0.376751	-0.00457047	-0.000137873	-0.253876	-0.285591	-0.298373	0.250747	0.355089	-0.155541	-0.133479	-0.437916	1
T_46711_c1_g6	NAC	gi|571524759|ref|XP_006598860.1| PREDICTED: NAC domain-containing protein 69-like [Glycine max] 3.1e-63	GO:0003677, DNA binding;GO:0005516, calmodulin binding;GO:0005634, nucleus;GO:0005789, endoplasmic reticulum membrane;GO:0005886, plasma membrane;GO:0006351, transcription, DNA-templated;GO:0006355, regulation of transcription, DNA-templated;GO:0016021, integral component of membrane;GO:0045892, negative regulation of transcription, DNA-templated;GO:0071470, cellular response to osmotic stress;GO…	-	0.738597	0.466019	0.272724	0.0299961	0.0718496	-0.0965122	0.403902	0.0358823	-0.199743	-0.377042	-0.23645	0.406883	0.235264	0.113777	-0.0601721	-0.23631	1
T_46711_c1_g1	NAC	gi|734361921|gb|KHN15864.1| NAC domain-containing protein 69 [Glycine soja] 2.8e-187	GO:0003677, DNA binding;GO:0005516, calmodulin binding;GO:0005634, nucleus;GO:0005789, endoplasmic reticulum membrane;GO:0005886, plasma membrane;GO:0006351, transcription, DNA-templated;GO:0006355, regulation of transcription, DNA-templated;GO:0016021, integral component of membrane;GO:0045892, negative regulation of transcription, DNA-templated;GO:0071470, cellular response to osmotic stress;GO…	-	0.838461	0.313107	0.332438	-0.0419543	0.228912	-0.0414861	0.372365	0.0294367	-0.332476	-0.428537	-0.320771	0.33886	0.137503	0.00668518	-0.28419	-0.427857	1
T_44204_c1_g1	HB->HB-HD-ZIP	gi|356548619|ref|XP_003542698.1| PREDICTED: homeobox-leucine zipper protein HAT5 isoform X2 [Glycine max] 1.1e-60	GO:0003700, DNA binding transcription factor activity;GO:0005634, nucleus;GO:0006351, transcription, DNA-templated;GO:0009637, response to blue light;GO:0009651, response to salt stress;GO:0009965, leaf morphogenesis;GO:0042803, protein homodimerization activity;GO:0043565, sequence-specific DNA binding;GO:0045893, positive regulation of transcription, DNA-templated	-	0.797521	0.465944	-0.11415	0.509409	0.420068	-0.394218	0.454345	0.518005	-0.557658	-0.0335414	-0.211544	0.360388	0.582935	-0.138571	-0.111379	-0.341686	1
T_40993_c4_g6	NAC	gi|734313117|gb|KHN01217.1| Protein FEZ [Glycine soja] 5.5e-186	GO:0003677, DNA binding;GO:0005634, nucleus;GO:0006351, transcription, DNA-templated;GO:0006355, regulation of transcription, DNA-templated	-	0.319427	0.141616	0.0327497	0.471707	-0.0599298	-0.136845	0.594049	0.355575	-0.704298	0.484475	-0.242437	-0.0688056	0.469534	0.178639	-0.277398	0.247494	1
T_45818_c2_g1	FAR1	gi|356523487|ref|XP_003530369.1| PREDICTED: protein FAR1-RELATED SEQUENCE 3-like isoform X1 [Glycine max] 0.0e+00	GO:0005634, nucleus;GO:0006355, regulation of transcription, DNA-templated;GO:0008270, zinc ion binding;GO:0009506, plasmodesma	-	0.890834	0.445503	-0.144361	0.139265	0.206734	-0.39738	0.472764	0.290452	-0.292646	-0.261016	-0.12252	0.398206	0.177035	0.00705278	0.127468	-0.439912	1
T_74346_c0_g1	C2H2	-	GO:0003676, nucleic acid binding;GO:0005634, nucleus;GO:0005737, cytoplasm;GO:0046872, metal ion binding	-	-0.360872	0.0471657	-0.632855	0.0245609	-0.157744	-0.375947	0.0204233	0.0748833	0.438543	0.331476	0.329212	0.168848	-0.1215	-0.118355	0.771798	0.35687	1
T_44347_c1_g2	C2C2->C2C2-Dof	gi|593797066|ref|XP_007161571.1| hypothetical protein PHAVU_001G080800g, partial [Phaseolus vulgaris] 6.8e-125	GO:0003677, DNA binding;GO:0003700, DNA binding transcription factor activity;GO:0005634, nucleus;GO:0006351, transcription, DNA-templated;GO:0006355, regulation of transcription, DNA-templated;GO:0046872, metal ion binding	-	0.267206	0.133063	-0.040442	0.620657	0.121664	0.0464277	0.699121	0.867198	-0.506158	0.452819	0.107006	0.0912474	0.528136	0.0230941	-0.386274	0.00290895	1
T_45203_c0_g3	C2H2	gi|593329076|ref|XP_007137965.1| hypothetical protein PHAVU_009G169700g [Phaseolus vulgaris] 0.0e+00	GO:0003676, nucleic acid binding;GO:0005634, nucleus;GO:0006351, transcription, DNA-templated;GO:0006355, regulation of transcription, DNA-templated;GO:0009741, response to brassinosteroid;GO:0009826, unidimensional cell growth;GO:0010228, vegetative to reproductive phase transition of meristem;GO:0033169, histone H3-K9 demethylation;GO:0035067, negative regulation of histone acetylation;GO:00468…	-	0.782827	0.475377	-0.186594	0.505767	0.304901	-0.30935	0.616252	0.502837	-0.576122	-0.000663586	-0.185807	0.290951	0.493018	0.039197	-0.100888	-0.303092	1
T_45203_c0_g2	C2H2	gi|920688742|gb|KOM32725.1| hypothetical protein LR48_Vigan01g228100 [Vigna angularis] 0.0e+00	GO:0003676, nucleic acid binding;GO:0005634, nucleus;GO:0006351, transcription, DNA-templated;GO:0006355, regulation of transcription, DNA-templated;GO:0009741, response to brassinosteroid;GO:0009826, unidimensional cell growth;GO:0010228, vegetative to reproductive phase transition of meristem;GO:0033169, histone H3-K9 demethylation;GO:0035067, negative regulation of histone acetylation;GO:00468…	-	0.791553	0.255268	-0.175183	0.242591	0.467938	-0.326188	0.40296	0.320086	-0.433558	-0.192552	-0.144038	0.144757	0.20349	-0.0362787	-0.0495665	-0.577306	1
T_42075_c1_g7	MYB->MYB-related	gi|566168039|ref|XP_006384946.1| hypothetical protein POPTR_0004s22490g, partial [Populus trichocarpa] 3.2e-24	GO:0003677, DNA binding;GO:0003700, DNA binding transcription factor activity;GO:0005634, nucleus;GO:0006351, transcription, DNA-templated;GO:0008285, negative regulation of cell proliferation;GO:0030154, cell differentiation;GO:0035987, endodermal cell differentiation;GO:0045597, positive regulation of cell differentiation;GO:0045892, negative regulation of transcription, DNA-templated;GO:004589…	-	0.410328	0.572859	-0.196322	0.716419	0.121066	-0.193997	0.51365	0.473096	-0.227315	0.0481105	0.231363	0.353658	0.501832	0.328906	0.00812329	0.119367	1
T_42075_c1_g9	MYB->MYB	gi|920682255|gb|KOM29027.1| hypothetical protein LR48_Vigan627s007600 [Vigna angularis] 2.4e-176	GO:0003677, DNA binding;GO:0003700, DNA binding transcription factor activity;GO:0005634, nucleus;GO:0006351, transcription, DNA-templated;GO:0008285, negative regulation of cell proliferation;GO:0030154, cell differentiation;GO:0035987, endodermal cell differentiation;GO:0045597, positive regulation of cell differentiation;GO:0045892, negative regulation of transcription, DNA-templated;GO:004589…	-	0.894133	0.187875	0.0562876	0.104056	0.337363	-0.30171	0.2733	0.22592	-0.596175	-0.224291	-0.516928	0.0954872	0.312709	-0.0900314	-0.199421	-0.630591	1
T_43244_c1_g2	FAR1	gi|356499263|ref|XP_003518461.1| PREDICTED: protein FAR1-RELATED SEQUENCE 3-like [Glycine max] 0.0e+00	GO:0005634, nucleus;GO:0006355, regulation of transcription, DNA-templated;GO:0008270, zinc ion binding;GO:0009506, plasmodesma	-	0.34919	0.390668	-0.452222	0.696118	0.0288902	-0.193081	0.740849	0.524491	-0.4958	0.311009	0.178502	0.275816	0.415325	0.106248	-0.11162	0.231342	1
T_42570_c2_g1	C3H	gi|965607335|dbj|BAT93826.1| hypothetical protein VIGAN_08036400 [Vigna angularis var. angularis] 1.6e-158	GO:0003700, DNA binding transcription factor activity;GO:0006355, regulation of transcription, DNA-templated;GO:0044212, transcription regulatory region DNA binding;GO:0046872, metal ion binding	-	0.597003	0.0847542	0.042246	-0.195184	0.226235	-0.507416	0.0139203	-0.0215193	-0.509441	0.0214658	-0.76218	0.131933	0.242726	-0.411075	0.00877705	-0.329567	1
T_44763_c1_g1	C2C2->C2C2-GATA	gi|593786125|ref|XP_007156103.1| hypothetical protein PHAVU_003G258900g [Phaseolus vulgaris] 7.8e-90	GO:0000977, RNA polymerase II regulatory region sequence-specific DNA binding;GO:0001085, RNA polymerase II transcription factor binding;GO:0001228, transcriptional activator activity, RNA polymerase II transcription regulatory region sequence-specific DNA binding;GO:0003682, chromatin binding;GO:0003700, DNA binding transcription factor activity;GO:0005634, nucleus;GO:0005667, transcription fact…	-	-0.537847	0.294398	-0.0938644	-0.198682	-0.372237	0.0990692	-0.329439	-0.122341	0.876022	-0.19217	0.622567	0.328941	-0.303769	-0.0107713	0.48806	0.349051	1
T_42433_c1_g1	GARP->GARP-G2-like	gi|734329749|gb|KHN06404.1| Putative Myb family transcription factor [Glycine soja] 4.7e-177	GO:0003677, DNA binding;GO:0003700, DNA binding transcription factor activity;GO:0005634, nucleus;GO:0006351, transcription, DNA-templated;GO:0006355, regulation of transcription, DNA-templated	-	0.854215	0.166613	0.0250958	0.00392576	0.192874	-0.287695	0.356585	0.250736	-0.587686	-0.190913	-0.44608	0.193236	0.242736	-0.281251	-0.275557	-0.476006	1
T_43183_c1_g7	GRAS	gi|356538516|ref|XP_003537749.1| PREDICTED: scarecrow-like protein 23 [Glycine max] 2.3e-233	GO:0003700, DNA binding transcription factor activity;GO:0005634, nucleus;GO:0006351, transcription, DNA-templated;GO:0006355, regulation of transcription, DNA-templated;GO:0043565, sequence-specific DNA binding;GO:0048366, leaf development;GO:0090610, bundle sheath cell fate specification	-	-0.640484	0.0931453	-0.268544	-0.351648	-0.2212	-0.22887	-0.3973	-0.179296	0.718001	0.146249	0.246226	0.245787	-0.306881	-0.28306	0.607006	0.444637	1
T_46833_c0_g3	bHLH	gi|502164654|ref|XP_004513200.1| PREDICTED: transcription factor ORG2-like [Cicer arietinum] 5.1e-45	GO:0000977, RNA polymerase II regulatory region sequence-specific DNA binding;GO:0003677, DNA binding;GO:0003700, DNA binding transcription factor activity;GO:0006351, transcription, DNA-templated;GO:0006355, regulation of transcription, DNA-templated;GO:0006357, regulation of transcription by RNA polymerase II;GO:0010106, cellular response to iron ion starvation;GO:0055072, iron ion homeostasis;…	-	0.0144083	0.365356	0.264268	-0.361354	-0.0668104	0.116913	-0.334206	-0.44601	0.706642	-0.692468	0.0935522	0.34649	-0.336459	0.231109	0.442918	-0.207221	1
T_41228_c2_g5	AP2/ERF->AP2/ERF-AP2	gi|947091602|gb|KRH40267.1| hypothetical protein GLYMA_09G248200 [Glycine max] 3.7e-215	GO:0003677, DNA binding;GO:0003700, DNA binding transcription factor activity;GO:0005634, nucleus;GO:0006351, transcription, DNA-templated;GO:0007275, multicellular organism development;GO:0009791, post-embryonic development;GO:0009845, seed germination;GO:0009873, ethylene-activated signaling pathway;GO:0040019, positive regulation of embryonic development;GO:0048364, root development;GO:0060771…	-	-0.0812935	-0.174882	-0.655119	0.417569	0.132115	-0.421796	0.404138	0.289266	-0.558425	0.823534	0.0369851	-0.282557	0.294296	-0.217426	-0.0896384	0.429101	1
T_40204_c5_g9	C2H2	gi|955352957|ref|XP_014620008.1| PREDICTED: zinc finger protein WIP2-like [Glycine max] 6.0e-146	GO:0003676, nucleic acid binding;GO:0003700, DNA binding transcription factor activity;GO:0005634, nucleus;GO:0006351, transcription, DNA-templated;GO:0006355, regulation of transcription, DNA-templated;GO:0009860, pollen tube growth;GO:0010500, transmitting tissue development;GO:0046872, metal ion binding;GO:1990058, fruit replum development	-	0.794386	0.398915	0.164287	0.0293872	0.0396584	-0.11286	0.325022	0.35209	-0.181408	-0.475191	-0.0666738	0.369721	0.0747002	0.0158713	0.0429547	-0.55788	1
T_43122_c2_g8	NAC	gi|356545011|ref|XP_003540939.1| PREDICTED: NAC domain-containing protein 73-like [Glycine max] 1.4e-156	GO:0003677, DNA binding;GO:0003700, DNA binding transcription factor activity;GO:0005634, nucleus;GO:0006351, transcription, DNA-templated;GO:0006355, regulation of transcription, DNA-templated;GO:0044212, transcription regulatory region DNA binding;GO:0045893, positive regulation of transcription, DNA-templated;GO:2000652, regulation of secondary cell wall biogenesis	-	0.640284	0.701035	-0.0574096	0.400666	0.388747	-0.259577	0.314807	0.242319	-0.0849677	-0.301504	-0.0325149	0.692961	0.427665	-0.000805911	0.00786351	-0.148055	1
T_41408_c2_g3	NAC	gi|1012350205|gb|KYP61394.1| NAC domain-containing protein 8 [Cajanus cajan] 1.4e-215	GO:0003677, DNA binding;GO:0003700, DNA binding transcription factor activity;GO:0005634, nucleus;GO:0006351, transcription, DNA-templated;GO:0006355, regulation of transcription, DNA-templated;GO:0044212, transcription regulatory region DNA binding;GO:0045893, positive regulation of transcription, DNA-templated;GO:2000652, regulation of secondary cell wall biogenesis	-	0.777414	0.305171	-0.247259	0.279024	0.402048	-0.425789	0.427612	0.372409	-0.483278	-0.0845481	-0.22872	0.268983	0.345442	-0.262167	-0.0520588	-0.410604	1
T_43250_c0_g1	AP2/ERF->AP2/ERF-ERF	gi|356570638|ref|XP_003553492.1| PREDICTED: ethylene-responsive transcription factor ERF095-like [Glycine max] 1.5e-40	GO:0003677, DNA binding;GO:0003700, DNA binding transcription factor activity;GO:0005634, nucleus;GO:0006351, transcription, DNA-templated;GO:0006952, defense response	-	0.524903	-0.277552	0.217239	0.13823	0.175442	-0.0084734	0.433202	0.62691	-0.715168	0.228526	-0.352367	-0.0584737	0.222142	-0.257996	-0.373726	-0.43145	1
T_44858_c2_g1	NAC	gi|356496665|ref|XP_003517186.1| PREDICTED: NAC domain-containing protein 37 [Glycine max] 1.6e-180	GO:0003677, DNA binding;GO:0003700, DNA binding transcription factor activity;GO:0005634, nucleus;GO:0006351, transcription, DNA-templated;GO:0006355, regulation of transcription, DNA-templated;GO:0007275, multicellular organism development;GO:0010200, response to chitin;GO:0043565, sequence-specific DNA binding;GO:0044212, transcription regulatory region DNA binding;GO:0048759, xylem vessel memb…	-	0.608549	0.3163	-0.254944	0.337422	-0.11633	-0.278201	0.714144	0.525058	-0.49353	0.0335956	-0.0304374	0.272549	0.240106	-0.0394657	0.0698525	-0.162433	1
T_42136_c4_g1	NAC	gi|571554668|ref|XP_006604012.1| PREDICTED: NAC domain-containing protein 8-like [Glycine max] 4.7e-207	GO:0000077, DNA damage checkpoint;GO:0003677, DNA binding;GO:0003700, DNA binding transcription factor activity;GO:0005634, nucleus;GO:0006351, transcription, DNA-templated;GO:0006355, regulation of transcription, DNA-templated;GO:0010332, response to gamma radiation;GO:0040020, regulation of meiotic nuclear division	-	0.232626	-0.339158	0.701661	-0.165533	0.0683951	0.592057	0.0125487	-0.149467	-0.082269	-0.373416	-0.164172	-0.320278	-0.162409	0.485117	-0.490451	-0.465601	1
T_40475_c2_g2	bZIP	gi|947067490|gb|KRH16633.1| hypothetical protein GLYMA_14G167000 [Glycine max] 2.8e-157	GO:0003700, DNA binding transcription factor activity;GO:0005634, nucleus;GO:0006351, transcription, DNA-templated;GO:0042742, defense response to bacterium;GO:0043565, sequence-specific DNA binding	K14431-ko04075 Plant hormone signal transduction	0.814147	0.367677	-0.101619	0.248093	0.467333	-0.372575	0.170436	0.0440507	-0.452529	-0.262974	-0.373477	0.285404	0.403367	-0.144186	-0.106517	-0.407905	1
T_41643_c4_g3	CPP	gi|947129977|gb|KRH77831.1| hypothetical protein GLYMA_01G236300 [Glycine max] 2.6e-99	GO:0005634, nucleus;GO:0007275, multicellular organism development;GO:0046872, metal ion binding	-	0.449575	0.32667	-0.439518	0.224249	0.508853	-0.781624	0.136596	0.103516	-0.435679	0.212926	-0.441532	0.235637	0.50242	-0.513878	0.0299371	-0.0163566	1
T_40175_c0_g5	OFP	gi|356499022|ref|XP_003518343.1| PREDICTED: transcription repressor OFP1-like [Glycine max] 2.6e-174	GO:0003677, DNA binding;GO:0005634, nucleus;GO:0006351, transcription, DNA-templated;GO:0045892, negative regulation of transcription, DNA-templated	-	0.704442	0.297917	0.14797	0.203479	0.140987	-0.152091	0.590873	0.491406	-0.391984	-0.0754276	-0.221118	0.279017	0.177526	0.158071	0.0107509	-0.399883	1
T_40778_c0_g4	WRKY	gi|920701774|gb|KOM44999.1| hypothetical protein LR48_Vigan06g030500 [Vigna angularis] 4.5e-94	GO:0003700, DNA binding transcription factor activity;GO:0005516, calmodulin binding;GO:0005634, nucleus;GO:0006351, transcription, DNA-templated;GO:0010200, response to chitin;GO:0043565, sequence-specific DNA binding;GO:0044212, transcription regulatory region DNA binding	-	-0.704946	-0.384184	0.0401041	-0.588324	-0.242513	0.146144	-0.527686	-0.592356	0.650166	0.0264056	0.179545	-0.297186	-0.532409	0.00512466	0.262302	0.244172	1
T_40778_c0_g2	Whirly	gi|965600732|dbj|BAT87910.1| hypothetical protein VIGAN_05133100 [Vigna angularis var. angularis] 5.3e-72	GO:0003677, DNA binding;GO:0005739, mitochondrion;GO:0006281, DNA repair;GO:0006355, regulation of transcription, DNA-templated	-	0.340408	0.11437	0.22425	0.577307	0.303946	0.0358066	0.483127	0.521695	-0.48693	0.278056	-0.130237	0.185619	0.748368	0.00593992	-0.431432	0.0680017	1
T_44317_c3_g4	E2F-DP	gi|1012341498|gb|KYP52701.1| Transcription factor Dp-1 [Cajanus cajan] 5.9e-99	GO:0000082, G1/S transition of mitotic cell cycle;GO:0000981, RNA polymerase II transcription factor activity, sequence-specific DNA binding;GO:0003677, DNA binding;GO:0003700, DNA binding transcription factor activity;GO:0005634, nucleus;GO:0005667, transcription factor complex;GO:0005737, cytoplasm;GO:0006351, transcription, DNA-templated;GO:0006357, regulation of transcription by RNA polymeras…	K04683-ko04110 Cell cycle;ko04350 TGF-beta signaling pathway	0.725743	0.226459	0.272518	0.237601	0.296231	0.12029	0.173742	0.28761	-0.319325	-0.406183	-0.262297	0.268618	0.198158	0.112651	-0.235341	-0.563441	1
T_43375_c1_g5	C2H2	gi|356518046|ref|XP_003527695.1| PREDICTED: protein indeterminate-domain 2-like [Glycine max] 2.5e-98	GO:0003676, nucleic acid binding;GO:0003677, DNA binding;GO:0003700, DNA binding transcription factor activity;GO:0006351, transcription, DNA-templated;GO:0006355, regulation of transcription, DNA-templated;GO:0046872, metal ion binding	-	-0.752341	-0.35783	0.0397324	-0.229155	-0.147084	0.406549	-0.295721	-0.36029	0.628642	0.103147	0.477697	-0.328185	-0.48098	0.271349	0.060476	0.363717	1
T_39965_c0_g1	NAC	gi|356555376|ref|XP_003546008.1| PREDICTED: NAC domain-containing protein 73-like [Glycine max] 1.0e-152	GO:0003677, DNA binding;GO:0003700, DNA binding transcription factor activity;GO:0005634, nucleus;GO:0006351, transcription, DNA-templated;GO:0006355, regulation of transcription, DNA-templated;GO:0044212, transcription regulatory region DNA binding;GO:0045893, positive regulation of transcription, DNA-templated;GO:2000652, regulation of secondary cell wall biogenesis	-	0.512892	0.0397837	0.374142	-0.409947	0.15047	0.186178	-0.0466942	-0.294405	0.0686526	-0.709583	-0.0805544	-0.00965542	-0.410538	0.1534	-0.276894	-0.616421	1
T_43422_c3_g5	HB->HB-other	gi|734417936|gb|KHN39244.1| Homeobox-leucine zipper protein ATHB-15 [Glycine soja] 1.4e-26	GO:0003677, DNA binding;GO:0005634, nucleus;GO:0006351, transcription, DNA-templated;GO:0006355, regulation of transcription, DNA-templated;GO:0008289, lipid binding;GO:0030154, cell differentiation	-	-0.450187	0.0542346	-0.391443	0.503749	-0.225883	-0.0803239	0.409153	0.492824	-0.160008	0.726195	0.318272	-0.0408429	0.36722	-0.0992461	0.0346093	0.670586	1
T_46860_c2_g2	DDT	gi|571462504|ref|XP_006582302.1| PREDICTED: uncharacterized protein LOC100797480 isoform X3 [Glycine max] 0.0e+00	GO:0003677, DNA binding;GO:0003700, DNA binding transcription factor activity;GO:0005634, nucleus;GO:0006351, transcription, DNA-templated;GO:0006355, regulation of transcription, DNA-templated;GO:0009908, flower development;GO:0010228, vegetative to reproductive phase transition of meristem	-	0.779288	0.319196	-0.280435	0.339793	0.464909	-0.399246	0.392784	0.320261	-0.472841	-0.131627	-0.155953	0.196675	0.285513	-0.0627936	-0.00946067	-0.45934	1
T_42543_c3_g4	NF-Y->NF-YA	gi|356547917|ref|XP_003542351.1| PREDICTED: nuclear transcription factor Y subunit A-3 isoform X1 [Glycine max] 1.5e-107	GO:0003677, DNA binding;GO:0003700, DNA binding transcription factor activity;GO:0006351, transcription, DNA-templated;GO:0016602, CCAAT-binding factor complex	-	0.706441	0.104436	0.00923801	0.051865	0.31066	-0.120505	0.383893	0.270018	-0.242894	-0.301921	-0.0756093	0.143068	0.0890163	-0.0570783	-0.107721	-0.631533	1
T_44529_c2_g2	B3->B3-ARF	gi|356527714|ref|XP_003532453.1| PREDICTED: auxin response factor 19-like isoform X1 [Glycine max] 0.0e+00	GO:0003677, DNA binding;GO:0005634, nucleus;GO:0006351, transcription, DNA-templated;GO:0006355, regulation of transcription, DNA-templated;GO:0009734, auxin-activated signaling pathway	-	0.051224	0.113325	-0.708978	0.569798	0.51371	-0.464072	0.367935	0.426606	-0.304121	0.529969	0.283118	-0.0184284	0.318771	-0.242646	0.0287641	0.207794	1
T_245_c0_g1	NF-Y->NF-YB	gi|947085335|gb|KRH34056.1| hypothetical protein GLYMA_10G160100 [Glycine max] 6.5e-73	-	-	0.420406	0.258168	0.120558	-0.0949006	0.729282	-0.445715	-0.143612	-0.108148	-0.118434	-0.184509	-0.471266	0.193102	0.197266	-0.317772	-0.311356	-0.321665	1
T_39517_c4_g1	MYB->MYB-related	gi|571548499|ref|XP_006602810.1| PREDICTED: AT-rich interactive domain-containing protein 1-like [Glycine max] 2.8e-133	GO:0003677, DNA binding;GO:0005634, nucleus;GO:0005773, vacuole;GO:0006351, transcription, DNA-templated;GO:0006355, regulation of transcription, DNA-templated	-	0.725855	0.441817	-0.0670723	0.523056	0.482835	-0.2373	0.475458	0.406154	-0.579337	-0.0806013	-0.205689	0.382391	0.567293	-0.175486	-0.392855	-0.191927	1
T_40122_c3_g7	AP2/ERF->AP2/ERF-ERF	gi|947077402|gb|KRH26242.1| hypothetical protein GLYMA_12G162700 [Glycine max] 6.7e-30	GO:0003677, DNA binding;GO:0003700, DNA binding transcription factor activity;GO:0005634, nucleus;GO:0006351, transcription, DNA-templated;GO:0009723, response to ethylene;GO:0009737, response to abscisic acid;GO:0009864, induced systemic resistance, jasmonic acid mediated signaling pathway;GO:0009873, ethylene-activated signaling pathway;GO:0010105, negative regulation of ethylene-activated sign…	-	-0.231669	0.5049	0.214273	-0.241575	-0.380877	0.228317	-0.335741	-0.33415	0.743605	-0.54542	0.319909	0.435046	-0.277935	0.136059	0.185319	0.205219	1
T_37704_c0_g1	bHLH	gi|571434393|ref|XP_006573184.1| PREDICTED: transcription factor bHLH49-like isoform X1 [Glycine max] 8.7e-281	GO:0003677, DNA binding;GO:0003700, DNA binding transcription factor activity;GO:0005634, nucleus;GO:0006351, transcription, DNA-templated;GO:0006355, regulation of transcription, DNA-templated;GO:0040008, regulation of growth	-	0.293455	0.285132	-0.368609	0.529	-0.0351125	-0.384668	0.780323	0.607285	-0.51286	0.667277	-0.0189552	0.15462	0.498474	-0.0126659	-0.0181039	0.327115	1
T_43459_c0_g2	WRKY	gi|571471003|ref|XP_006585175.1| PREDICTED: WRKY48 protein isoform X1 [Glycine max] 1.2e-102	GO:0003700, DNA binding transcription factor activity;GO:0005634, nucleus;GO:0006351, transcription, DNA-templated;GO:0043565, sequence-specific DNA binding	-	-0.745963	-0.105707	0.123074	-0.160234	-0.343207	0.314854	-0.312162	-0.0173772	0.641691	0.0404946	0.427054	-0.130536	-0.245217	0.0971678	0.111764	0.278455	1
T_45000_c3_g7	C2H2	gi|593699348|ref|XP_007150139.1| hypothetical protein PHAVU_005G130100g [Phaseolus vulgaris] 2.0e-159	GO:0003676, nucleic acid binding;GO:0003700, DNA binding transcription factor activity;GO:0005634, nucleus;GO:0006351, transcription, DNA-templated;GO:0006355, regulation of transcription, DNA-templated;GO:0010044, response to aluminum ion;GO:0010447, response to acidic pH;GO:0046872, metal ion binding	-	0.777093	0.500827	0.144718	-0.0560501	-0.0589258	-0.299297	0.438382	0.370383	-0.216189	-0.29975	-0.188954	0.442801	0.0401941	-0.115596	0.066568	-0.385265	1
T_42018_c1_g2	C2H2	gi|571527261|ref|XP_006599222.1| PREDICTED: zinc finger protein ZAT1-like [Glycine max] 1.1e-127	GO:0046872, metal ion binding	-	0.397283	0.0769459	0.643052	-0.313041	-0.0647514	0.455366	-0.263685	-0.273564	0.195637	-0.867096	-0.144832	0.0271656	-0.286722	0.436046	-0.154446	-0.673757	1
T_44529_c2_g1	B3->B3-ARF	gi|593705262|ref|XP_007152995.1| hypothetical protein PHAVU_004G177600g [Phaseolus vulgaris] 6.7e-258	GO:0003677, DNA binding;GO:0005634, nucleus;GO:0006351, transcription, DNA-templated;GO:0006355, regulation of transcription, DNA-templated;GO:0009734, auxin-activated signaling pathway	-	0.246157	0.182237	-0.60436	0.701975	0.363517	-0.274084	0.613209	0.552597	-0.39165	0.449397	0.375961	0.043087	0.272075	0.0612496	-0.0923528	0.160937	1
T_42214_c5_g4	bHLH	gi|734378583|gb|KHN22140.1| Transcription factor bHLH25 [Glycine soja] 2.7e-86	GO:0003677, DNA binding;GO:0003700, DNA binding transcription factor activity;GO:0005634, nucleus;GO:0006351, transcription, DNA-templated;GO:0006355, regulation of transcription, DNA-templated;GO:0032440, 2-alkenal reductase [NAD(P)] activity	-	0.791028	0.483736	0.295875	0.212255	0.0831139	-0.0898999	0.285882	0.290821	-0.349339	-0.390699	-0.186511	0.408388	0.456157	-0.06695	-0.259779	-0.37836	1
T_43036_c0_g1	C3H	gi|1012354200|gb|KYP65387.1| Zinc finger CCCH domain-containing protein 40 [Cajanus cajan] 3.0e-91	GO:0000166, nucleotide binding;GO:0000387, spliceosomal snRNP assembly;GO:0000974, Prp19 complex;GO:0003677, DNA binding;GO:0003723, RNA binding;GO:0017070, U6 snRNA binding;GO:0036002, pre-mRNA binding;GO:0046872, metal ion binding;GO:0071006, U2-type catalytic step 1 spliceosome;GO:0071007, U2-type catalytic step 2 spliceosome	K12872-ko03040 Spliceosome	-0.837552	-0.226807	-0.0443983	-0.0650823	-0.229651	0.4535	-0.430413	-0.334851	0.682095	0.00421652	0.517961	-0.18609	-0.382276	0.33909	0.263929	0.406997	1
T_43635_c1_g2	MADS->MADS-M-type	gi|1012349994|gb|KYP61184.1| MADS-box protein JOINTLESS [Cajanus cajan] 3.8e-38	GO:0003677, DNA binding;GO:0003700, DNA binding transcription factor activity;GO:0005634, nucleus;GO:0006351, transcription, DNA-templated;GO:0007275, multicellular organism development	-	0.817406	0.612675	-0.0461744	0.25928	0.0867525	-0.330896	0.404899	0.260683	-0.282159	-0.32035	-0.18367	0.557117	0.32947	0.0343684	0.114197	-0.264715	1
T_45269_c3_g2	TCP	gi|920712838|gb|KOM54087.1| hypothetical protein LR48_Vigan09g274600 [Vigna angularis] 3.6e-132	GO:0001047, core promoter binding;GO:0003700, DNA binding transcription factor activity;GO:0005634, nucleus;GO:0006351, transcription, DNA-templated;GO:0006355, regulation of transcription, DNA-templated;GO:0044212, transcription regulatory region DNA binding	-	-0.757695	0.0631886	-0.372231	0.20924	-0.251681	0.00831051	-0.0717446	0.167411	0.473522	0.398412	0.575292	0.0588415	-0.0431706	0.016406	0.420292	0.611487	1
T_39034_c2_g3	AP2/ERF->AP2/ERF-ERF	gi|351724471|ref|NP_001235779.1| dehydration responsive element binding protein [Glycine max] 1.2e-64	GO:0003677, DNA binding;GO:0003700, DNA binding transcription factor activity;GO:0005634, nucleus;GO:0006351, transcription, DNA-templated;GO:0009409, response to cold;GO:0009414, response to water deprivation;GO:0009873, ethylene-activated signaling pathway;GO:0045893, positive regulation of transcription, DNA-templated	-	0.34236	0.438595	0.276291	0.0606266	0.134996	0.249516	-0.244547	-0.158594	0.245195	-0.727655	0.0128762	0.438582	-0.0445019	0.210832	0.0578381	-0.353906	1
T_39034_c2_g5	AP2/ERF->AP2/ERF-ERF	gi|356514220|ref|XP_003525804.1| PREDICTED: ethylene-responsive transcription factor ERF010-like [Glycine max] 2.2e-67	GO:0003677, DNA binding;GO:0003700, DNA binding transcription factor activity;GO:0005634, nucleus;GO:0006351, transcription, DNA-templated;GO:0009873, ethylene-activated signaling pathway	-	-0.334869	0.0471504	0.0053733	-0.244898	0.0849214	0.14749	-0.495007	-0.762374	0.5557	-0.3934	0.253632	0.0493568	-0.348874	0.180042	0.227859	0.166086	1
T_44347_c1_g3	C2C2->C2C2-Dof	gi|356504183|ref|XP_003520878.1| PREDICTED: dof zinc finger protein DOF2.5-like isoform X1 [Glycine max] 4.4e-110	GO:0003677, DNA binding;GO:0005634, nucleus;GO:0006351, transcription, DNA-templated;GO:0006355, regulation of transcription, DNA-templated;GO:0046872, metal ion binding	-	0.737441	0.267833	0.0266342	0.474993	0.125015	0.0533399	0.609971	0.500207	-0.490718	-0.208739	0.0347475	0.152685	0.264	0.308348	-0.195489	-0.457175	1
T_40136_c0_g1	bHLH	gi|734306133|gb|KHM98826.1| Transcription factor bHLH80 [Glycine soja] 3.9e-49	GO:0001046, core promoter sequence-specific DNA binding;GO:0001228, transcriptional activator activity, RNA polymerase II transcription regulatory region sequence-specific DNA binding;GO:0003700, DNA binding transcription factor activity;GO:0005634, nucleus;GO:0006355, regulation of transcription, DNA-templated;GO:0006366, transcription by RNA polymerase II;GO:0016787, hydrolase activity;GO:00423…	-	0.729261	0.198741	0.117152	0.00635696	0.107767	-0.190858	0.410135	0.353183	-0.36417	-0.242325	-0.275796	0.0793935	0.105887	-0.0286784	-0.0700456	-0.578593	1
T_38464_c1_g1	FAR1	gi|947084696|gb|KRH33417.1| hypothetical protein GLYMA_10G121700 [Glycine max] 5.5e-247	GO:0005634, nucleus;GO:0006355, regulation of transcription, DNA-templated;GO:0008270, zinc ion binding	-	0.456999	0.192929	-0.243947	0.325647	-0.119065	-0.41098	0.805811	0.549415	-0.537966	0.465476	-0.0554344	0.0705057	0.332655	0.0713047	0.151602	0.0664174	1
T_45938_c0_g1	WRKY	gi|351726405|ref|NP_001238661.1| transcription factor [Glycine max] 2.9e-47	GO:0003700, DNA binding transcription factor activity;GO:0005516, calmodulin binding;GO:0005634, nucleus;GO:0006351, transcription, DNA-templated;GO:0010200, response to chitin;GO:0042742, defense response to bacterium;GO:0043565, sequence-specific DNA binding	-	-0.520503	-0.224836	0.194465	-0.503252	-0.224995	0.303287	-0.596914	-0.693145	0.744763	-0.340767	0.211203	-0.144819	-0.511203	0.192013	0.36776	0.10815	1
