# Supplementary material for: Transcriptome sequencing and analysis reveals the molecular response to selenium stimuli in Pueraria lobata (willd.) Ohwi
Source: PeerJ. 2020 Mar 24;8:e8768. doi: 10.7717/peerj.8768 (PMC7100600; doi:10.7717/peerj.8768)
Supplement: Table S13 — D0, D1, D3, D5, D7 and D9 represent different days after sodium selenite treatment. [file peerj-08-8768-s018.xls]

## Sheet: Sheet1
Table S13. Expression profiles of 556 TFs were correlated with sulfate transporters or phosphate transporters in Se mechanism.
TF Gene ID	TF Family	NR annotation	GO annotation	KEGG annotation	Sulfate transporters / phosphate transporter														phosphate transporters													Number of co-expression structural genes
					TRINITY_DN39658_c0_g1	TRINITY_DN42548_c3_g4	TRINITY_DN39658_c3_g5	TRINITY_DN42840_c1_g2	TRINITY_DN40936_c0_g1	TRINITY_DN46452_c2_g1	TRINITY_DN43134_c1_g1	TRINITY_DN42840_c1_g3	TRINITY_DN45821_c1_g1	TRINITY_DN39658_c3_g6	TRINITY_DN39658_c3_g2	TRINITY_DN46003_c2_g1	TRINITY_DN40936_c1_g2	TRINITY_DN44925_c1_g1	TRINITY_DN42616_c3_g2	TRINITY_DN43520_c0_g1	TRINITY_DN43520_c0_g3	TRINITY_DN43520_c0_g4	TRINITY_DN43520_c0_g7	TRINITY_DN44602_c1_g1	TRINITY_DN44116_c2_g3	TRINITY_DN39294_c0_g1	TRINITY_DN44116_c2_g1	TRINITY_DN44116_c2_g8	TRINITY_DN39669_c0_g1	TRINITY_DN35214_c0_g1	TRINITY_DN44116_c3_g1
T_39723_c1_g1	EIL	gi|356526880|ref|XP_003532044.1| PREDICTED: transcription factor bHLH79 [Glycine max] 4.1e-122	GO:0003677, DNA binding;GO:0003700, DNA binding transcription factor activity;GO:0005634, nucleus;GO:0006351, transcription, DNA-templated;GO:0006355, regulation of transcription, DNA-templated;GO:0048446, petal morphogenesis	-	-0.517557	-0.213597	0.367728	0.788446	0.0947007	0.593017	0.110871	0.702951	0.0702636	0.733614	0.469993	-0.148065	-0.232177	0.573404	-0.379034	-0.765709	-0.59941	-0.0782452	-0.84268	-0.00453451	-0.722074	0.211588	-0.824147	-0.21263	0.145518	-0.597966	0.359954	7
T_44779_c1_g7	MYB->MYB-related	gi|955377722|ref|XP_014624828.1| PREDICTED: MYB transcription factor MYB180 isoform X2 [Glycine max] 2.5e-90	GO:0003677, DNA binding;GO:0005634, nucleus;GO:0005829, cytosol;GO:0006351, transcription, DNA-templated;GO:0006355, regulation of transcription, DNA-templated	-	0.338582	0.27398	-0.250538	-0.711276	0.0133755	-0.708318	-0.0565211	-0.675453	-0.0430491	-0.595893	-0.560637	0.434171	0.231297	-0.503012	0.23368	0.810901	0.67198	0.0538898	0.803657	-0.0340505	0.713376	-0.316416	0.808176	0.274658	-0.0739874	0.781819	-0.468195	7
T_39095_c0_g2	MYB->MYB	gi|356518318|ref|XP_003527826.1| PREDICTED: myb-related protein 3R-1-like [Glycine max] 0.0e+00	GO:0003677, DNA binding;GO:0005634, nucleus	K09420-ko04151 PI3K-Akt signaling pathway	-0.512435	-0.132992	0.403296	0.73796	0.124271	0.58045	-0.042375	0.678183	0.0303771	0.710417	0.559865	-0.0823324	-0.25824	0.708501	-0.347573	-0.704235	-0.546499	-0.175434	-0.797511	-0.00650864	-0.854745	0.183705	-0.883076	-0.338735	0.238832	-0.588184	0.424265	7
T_42109_c1_g2	AP2/ERF->AP2/ERF-ERF	gi|356551985|ref|XP_003544352.1| PREDICTED: NAC domain-containing protein 86-like [Glycine max] 5.7e-306	GO:0003677, DNA binding;GO:0003700, DNA binding transcription factor activity;GO:0005634, nucleus;GO:0006351, transcription, DNA-templated;GO:0006355, regulation of transcription, DNA-templated;GO:0016021, integral component of membrane;GO:0090602, sieve element enucleation;GO:0090603, sieve element differentiation	-	-0.355045	0.0580834	0.506191	0.707352	0.10978	0.423239	0.204443	0.549837	0.0347223	0.513093	0.533307	0.0749975	0.00997577	0.713124	-0.455512	-0.714785	-0.542365	-0.105733	-0.703741	-0.181711	-0.700458	0.0663701	-0.793	-0.472341	-0.060819	-0.607252	0.25389	6
T_41887_c4_g1	VOZ	gi|351727393|ref|NP_001237671.1| transcription factor [Glycine max] 8.0e-56	GO:0003700, DNA binding transcription factor activity;GO:0005516, calmodulin binding;GO:0005634, nucleus;GO:0006351, transcription, DNA-templated;GO:0010200, response to chitin;GO:0043565, sequence-specific DNA binding;GO:0044212, transcription regulatory region DNA binding	-	0.155776	0.12353	-0.287801	-0.795623	-0.126075	-0.244236	-0.0479439	-0.72023	0.00232863	-0.499885	-0.607079	0.0571016	-0.0548201	-0.574897	0.132393	0.776125	0.727948	-0.0548511	0.750377	-0.0684458	0.555463	-0.172762	0.673895	0.414437	0.097615	0.71708	-0.346942	6
T_43195_c2_g1	GRAS	gi|356565081|ref|XP_003550773.1| PREDICTED: probable WRKY transcription factor 61 [Glycine max] 5.0e-125	GO:0003700, DNA binding transcription factor activity;GO:0005634, nucleus;GO:0006351, transcription, DNA-templated;GO:0006952, defense response;GO:0043565, sequence-specific DNA binding	-	0.199856	-0.1464	-0.377331	-0.728027	-0.281631	-0.571762	0.115013	-0.701305	0.234562	-0.604617	-0.509757	0.054329	0.0446943	-0.82493	0.354767	0.409778	0.3136	0.216483	0.722924	0.0945012	0.892682	0.125251	0.800104	0.247711	-0.00819431	0.562248	-0.364046	6
T_45029_c4_g3	C2C2->C2C2-LSD	gi|356519041|ref|XP_003528183.1| PREDICTED: probable WRKY transcription factor 61 [Glycine max] 7.3e-99	GO:0003700, DNA binding transcription factor activity;GO:0005634, nucleus;GO:0006351, transcription, DNA-templated;GO:0043565, sequence-specific DNA binding	-	0.379589	-0.034098	-0.299496	-0.827918	-0.248179	-0.550218	0.260233	-0.754088	-0.0684218	-0.663677	-0.553155	-0.0373118	0.20511	-0.82072	0.204785	0.477839	0.39577	0.0816558	0.729783	-0.09592	0.816499	-0.0994131	0.746255	0.161352	-0.189169	0.48617	-0.509411	6
T_40175_c0_g1	OFP	gi|734437043|gb|KHN48405.1| hypothetical protein glysoja_042270 [Glycine soja] 2.8e-172	GO:0003677, DNA binding;GO:0005634, nucleus;GO:0006351, transcription, DNA-templated;GO:0045892, negative regulation of transcription, DNA-templated;GO:2000652, regulation of secondary cell wall biogenesis	-	-0.484284	-0.202176	0.624096	0.675265	0.324512	0.716233	0.0491812	0.638447	0.0521732	0.693397	0.58948	-0.251655	-0.201261	0.509829	-0.476233	-0.734211	-0.535862	-0.00963365	-0.836852	-0.0692415	-0.74724	0.152894	-0.83506	-0.259378	0.0589813	-0.715476	0.289464	6
T_38886_c0_g5	AP2/ERF->AP2/ERF-ERF	gi|955354906|ref|XP_014620471.1| PREDICTED: GATA transcription factor 11-like isoform X2 [Glycine max] 3.7e-100	GO:0000977, RNA polymerase II regulatory region sequence-specific DNA binding;GO:0001085, RNA polymerase II transcription factor binding;GO:0001228, transcriptional activator activity, RNA polymerase II transcription regulatory region sequence-specific DNA binding;GO:0003682, chromatin binding;GO:0003700, DNA binding transcription factor activity;GO:0005634, nucleus;GO:0005667, transcription fact…	-	-0.154115	-0.493269	0.0915901	0.611427	-0.0830093	0.426313	0.04773	0.684949	-0.0446717	0.486788	0.606392	-0.431964	-0.060474	0.329889	-0.0738436	-0.82111	-0.720664	-0.173494	-0.744342	0.0498404	-0.603617	0.376923	-0.719732	-0.433113	0.155709	-0.754356	0.313593	5
T_44831_c1_g1	C2H2	gi|356507349|ref|XP_003522430.1| PREDICTED: ribonuclease J-like isoform X1 [Glycine max] 0.0e+00	GO:0003723, RNA binding;GO:0004521, endoribonuclease activity;GO:0004534, 5'-3' exoribonuclease activity;GO:0005737, cytoplasm;GO:0006364, rRNA processing;GO:0008270, zinc ion binding;GO:0046872, metal ion binding	-	-0.252946	0.0366604	0.460344	0.748167	0.172014	0.467801	0.202268	0.622256	0.0699775	0.636811	0.606731	0.0131422	0.0225187	0.689827	-0.376056	-0.797708	-0.663604	-0.107044	-0.739401	-0.0348585	-0.689766	0.0946679	-0.823039	-0.363214	-0.00883514	-0.705314	0.359053	5
T_40177_c1_g5	OFP	gi|356498721|ref|XP_003518198.1| PREDICTED: NAC domain-containing protein 59-like [Glycine max] 1.1e-187	GO:0003677, DNA binding;GO:0003700, DNA binding transcription factor activity;GO:0005634, nucleus;GO:0006351, transcription, DNA-templated;GO:0006355, regulation of transcription, DNA-templated	-	0.143698	0.280109	-0.375565	-0.63928	-0.333145	-0.532997	0.143676	-0.782115	0.140155	-0.630192	-0.755736	0.460637	0.125861	-0.506203	0.0732254	0.6994	0.642422	0.211381	0.687715	-0.201179	0.750653	-0.275792	0.789895	0.460538	-0.121769	0.832722	-0.468185	5
T_46840_c1_g1	bHLH	gi|356510776|ref|XP_003524110.1| PREDICTED: probable WRKY transcription factor 28 [Glycine max] 2.9e-68	GO:0003700, DNA binding transcription factor activity;GO:0005634, nucleus;GO:0006351, transcription, DNA-templated;GO:0043565, sequence-specific DNA binding	-	0.644849	0.502597	-0.291894	-0.684966	-0.129691	-0.46601	0.0818639	-0.723728	-0.260291	-0.680114	-0.565337	0.345662	0.484066	-0.340667	0.0825305	0.80378	0.708869	-0.0573399	0.708786	-0.220598	0.570188	-0.444745	0.716707	0.235058	-0.32222	0.659106	-0.470542	5
T_45890_c4_g4	HB->HB-HD-ZIP	gi|356572076|ref|XP_003554196.1| PREDICTED: transcription factor HBP-1b(c38)-like isoform X2 [Glycine max] 6.8e-214	GO:0003700, DNA binding transcription factor activity;GO:0005634, nucleus;GO:0006351, transcription, DNA-templated;GO:0043565, sequence-specific DNA binding	K14431-ko04075 Plant hormone signal transduction	0.153941	0.0619662	-0.149584	-0.806053	-0.0509304	-0.411087	0.074	-0.725191	0.430952	-0.615337	-0.311086	0.141032	-0.0191955	-0.675097	0.268881	0.463103	0.374709	0.1528	0.853037	0.118856	0.793541	0.0757564	0.741314	0.17803	0.0490417	0.550874	-0.292611	5
T_42176_c0_g5	AP2/ERF->AP2/ERF-ERF	gi|356522674|ref|XP_003529971.1| PREDICTED: transcription factor TCP9-like [Glycine max] 5.4e-94	GO:0003677, DNA binding;GO:0003700, DNA binding transcription factor activity;GO:0005634, nucleus;GO:0006351, transcription, DNA-templated;GO:0006355, regulation of transcription, DNA-templated;GO:0008361, regulation of cell size;GO:0048364, root development;GO:1900056, negative regulation of leaf senescence	-	0.213649	0.37894	-0.205997	-0.619057	0.00997939	-0.378555	0.031871	-0.564586	-0.0113289	-0.44411	-0.599885	0.246767	0.0605965	-0.396135	0.0488677	0.846571	0.751004	-0.0459438	0.864201	-0.0796676	0.556229	-0.32036	0.705205	0.242275	-0.103991	0.723929	-0.337878	5
T_43082_c1_g1	GARP->GARP-ARR-B	gi|356565193|ref|XP_003550828.1| PREDICTED: zinc finger CCCH domain-containing protein 34-like [Glycine max] 1.4e-263	GO:0003677, DNA binding;GO:0046872, metal ion binding	-	-0.213245	-0.299605	0.178843	0.757825	0.22819	0.513619	-0.0985957	0.803019	0.229298	0.652471	0.675567	-0.27571	-0.170044	0.45078	0.000278538	-0.817784	-0.831681	0.201185	-0.698767	0.302255	-0.501407	0.356827	-0.618211	-0.288067	0.190551	-0.71787	0.494784	5
T_41294_c3_g9	AP2/ERF->AP2/ERF-ERF	gi|955328454|ref|XP_014632895.1| PREDICTED: ethylene-responsive transcription factor ERF034-like [Glycine max] 7.8e-58	GO:0003677, DNA binding;GO:0003700, DNA binding transcription factor activity;GO:0005634, nucleus;GO:0006351, transcription, DNA-templated;GO:0009873, ethylene-activated signaling pathway;GO:0044212, transcription regulatory region DNA binding	-	-0.33015	-0.358139	-0.0505029	0.826029	-0.132572	0.471326	-0.157789	0.766264	-0.0440674	0.588458	0.428115	-0.375825	-0.288234	0.509116	0.0232484	-0.706626	-0.655024	-0.000249967	-0.783146	0.161343	-0.656096	0.329236	-0.710727	-0.179186	0.178517	-0.661101	0.545272	5
T_44204_c1_g1	HB->HB-HD-ZIP	gi|356548619|ref|XP_003542698.1| PREDICTED: homeobox-leucine zipper protein HAT5 isoform X2 [Glycine max] 1.1e-60	GO:0003700, DNA binding transcription factor activity;GO:0005634, nucleus;GO:0006351, transcription, DNA-templated;GO:0009637, response to blue light;GO:0009651, response to salt stress;GO:0009965, leaf morphogenesis;GO:0042803, protein homodimerization activity;GO:0043565, sequence-specific DNA binding;GO:0045893, positive regulation of transcription, DNA-templated	-	-0.218429	0.0763028	0.701223	0.679605	0.299798	0.468216	0.141743	0.547644	0.0323907	0.524962	0.685855	0.118102	0.18516	0.676844	-0.578785	-0.713566	-0.499163	-0.111689	-0.73345	-0.230038	-0.739128	0.000793726	-0.808062	-0.557396	-0.131114	-0.692743	0.155086	5
T_43375_c1_g5	C2H2	gi|356518046|ref|XP_003527695.1| PREDICTED: protein indeterminate-domain 2-like [Glycine max] 2.5e-98	GO:0003676, nucleic acid binding;GO:0003677, DNA binding;GO:0003700, DNA binding transcription factor activity;GO:0006351, transcription, DNA-templated;GO:0006355, regulation of transcription, DNA-templated;GO:0046872, metal ion binding	-	0.468148	0.0134227	-0.49732	-0.760462	-0.125545	-0.533967	-0.0730923	-0.599332	0.0179745	-0.578815	-0.509737	0.0691491	0.159008	-0.667142	0.486528	0.701418	0.509922	0.0512701	0.781566	0.171986	0.803384	0.00746779	0.87878	0.325872	0.0227968	0.690975	-0.321194	5
T_36751_c0_g2	C2H2	gi|356568969|ref|XP_003552680.1| PREDICTED: zinc finger protein ZAT11-like [Glycine max] 2.7e-79	GO:0003700, DNA binding transcription factor activity;GO:0005634, nucleus;GO:0006351, transcription, DNA-templated;GO:0006355, regulation of transcription, DNA-templated;GO:0010200, response to chitin;GO:0043565, sequence-specific DNA binding;GO:0044212, transcription regulatory region DNA binding;GO:0046872, metal ion binding;GO:0071289, cellular response to nickel ion;GO:2000280, regulation of …	-	0.20999	0.37152	-0.146302	-0.665036	-0.123178	-0.280584	0.227286	-0.716146	0.0636448	-0.540133	-0.669339	0.274418	0.156996	-0.50676	-0.157351	0.741788	0.73265	0.0823931	0.755756	-0.285037	0.628108	-0.381659	0.705242	0.340075	-0.246503	0.688807	-0.502642	5
T_45938_c0_g1	WRKY	gi|351726405|ref|NP_001238661.1| transcription factor [Glycine max] 2.9e-47	GO:0003700, DNA binding transcription factor activity;GO:0005516, calmodulin binding;GO:0005634, nucleus;GO:0006351, transcription, DNA-templated;GO:0010200, response to chitin;GO:0042742, defense response to bacterium;GO:0043565, sequence-specific DNA binding	-	0.0779285	0.0214215	-0.269628	-0.745513	-0.158693	-0.362123	-0.10644	-0.714127	-0.013714	-0.506554	-0.607557	0.106273	-0.0559389	-0.592685	0.163975	0.705809	0.67324	-0.0317243	0.728937	-0.0482248	0.572674	-0.0844363	0.669691	0.273497	0.139878	0.74024	-0.375907	5
T_40835_c1_g2	FAR1	gi|734330186|gb|KHN06651.1| Protein lin-54 like [Glycine soja] 4.1e-264	GO:0003700, DNA binding transcription factor activity;GO:0005634, nucleus;GO:0009934, regulation of meristem structural organization;GO:0046872, metal ion binding;GO:0048444, floral organ morphogenesis;GO:0051302, regulation of cell division	-	-0.262774	-0.443243	0.167538	0.68444	0.176805	0.468999	-0.0915035	0.832121	-0.00431761	0.726555	0.573225	-0.43758	-0.270968	0.460112	0.101432	-0.77984	-0.795539	-0.122208	-0.653391	0.29993	-0.565983	0.451114	-0.676433	-0.362568	0.301984	-0.701461	0.493411	5
T_43782_c1_g3	C2H2	gi|947071353|gb|KRH20244.1| hypothetical protein GLYMA_13G165300 [Glycine max] 5.7e-123	GO:0004722, protein serine/threonine phosphatase activity;GO:0046872, metal ion binding	-	-0.201106	-0.207904	0.452957	0.574193	0.0914216	0.550258	0.142218	0.520162	0.0434336	0.551603	0.59919	-0.192647	0.0511094	0.465321	-0.392577	-0.790112	-0.609635	-0.0849058	-0.714518	-0.148147	-0.635415	0.222935	-0.743244	-0.494433	0.026523	-0.737692	0.221915	4
T_46868_c1_g5	DDT	gi|950935782|ref|XP_014517385.1| PREDICTED: protein SHOOT GRAVITROPISM 5-like [Vigna radiata var. radiata] 4.2e-202	GO:0003676, nucleic acid binding;GO:0003700, DNA binding transcription factor activity;GO:0005634, nucleus;GO:0006351, transcription, DNA-templated;GO:0006355, regulation of transcription, DNA-templated;GO:0009630, gravitropism;GO:0009965, leaf morphogenesis;GO:0010601, positive regulation of auxin biosynthetic process;GO:0043621, protein self-association;GO:0044212, transcription regulatory regi…	-	-0.53751	-0.203434	0.510371	0.478716	0.0337514	0.566997	0.267843	0.448305	0.0235076	0.527967	0.498499	-0.199554	-0.244511	0.496226	-0.457947	-0.756812	-0.524486	-0.318881	-0.719846	-0.177776	-0.744811	0.161345	-0.889506	-0.311006	0.160286	-0.617895	0.225341	4
T_42109_c1_g7	AP2/ERF->AP2/ERF-ERF	gi|734338398|gb|KHN08773.1| NAC domain-containing protein 74 [Glycine soja] 2.2e-305	GO:0003677, DNA binding;GO:0003700, DNA binding transcription factor activity;GO:0005634, nucleus;GO:0006351, transcription, DNA-templated;GO:0006355, regulation of transcription, DNA-templated;GO:0016021, integral component of membrane;GO:0090602, sieve element enucleation;GO:0090603, sieve element differentiation	-	-0.538661	-0.21019	0.566467	0.669068	0.135516	0.619958	0.126675	0.58917	0.0349509	0.613276	0.599529	-0.203738	-0.205463	0.57743	-0.467231	-0.78204	-0.52842	-0.278341	-0.78513	-0.110763	-0.827205	0.219141	-0.937158	-0.394822	0.130328	-0.689429	0.307893	4
T_41380_c0_g1	LOB	gi|955324931|ref|XP_014632033.1| PREDICTED: E2F transcription factor-like E2FE isoform X5 [Glycine max] 8.1e-94	GO:0003677, DNA binding;GO:0003700, DNA binding transcription factor activity;GO:0005634, nucleus;GO:0005667, transcription factor complex;GO:0006351, transcription, DNA-templated;GO:0032876, negative regulation of DNA endoreduplication;GO:0042023, DNA endoreduplication	-	-0.313327	-0.130894	0.365107	0.628553	-0.0153411	0.474394	0.343852	0.582026	-0.117934	0.551343	0.420764	-0.125555	-0.0331801	0.540701	-0.493685	-0.762051	-0.601119	-0.146383	-0.827298	-0.308685	-0.703322	-0.0674976	-0.844265	-0.266464	-0.0397818	-0.699568	0.127507	4
T_41248_c2_g2	SBP	gi|356531243|ref|XP_003534187.1| PREDICTED: trihelix transcription factor ASIL2-like [Glycine max] 1.0e-139	GO:0003677, DNA binding;GO:0003700, DNA binding transcription factor activity;GO:0005634, nucleus;GO:0006351, transcription, DNA-templated;GO:0006355, regulation of transcription, DNA-templated;GO:0009793, embryo development ending in seed dormancy;GO:0010431, seed maturation	-	0.241912	0.234025	-0.351506	-0.597801	0.165951	-0.373681	-0.275204	-0.456238	-0.0293603	-0.284875	-0.513748	0.178177	-0.0870686	-0.350801	0.429874	0.760955	0.501915	0.175057	0.730634	0.261102	0.584073	-0.189479	0.72501	0.413671	0.20205	0.714618	-0.130877	4
T_45976_c1_g1	Tify	gi|147765294|emb|CAN77889.1| hypothetical protein VITISV_003778 [Vitis vinifera] 5.9e-75	GO:0005634, nucleus;GO:0006355, regulation of transcription, DNA-templated;GO:0008270, zinc ion binding	-	-0.311452	0.062331	0.703807	0.530914	0.214714	0.459234	0.334781	0.455456	-0.0128306	0.483294	0.494138	0.111811	0.101376	0.560171	-0.730369	-0.611433	-0.358367	-0.273184	-0.658289	-0.424649	-0.709788	-0.181036	-0.806246	-0.386802	-0.133489	-0.605765	-0.0293219	4
T_42613_c1_g5	HB->HB-WOX	gi|571440680|ref|XP_006575231.1| PREDICTED: uncharacterized protein LOC100780919 isoform X1 [Glycine max] 3.7e-204	GO:0003677, DNA binding;GO:0003700, DNA binding transcription factor activity;GO:0005634, nucleus;GO:0006351, transcription, DNA-templated;GO:0006355, regulation of transcription, DNA-templated	-	-0.301748	0.0557236	0.575261	0.68333	0.188004	0.494276	0.236227	0.571101	-0.00285829	0.53955	0.580151	0.0937948	0.0770793	0.686225	-0.589245	-0.725098	-0.532458	-0.107546	-0.801781	-0.284073	-0.762295	-0.092827	-0.853402	-0.393372	-0.0773423	-0.660826	0.140263	4
T_43810_c0_g3	B3->B3-ARF	gi|947046990|gb|KRG96619.1| hypothetical protein GLYMA_19G222200 [Glycine max] 1.6e-191	GO:0003677, DNA binding;GO:0005634, nucleus;GO:0006351, transcription, DNA-templated;GO:0006355, regulation of transcription, DNA-templated;GO:0016021, integral component of membrane	-	-0.644256	-0.126312	0.402115	0.652063	-0.0483846	0.470641	0.120162	0.509653	0.0852607	0.553291	0.439112	-0.0208614	-0.310121	0.621862	-0.406751	-0.701512	-0.485046	-0.193057	-0.780742	-0.130971	-0.776604	0.141043	-0.872291	-0.21247	0.159438	-0.533872	0.339813	4
T_43944_c0_g1	AP2/ERF->AP2/ERF-ERF	gi|734330765|gb|KHN06834.1| Myb-related protein B [Glycine soja] 2.4e-115	GO:0003677, DNA binding;GO:0003700, DNA binding transcription factor activity;GO:0005634, nucleus;GO:0006351, transcription, DNA-templated;GO:0007049, cell cycle	-	-0.359713	0.0447151	0.538798	0.555626	-0.0904537	0.480476	0.359183	0.292913	-0.268303	0.367643	0.226756	-0.0421143	0.0940269	0.481375	-0.774864	-0.503396	-0.142977	-0.352005	-0.735885	-0.517577	-0.749797	-0.158031	-0.815342	-0.233287	-0.275242	-0.523026	-0.0114607	4
T_46350_c1_g2	bHLH	gi|959092779|ref|NP_001304531.1| transcription repressor OFP8-like [Glycine max] 4.6e-23	GO:0005634, nucleus;GO:0006351, transcription, DNA-templated;GO:0045892, negative regulation of transcription, DNA-templated	-	-0.339107	-0.144992	0.0957017	0.845614	-0.175367	0.414008	-0.0496061	0.656057	-0.161833	0.452578	0.377737	-0.15799	-0.10883	0.631292	-0.25672	-0.605649	-0.447947	-0.0880481	-0.821736	-0.131872	-0.769602	0.0942236	-0.779985	-0.255432	-0.0293326	-0.604608	0.370447	4
T_43193_c3_g2	GRAS	gi|734351292|gb|KHN12702.1| hypothetical protein glysoja_008665 [Glycine soja] 7.9e-224	GO:0005929, cilium;GO:0035091, phosphatidylinositol binding;GO:0061512, protein localization to cilium	-	-0.548325	-0.418143	0.342463	0.629095	0.178506	0.53363	-0.0230841	0.68655	0.256733	0.637344	0.668615	-0.265767	-0.371444	0.451333	-0.0953278	-0.833457	-0.72593	-0.104074	-0.726395	0.22569	-0.6295	0.453221	-0.776549	-0.276774	0.383827	-0.616309	0.442018	4
T_43461_c0_g4	WRKY	gi|356500403|ref|XP_003519021.1| PREDICTED: transcription factor PRE6 [Glycine max] 1.3e-34	GO:0005634, nucleus;GO:0005737, cytoplasm;GO:0006351, transcription, DNA-templated;GO:0006355, regulation of transcription, DNA-templated;GO:0009416, response to light stimulus;GO:0040008, regulation of growth	-	-0.38418	-0.249963	-0.0131131	0.762616	-0.233111	0.476385	0.00121759	0.674328	-0.160879	0.523672	0.236473	-0.206942	-0.246547	0.590104	-0.147087	-0.584586	-0.465289	-0.256983	-0.805846	-0.0417699	-0.704376	0.17728	-0.737637	-0.0429027	0.141206	-0.458729	0.35841	4
T_46260_c0_g6	C2H2	gi|356538148|ref|XP_003537566.1| PREDICTED: protein SENSITIVE TO PROTON RHIZOTOXICITY 1-like [Glycine max] 1.2e-147	GO:0003676, nucleic acid binding;GO:0005634, nucleus;GO:0006351, transcription, DNA-templated;GO:0006355, regulation of transcription, DNA-templated;GO:0046872, metal ion binding	-	0.0246607	0.144996	-0.289926	-0.721735	-0.0674476	-0.370161	-0.337891	-0.626293	0.244493	-0.489929	-0.431872	0.281536	-0.193702	-0.403824	0.301967	0.767138	0.652762	0.0427791	0.810098	0.0857322	0.510447	-0.0666236	0.687533	0.264002	0.289885	0.76771	-0.185573	4
T_22881_c0_g1	C2H2	gi|947046418|gb|KRG96047.1| hypothetical protein GLYMA_19G186200 [Glycine max] 5.1e-126	GO:0003700, DNA binding transcription factor activity;GO:0005634, nucleus;GO:0006351, transcription, DNA-templated;GO:0006355, regulation of transcription, DNA-templated;GO:0043565, sequence-specific DNA binding;GO:0044212, transcription regulatory region DNA binding;GO:0046872, metal ion binding	-	-0.464884	-0.191625	0.361059	0.699252	0.0342733	0.532676	0.0785406	0.629956	0.0868512	0.555773	0.505327	-0.122159	-0.179848	0.491844	-0.439529	-0.703475	-0.533634	0.093637	-0.881852	-0.152346	-0.705087	0.0804458	-0.763506	-0.200206	-0.0141037	-0.647188	0.267892	4
T_45248_c4_g1	WRKY	gi|356511998|ref|XP_003524708.1| PREDICTED: transcription factor bHLH18-like [Glycine max] 1.3e-127	GO:0003677, DNA binding;GO:0003700, DNA binding transcription factor activity;GO:0005634, nucleus;GO:0006351, transcription, DNA-templated;GO:0006355, regulation of transcription, DNA-templated	-	-0.457881	-0.282479	0.174315	0.747806	-0.16521	0.59565	0.0428736	0.659974	-0.0538853	0.579374	0.378125	-0.261478	-0.254729	0.550986	-0.337552	-0.694626	-0.500162	-0.250737	-0.784737	-0.126061	-0.787402	0.192424	-0.841458	-0.248908	0.156596	-0.600267	0.336379	4
T_41845_c0_g4	bHLH	gi|356513447|ref|XP_003525425.1| PREDICTED: NAC domain-containing protein 83-like [Glycine max] 1.4e-116	GO:0003677, DNA binding;GO:0003700, DNA binding transcription factor activity;GO:0005634, nucleus;GO:0006351, transcription, DNA-templated;GO:0006355, regulation of transcription, DNA-templated;GO:0009651, response to salt stress;GO:0009737, response to abscisic acid;GO:0010089, xylem development;GO:0010150, leaf senescence;GO:0016032, viral process;GO:0045892, negative regulation of transcriptio…	-	-0.282433	-0.23419	0.549661	0.550037	0.195625	0.562782	0.122567	0.531296	0.104414	0.533881	0.624057	-0.107687	-0.00765815	0.471921	-0.453533	-0.832585	-0.666286	-0.0104982	-0.736156	-0.237887	-0.637415	0.0746415	-0.786092	-0.445891	0.107767	-0.752409	0.0976335	4
T_46021_c2_g1	Tify	gi|734338791|gb|KHN08852.1| Putative WRKY transcription factor 72 [Glycine soja] 2.3e-119	GO:0003700, DNA binding transcription factor activity;GO:0005634, nucleus;GO:0006351, transcription, DNA-templated;GO:0043565, sequence-specific DNA binding;GO:0044212, transcription regulatory region DNA binding;GO:0045892, negative regulation of transcription, DNA-templated	-	0.624067	0.0499101	-0.519285	-0.747406	-0.108538	-0.463427	-0.062322	-0.563785	-0.00548753	-0.597792	-0.442989	2.64041e-06	0.213882	-0.643344	0.519638	0.594128	0.348585	0.145886	0.760941	0.174	0.812837	-0.0618732	0.853277	0.297653	-0.0308265	0.540941	-0.304385	4
T_40000_c2_g1	AP2/ERF->AP2/ERF-ERF	gi|356542453|ref|XP_003539681.1| PREDICTED: dof zinc finger protein DOF3.6 [Glycine max] 3.7e-101	GO:0003677, DNA binding;GO:0005634, nucleus;GO:0006351, transcription, DNA-templated;GO:0006355, regulation of transcription, DNA-templated;GO:0046872, metal ion binding	-	-0.140765	0.140473	0.768528	0.434353	0.376911	0.621661	0.332818	0.43	-0.104348	0.520658	0.547073	-0.0187862	0.191458	0.541823	-0.749762	-0.537943	-0.303502	-0.2875	-0.622034	-0.368008	-0.72124	-0.182116	-0.768043	-0.405619	-0.173234	-0.620484	-0.0129547	4
T_41624_c1_g4	C3H	gi|571552918|ref|XP_006603730.1| PREDICTED: uncharacterized protein LOC100803981 isoform X1 [Glycine max] 5.0e-139	GO:0003677, DNA binding;GO:0003723, RNA binding;GO:0046872, metal ion binding	-	0.406065	0.393262	-0.193513	-0.666633	0.122013	-0.5021	0.00880708	-0.574107	-0.0815809	-0.481561	-0.528931	0.27878	0.214944	-0.455373	0.153648	0.846485	0.699839	-0.00141393	0.833857	0.0241113	0.642708	-0.335596	0.777348	0.277024	-0.182521	0.70322	-0.364539	4
T_40778_c0_g4	WRKY	gi|920701774|gb|KOM44999.1| hypothetical protein LR48_Vigan06g030500 [Vigna angularis] 4.5e-94	GO:0003700, DNA binding transcription factor activity;GO:0005516, calmodulin binding;GO:0005634, nucleus;GO:0006351, transcription, DNA-templated;GO:0010200, response to chitin;GO:0043565, sequence-specific DNA binding;GO:0044212, transcription regulatory region DNA binding	-	0.0637593	-0.258029	-0.560413	-0.716826	-0.30943	-0.433727	-0.27344	-0.604566	0.227595	-0.566738	-0.449231	-0.147765	-0.268023	-0.729766	0.594113	0.548042	0.417066	0.0943466	0.783102	0.280166	0.69758	0.278896	0.737466	0.269249	0.30322	0.598436	-0.0906684	4
T_43375_c1_g2	C2H2	gi|593787758|ref|XP_007156918.1| hypothetical protein PHAVU_002G028100g [Phaseolus vulgaris] 9.1e-96	GO:0003676, nucleic acid binding;GO:0003700, DNA binding transcription factor activity;GO:0005634, nucleus;GO:0006351, transcription, DNA-templated;GO:0006355, regulation of transcription, DNA-templated;GO:0009937, regulation of gibberellic acid mediated signaling pathway;GO:0010029, regulation of seed germination;GO:0010431, seed maturation;GO:0044212, transcription regulatory region DNA binding…	-	0.300404	0.290358	-0.331372	-0.630385	0.0870472	-0.420688	-0.259746	-0.511207	0.235199	-0.464615	-0.295973	0.27716	0.016604	-0.342935	0.492442	0.74265	0.540174	0.0694357	0.77957	0.381564	0.618061	0.0647107	0.784194	0.302004	0.108847	0.747389	-0.0293424	4
T_46860_c2_g2	DDT	gi|571462504|ref|XP_006582302.1| PREDICTED: uncharacterized protein LOC100797480 isoform X3 [Glycine max] 0.0e+00	GO:0003677, DNA binding;GO:0003700, DNA binding transcription factor activity;GO:0005634, nucleus;GO:0006351, transcription, DNA-templated;GO:0006355, regulation of transcription, DNA-templated;GO:0009908, flower development;GO:0010228, vegetative to reproductive phase transition of meristem	-	-0.26909	0.119393	0.743071	0.471982	0.305851	0.597362	0.390775	0.447807	0.0308871	0.509735	0.574727	0.0334738	0.0980758	0.553724	-0.735867	-0.616031	-0.372534	-0.266843	-0.672804	-0.327369	-0.717214	-0.130669	-0.804718	-0.335635	-0.141239	-0.61018	0.0372305	4
T_39517_c4_g1	MYB->MYB-related	gi|571548499|ref|XP_006602810.1| PREDICTED: AT-rich interactive domain-containing protein 1-like [Glycine max] 2.8e-133	GO:0003677, DNA binding;GO:0005634, nucleus;GO:0005773, vacuole;GO:0006351, transcription, DNA-templated;GO:0006355, regulation of transcription, DNA-templated	-	-0.118147	0.20548	0.436742	0.584879	0.0743079	0.404134	0.251086	0.474799	-0.136877	0.409065	0.441185	0.226361	0.236734	0.713723	-0.580414	-0.511547	-0.343967	-0.150457	-0.786314	-0.371808	-0.717754	-0.206783	-0.710654	-0.288428	-0.205423	-0.477597	0.0526159	4
T_40122_c3_g6	AP2/ERF->AP2/ERF-ERF	gi|920703577|gb|KOM46802.1| hypothetical protein LR48_Vigan07g050600 [Vigna angularis] 1.3e-55	GO:0003677, DNA binding;GO:0003700, DNA binding transcription factor activity;GO:0005634, nucleus;GO:0006351, transcription, DNA-templated;GO:0006952, defense response;GO:0009873, ethylene-activated signaling pathway;GO:0010105, negative regulation of ethylene-activated signaling pathway	-	0.138442	0.276967	-0.267276	-0.648059	-0.0295902	-0.555319	-0.164361	-0.578431	-0.0143587	-0.512052	-0.513819	0.264988	-0.0498377	-0.392718	0.294631	0.833708	0.715622	-0.130586	0.846473	0.13097	0.535765	-0.144342	0.694876	0.231336	0.028224	0.77449	-0.200917	4
T_43459_c0_g2	WRKY	gi|571471003|ref|XP_006585175.1| PREDICTED: WRKY48 protein isoform X1 [Glycine max] 1.2e-102	GO:0003700, DNA binding transcription factor activity;GO:0005634, nucleus;GO:0006351, transcription, DNA-templated;GO:0043565, sequence-specific DNA binding	-	0.382329	0.0834613	-0.471473	-0.68123	-0.155697	-0.785857	-0.102385	-0.637713	0.183243	-0.617671	-0.412071	0.32901	0.135214	-0.542696	0.607895	0.496115	0.245539	0.261966	0.773786	0.236621	0.866518	0.00584156	0.836816	0.215928	0.0779747	0.621897	-0.23644	4
T_41876_c0_g1	bHLH	gi|356541852|ref|XP_003539386.1| PREDICTED: probable serine/threonine-protein kinase At1g09600 isoform X1 [Glycine max] 2.0e-186	GO:0004674, protein serine/threonine kinase activity;GO:0005524, ATP binding	-	0.323357	0.203987	-0.444093	-0.529732	-0.198348	-0.798404	-0.207047	-0.58573	0.12717	-0.616146	-0.4047	0.34218	0.131146	-0.436925	0.509147	0.588431	0.394064	0.245467	0.800511	0.195852	0.726562	-0.0195414	0.789036	0.0628791	-0.0650075	0.588035	-0.128402	4
T_36051_c0_g1	AP2/ERF->AP2/ERF-ERF	gi|955312750|ref|XP_014629391.1| PREDICTED: uncharacterized protein LOC778152 isoform X1 [Glycine max] 4.8e-194	GO:0003700, DNA binding transcription factor activity;GO:0005634, nucleus;GO:0006351, transcription, DNA-templated;GO:0043565, sequence-specific DNA binding	-	-0.446195	0.00849242	0.383718	0.659717	0.163203	0.654857	-0.0634976	0.59767	-0.238058	0.676486	0.296921	-0.0712155	-0.206571	0.717823	-0.483836	-0.359324	-0.169953	-0.327486	-0.758504	-0.193422	-0.904857	-0.0925356	-0.82152	-0.0720831	0.152662	-0.398586	0.267272	4
T_39880_c5_g1	C2H2	gi|1012056068|ref|XP_015953912.1| PREDICTED: NAC domain-containing protein 72-like isoform X1 [Arachis duranensis] 1.0e-40	GO:0003677, DNA binding;GO:0003700, DNA binding transcription factor activity;GO:0005634, nucleus;GO:0006351, transcription, DNA-templated;GO:0006355, regulation of transcription, DNA-templated;GO:0009611, response to wounding;GO:0009788, negative regulation of abscisic acid-activated signaling pathway	-	0.292491	0.413306	-0.335224	-0.458999	-0.031992	-0.395924	-0.307187	-0.509682	-0.0837644	-0.495367	-0.460756	0.273904	0.102969	-0.202109	0.281036	0.860429	0.753951	-0.0500639	0.750534	0.126601	0.414011	-0.152809	0.657299	0.188956	-0.0467281	0.729856	-0.0919062	4
T_44662_c1_g3	C2H2	gi|734406881|gb|KHN34110.1| Protein lin-54 like [Glycine soja] 3.7e-104	GO:0005634, nucleus;GO:0007275, multicellular organism development;GO:0046872, metal ion binding	-	-0.702754	-0.283594	0.319353	0.604557	0.0501486	0.525017	-0.289504	0.530118	0.31873	0.577834	0.604427	-0.151941	-0.507387	0.511758	-0.119525	-0.603434	-0.42409	-0.071771	-0.704455	0.217178	-0.743693	0.463505	-0.744455	-0.155761	0.371935	-0.490294	0.610647	4
T_41242_c2_g2	SBP	gi|356502645|ref|XP_003520128.1| PREDICTED: squamosa promoter-binding-like protein 6 isoform X2 [Glycine max] 1.0e-248	GO:0003677, DNA binding;GO:0003700, DNA binding transcription factor activity;GO:0005634, nucleus;GO:0006351, transcription, DNA-templated;GO:0006355, regulation of transcription, DNA-templated;GO:0010468, regulation of gene expression;GO:0042742, defense response to bacterium;GO:0046872, metal ion binding	-	0.0109136	-0.268233	0.325023	0.455739	0.231147	0.340203	0.0366099	0.528735	0.226988	0.338097	0.759754	-0.129942	0.121672	0.344009	-0.0644175	-0.812233	-0.798671	0.176109	-0.613603	0.0266657	-0.372378	0.217662	-0.541486	-0.426926	0.0766114	-0.750896	0.177905	4
T_46217_c0_g2	HB->HB-other	gi|356502193|ref|XP_003519905.1| PREDICTED: homeobox-leucine zipper protein ATHB-40-like [Glycine max] 1.9e-67	GO:0003700, DNA binding transcription factor activity;GO:0005634, nucleus;GO:0006351, transcription, DNA-templated;GO:0006355, regulation of transcription, DNA-templated;GO:0009733, response to auxin;GO:0043565, sequence-specific DNA binding	-	-0.287292	0.224166	0.53828	0.646368	0.0929646	0.537104	0.0897328	0.392011	-0.193381	0.461493	0.297229	0.146767	0.112508	0.724433	-0.649633	-0.352059	-0.0698078	-0.279805	-0.728939	-0.372958	-0.80063	-0.145902	-0.742233	-0.171399	-0.196176	-0.406989	0.137107	4
T_40253_c0_g3	WRKY	gi|571467949|ref|XP_003528693.2| PREDICTED: WRKY transcription factor 6 [Glycine max] 2.5e-73	GO:0003700, DNA binding transcription factor activity;GO:0005634, nucleus;GO:0006351, transcription, DNA-templated;GO:0009873, ethylene-activated signaling pathway;GO:0010200, response to chitin;GO:0016036, cellular response to phosphate starvation;GO:0043565, sequence-specific DNA binding;GO:0044212, transcription regulatory region DNA binding;GO:0045892, negative regulation of transcription, DN…	-	0.255543	0.0402544	-0.482591	-0.695477	-0.249858	-0.322442	-0.0122782	-0.595431	-0.135641	-0.520266	-0.744535	0.00431979	0.000572555	-0.60302	0.225388	0.767982	0.654971	0.00879146	0.688154	-0.0802145	0.642995	-0.183877	0.758701	0.443401	-0.00234685	0.73803	-0.409853	4
T_43252_c2_g1	C3H	gi|571521343|ref|XP_006598143.1| PREDICTED: zinc finger CCCH domain-containing protein 5-like isoform X2 [Glycine max] 9.8e-70	GO:0000166, nucleotide binding;GO:0000398, mRNA splicing, via spliceosome;GO:0003677, DNA binding;GO:0003723, RNA binding;GO:0046872, metal ion binding;GO:0089701, U2AF	-	-0.316813	-0.27376	0.417716	0.614434	0.276537	0.432206	0.142158	0.739061	0.00482491	0.692207	0.59438	-0.295223	-0.155383	0.430534	-0.229448	-0.679681	-0.590934	-0.165522	-0.7209	0.0441077	-0.628563	0.181626	-0.739866	-0.234204	0.0592153	-0.737969	0.325373	4
T_42650_c1_g1	bZIP	gi|920680984|gb|KOM27806.1| hypothetical protein LR48_Vigan464s000300 [Vigna angularis] 2.2e-44	GO:0003677, DNA binding;GO:0003700, DNA binding transcription factor activity;GO:0005634, nucleus;GO:0006351, transcription, DNA-templated;GO:0043565, sequence-specific DNA binding	K14432-ko04075 Plant hormone signal transduction	-0.519954	0.0648226	0.132989	0.712356	-0.140382	0.512708	-0.112614	0.507676	-0.250152	0.489935	0.151703	-0.0112972	-0.268325	0.748416	-0.365757	-0.276589	-0.0729646	-0.346029	-0.695319	-0.134819	-0.875465	0.0051219	-0.752982	-0.0669061	0.12076	-0.22268	0.374068	4
T_33200_c0_g1	C2C2->C2C2-GATA	gi|571491267|ref|XP_006591861.1| PREDICTED: uncharacterized protein LOC100783345 isoform X1 [Glycine max] 2.4e-100	GO:0003677, DNA binding;GO:0003700, DNA binding transcription factor activity;GO:0005634, nucleus;GO:0006351, transcription, DNA-templated;GO:0009908, flower development;GO:0010228, vegetative to reproductive phase transition of meristem;GO:0040008, regulation of growth;GO:0048364, root development	-	-0.461804	0.115432	0.657567	0.566609	0.148425	0.548892	0.346191	0.41043	0.0474688	0.498919	0.370296	0.0658123	-0.0228884	0.526608	-0.812144	-0.521618	-0.227216	-0.216292	-0.581745	-0.409169	-0.704668	-0.149147	-0.768256	-0.337358	-0.143401	-0.502055	0.039629	3
T_40844_c2_g1	FAR1	gi|351722480|ref|NP_001234943.1| PLETHORA 2 [Glycine max] 1.5e-101	GO:0000723, telomere maintenance;GO:0003677, DNA binding;GO:0003700, DNA binding transcription factor activity;GO:0005634, nucleus;GO:0006351, transcription, DNA-templated;GO:0007275, multicellular organism development;GO:0007389, pattern specification process;GO:0009734, auxin-activated signaling pathway;GO:0009873, ethylene-activated signaling pathway;GO:0010449, root meristem growth;GO:0019827…	-	-0.374469	-0.365918	0.0833465	0.697632	-0.242569	0.412383	-0.0489386	0.622582	-0.164388	0.475197	0.452888	-0.29016	-0.180139	0.53635	-0.13245	-0.690953	-0.512987	-0.324109	-0.820253	-0.0128314	-0.782395	0.361575	-0.810714	-0.359153	0.163849	-0.581525	0.400869	3
T_39604_c2_g3	MYB->MYB-related	gi|356528396|ref|XP_003532789.1| PREDICTED: transcription factor EGL1-like [Glycine max] 0.0e+00	GO:0001708, cell fate specification;GO:0003677, DNA binding;GO:0003700, DNA binding transcription factor activity;GO:0005634, nucleus;GO:0006351, transcription, DNA-templated;GO:0007275, multicellular organism development;GO:0008152, metabolic process;GO:0009957, epidermal cell fate specification;GO:0010091, trichome branching;GO:0016597, amino acid binding	-	-0.128358	-0.0267638	0.483191	0.457335	-0.00930137	0.409312	0.421124	0.368018	-0.0971666	0.357167	0.500981	0.0335421	0.224936	0.516683	-0.561978	-0.731374	-0.501689	-0.318853	-0.739219	-0.39113	-0.65359	-0.0671012	-0.802778	-0.374017	-0.101598	-0.628595	-0.020994	3
T_39824_c2_g3	HB->HB-other	gi|571467246|ref|XP_006583882.1| PREDICTED: bZIP transcription factor TRAB1-like [Glycine max] 2.2e-129	GO:0003700, DNA binding transcription factor activity;GO:0004553, hydrolase activity, hydrolyzing O-glycosyl compounds;GO:0005576, extracellular region;GO:0005618, cell wall;GO:0005886, plasma membrane;GO:0005975, carbohydrate metabolic process;GO:0006952, defense response;GO:0009506, plasmodesma;GO:0030247, polysaccharide binding;GO:0031225, anchored component of membrane;GO:0042973, glucan endo…	K14432-ko04075 Plant hormone signal transduction	-0.25741	0.126984	0.539167	0.48398	0.112243	0.587325	0.274494	0.350814	-0.244665	0.487857	0.217633	0.0409026	0.115945	0.529128	-0.793533	-0.362803	-0.0914441	-0.250719	-0.695427	-0.521213	-0.73434	-0.301608	-0.719827	-0.1421	-0.164873	-0.424186	-0.0710352	3
T_41055_c1_g2	LOB	gi|908212404|tpg|DAA64945.1| TPA_inf: dof protein [Cajanus cajan] 2.6e-90	GO:0003677, DNA binding;GO:0003700, DNA binding transcription factor activity;GO:0005634, nucleus;GO:0006351, transcription, DNA-templated;GO:0006355, regulation of transcription, DNA-templated;GO:0009733, response to auxin;GO:0009751, response to salicylic acid;GO:0042545, cell wall modification;GO:0044212, transcription regulatory region DNA binding;GO:0045787, positive regulation of cell cycle…	-	0.0445273	0.463976	-0.0971051	-0.412195	0.186114	-0.272947	-0.267876	-0.391116	0.0317508	-0.226654	-0.450817	0.451588	-0.0346953	-0.0819915	0.0351857	0.878339	0.786831	0.00774117	0.616903	-0.00137981	0.286464	-0.337914	0.551478	0.336288	0.0490667	0.750826	-0.160612	3
T_45788_c2_g3	B3->B3	gi|356535794|ref|XP_003536428.1| PREDICTED: uncharacterized protein LOC100812134 [Glycine max] 1.9e-204	-	-	-0.390805	0.125024	0.686271	0.681176	0.345786	0.712163	0.339479	0.537624	0.166587	0.642565	0.533374	-0.0966509	-0.0587045	0.5657	-0.611788	-0.704631	-0.494536	-0.0319536	-0.659078	-0.0615462	-0.627178	0.0767997	-0.763027	-0.260416	-0.145561	-0.635387	0.293778	3
T_46868_c1_g9	DDT	gi|920679431|gb|KOM26328.1| hypothetical protein LR48_Vigan252s004000 [Vigna angularis] 1.0e-178	GO:0003676, nucleic acid binding;GO:0003700, DNA binding transcription factor activity;GO:0005634, nucleus;GO:0006351, transcription, DNA-templated;GO:0006355, regulation of transcription, DNA-templated;GO:0009630, gravitropism;GO:0009965, leaf morphogenesis;GO:0010601, positive regulation of auxin biosynthetic process;GO:0043621, protein self-association;GO:0044212, transcription regulatory regi…	-	-0.0891947	0.163102	0.753226	0.399698	0.293425	0.535209	0.429553	0.303528	-0.103499	0.342675	0.46665	0.0429116	0.320125	0.457205	-0.825904	-0.523798	-0.254719	-0.208784	-0.559722	-0.525668	-0.61124	-0.27025	-0.700078	-0.442834	-0.287093	-0.59219	-0.177607	3
T_40542_c0_g1	B3->B3-ARF	gi|593797252|ref|XP_007161664.1| hypothetical protein PHAVU_001G088200g [Phaseolus vulgaris] 4.8e-35	GO:0000122, negative regulation of transcription by RNA polymerase II;GO:0001046, core promoter sequence-specific DNA binding;GO:0003700, DNA binding transcription factor activity;GO:0005634, nucleus;GO:0006351, transcription, DNA-templated;GO:0010055, atrichoblast differentiation;GO:0032107, regulation of response to nutrient levels;GO:0043565, sequence-specific DNA binding;GO:0043620, regulatio…	-	0.487062	0.486544	-0.18381	-0.461906	-0.251243	-0.399152	0.242764	-0.691708	-0.411755	-0.615674	-0.716197	0.360407	0.54443	-0.306671	-0.230085	0.707277	0.75917	-0.0984905	0.525866	-0.458186	0.454345	-0.541532	0.557682	0.206439	-0.495113	0.612597	-0.600636	3
T_41893_c0_g1	VOZ	gi|965611518|dbj|BAT97657.1| hypothetical protein VIGAN_09117000 [Vigna angularis var. angularis] 0.0e+00	GO:0003700, DNA binding transcription factor activity;GO:0005634, nucleus;GO:0006351, transcription, DNA-templated;GO:0006355, regulation of transcription, DNA-templated;GO:0007623, circadian rhythm;GO:0030154, cell differentiation;GO:0043565, sequence-specific DNA binding;GO:0048768, root hair cell tip growth;GO:0051301, cell division	-	-0.150845	-0.384484	0.170477	0.529633	0.486172	0.472584	-0.129931	0.810003	0.279484	0.750983	0.67881	-0.443756	-0.29446	0.261363	0.225656	-0.66127	-0.795288	0.17627	-0.490223	0.531229	-0.32442	0.424002	-0.445157	-0.122917	0.335952	-0.666673	0.544852	3
T_41571_c0_g2	B3->B3	gi|356512592|ref|XP_003525002.1| PREDICTED: uncharacterized zinc finger protein At4g06634-like [Glycine max] 2.5e-103	GO:0003676, nucleic acid binding;GO:0043565, sequence-specific DNA binding;GO:0046872, metal ion binding	-	-0.172958	0.0918759	0.634493	0.544536	0.224077	0.486163	0.39432	0.429101	-0.0502535	0.509188	0.462643	0.119403	0.201135	0.574557	-0.661696	-0.721904	-0.536964	-0.0756657	-0.73874	-0.393006	-0.612859	-0.211993	-0.771935	-0.313277	-0.140073	-0.6419	-0.0381395	3
T_39556_c3_g4	MYB->MYB-related	gi|356546348|ref|XP_003541588.1| PREDICTED: trihelix transcription factor ASIL1-like [Glycine max] 7.3e-118	GO:0003677, DNA binding;GO:0003700, DNA binding transcription factor activity;GO:0005634, nucleus;GO:0006351, transcription, DNA-templated;GO:0006355, regulation of transcription, DNA-templated;GO:0009793, embryo development ending in seed dormancy;GO:0010431, seed maturation	-	-0.323368	-0.0302621	0.584924	0.437243	0.0779778	0.487415	0.347961	0.40737	-0.130313	0.443718	0.378551	0.0156966	0.044346	0.488002	-0.736492	-0.534829	-0.257584	-0.433279	-0.654129	-0.507937	-0.750523	-0.219478	-0.823762	-0.293089	-0.0546002	-0.544329	-0.0953509	3
T_45820_c1_g1	FAR1	gi|571489726|ref|XP_006591281.1| PREDICTED: auxin response factor 8-like [Glycine max] 1.6e-106	GO:0003677, DNA binding;GO:0003700, DNA binding transcription factor activity;GO:0005634, nucleus;GO:0006351, transcription, DNA-templated;GO:0006355, regulation of transcription, DNA-templated;GO:0009733, response to auxin;GO:0009734, auxin-activated signaling pathway;GO:0009908, flower development	-	-0.00757938	-0.425884	0.140295	0.448035	0.391992	0.418052	-0.156872	0.720365	0.229373	0.628162	0.686722	-0.326535	-0.129706	0.263151	0.248173	-0.714786	-0.853974	0.213325	-0.584356	0.426693	-0.284504	0.41069	-0.404713	-0.167805	0.332858	-0.633074	0.398055	3
T_101869_c0_g1	MYB->MYB-related	gi|356504666|ref|XP_003521116.1| PREDICTED: transcription factor RADIALIS-like [Glycine max] 5.4e-34	GO:0003677, DNA binding;GO:0005634, nucleus;GO:0006351, transcription, DNA-templated;GO:0006355, regulation of transcription, DNA-templated;GO:0009908, flower development;GO:0048262, determination of dorsal/ventral asymmetry	-	-0.423938	-0.369011	0.371624	0.543898	0.0220929	0.545657	0.0748239	0.522538	0.063707	0.576494	0.491725	-0.338294	-0.214814	0.350046	-0.340566	-0.752925	-0.575186	-0.0493804	-0.67091	-0.138416	-0.63083	0.243699	-0.749756	-0.393678	0.158708	-0.724162	0.259998	3
T_42613_c1_g1	HB->HB-WOX	gi|571497861|ref|XP_006594044.1| PREDICTED: protein PHR1-LIKE 1-like isoform X1 [Glycine max] 4.2e-210	GO:0003677, DNA binding;GO:0003700, DNA binding transcription factor activity;GO:0005634, nucleus;GO:0006351, transcription, DNA-templated;GO:0006355, regulation of transcription, DNA-templated;GO:0007623, circadian rhythm;GO:0016036, cellular response to phosphate starvation;GO:0055063, sulfate ion homeostasis;GO:0071486, cellular response to high light intensity	-	-0.374305	0.136817	0.675554	0.393814	0.119649	0.540274	0.17862	0.26975	0.072006	0.313396	0.483339	0.107441	-0.00114467	0.52542	-0.725367	-0.477947	-0.187067	-0.206627	-0.592946	-0.406425	-0.727723	-0.128077	-0.734766	-0.342813	-0.128695	-0.491548	0.0448283	3
T_44328_c2_g1	C2H2	gi|356499548|ref|XP_003518601.1| PREDICTED: trihelix transcription factor GT-2 [Glycine max] 1.4e-122	GO:0003677, DNA binding;GO:0003700, DNA binding transcription factor activity;GO:0005634, nucleus;GO:0006351, transcription, DNA-templated	-	-0.138689	-0.396909	0.0582507	0.538007	0.286943	0.441623	0.0129764	0.752108	0.137436	0.647757	0.558776	-0.370955	-0.217495	0.284319	0.172943	-0.744823	-0.856215	0.127792	-0.629135	0.423846	-0.332363	0.355366	-0.494501	-0.0768518	0.319705	-0.573615	0.409563	3
T_40899_c2_g1	S1Fa-like	gi|947051321|gb|KRH00850.1| hypothetical protein GLYMA_18G237700 [Glycine max] 1.2e-126	GO:0003677, DNA binding;GO:0003700, DNA binding transcription factor activity;GO:0005634, nucleus;GO:0006351, transcription, DNA-templated;GO:0006355, regulation of transcription, DNA-templated;GO:0009651, response to salt stress	-	-0.304418	0.0966295	0.832435	0.585842	0.476527	0.598176	0.280948	0.496995	0.0495217	0.574397	0.638817	-0.164076	0.0449185	0.453239	-0.668685	-0.665153	-0.448531	0.0488575	-0.627784	-0.146938	-0.635007	-0.0128989	-0.7446	-0.458932	-0.278066	-0.767659	0.200115	3
T_43009_c5_g4	HSF	gi|356546051|ref|XP_003541445.1| PREDICTED: heat stress transcription factor A-3-like [Glycine max] 1.6e-34	GO:0003677, DNA binding;GO:0003700, DNA binding transcription factor activity;GO:0005634, nucleus;GO:0006351, transcription, DNA-templated;GO:0006355, regulation of transcription, DNA-templated;GO:0009408, response to heat;GO:0010200, response to chitin;GO:0043565, sequence-specific DNA binding	-	-0.156727	0.146627	-0.302375	-0.57201	-0.196398	-0.33221	0.164401	-0.56653	0.107875	-0.367928	-0.701985	0.175956	-0.243459	-0.444355	0.0524441	0.613296	0.544664	0.0324864	0.711475	-0.106793	0.545453	-0.238193	0.557325	0.399898	0.133312	0.711876	-0.31495	3
T_42418_c4_g1	C2C2->C2C2-Dof	gi|734430346|gb|KHN45462.1| DnaJ like subfamily C member 2 [Glycine soja] 3.7e-137	GO:0003677, DNA binding;GO:0003682, chromatin binding;GO:0005634, nucleus;GO:0005829, cytosol;GO:0006260, DNA replication;GO:0006351, transcription, DNA-templated;GO:0031965, nuclear membrane;GO:0042393, histone binding;GO:0043130, ubiquitin binding;GO:0045893, positive regulation of transcription, DNA-templated;GO:2000279, negative regulation of DNA biosynthetic process	-	-0.165597	0.131477	0.611923	0.612831	0.208099	0.405642	0.427561	0.453008	-0.0912943	0.476829	0.428239	0.100456	0.257142	0.497944	-0.739643	-0.626749	-0.405651	-0.0489635	-0.726805	-0.416815	-0.605822	-0.271218	-0.734529	-0.293589	-0.317044	-0.646836	-0.0437598	3
T_45654_c0_g1	LOB	gi|571483990|ref|XP_006589417.1| PREDICTED: probable lysine-specific demethylase ELF6 [Glycine max] 0.0e+00	GO:0003676, nucleic acid binding;GO:0003700, DNA binding transcription factor activity;GO:0005634, nucleus;GO:0006351, transcription, DNA-templated;GO:0006355, regulation of transcription, DNA-templated;GO:0009741, response to brassinosteroid;GO:0009826, unidimensional cell growth;GO:0033169, histone H3-K9 demethylation;GO:0046872, metal ion binding;GO:0048577, negative regulation of short-day ph…	-	-0.297927	0.114397	0.496667	0.445447	-0.0470587	0.617878	0.341825	0.301988	-0.0415687	0.338469	0.317722	0.00450285	0.052254	0.474348	-0.798482	-0.435915	-0.115656	-0.322276	-0.64263	-0.514431	-0.734751	-0.215523	-0.751913	-0.151761	-0.193078	-0.48479	-0.0108195	3
T_42912_c2_g4	SAP	gi|965667163|dbj|BAT82651.1| hypothetical protein VIGAN_03269600 [Vigna angularis var. angularis] 5.1e-164	GO:0003700, DNA binding transcription factor activity;GO:0005634, nucleus;GO:0005737, cytoplasm;GO:0006351, transcription, DNA-templated;GO:0008356, asymmetric cell division;GO:0016021, integral component of membrane;GO:0043565, sequence-specific DNA binding	-	-0.241684	-0.423446	-0.268171	0.391407	0.0841009	0.196643	-0.493531	0.601838	0.319171	0.492288	0.474546	-0.411405	-0.541631	0.19516	0.649701	-0.366982	-0.537849	0.0538358	-0.232868	0.791466	-0.228907	0.704248	-0.215399	-0.0284326	0.52404	-0.315961	0.804433	3
T_40707_c0_g2	MYB->MYB	gi|356571172|ref|XP_003553753.1| PREDICTED: mediator-associated protein 1 [Glycine max] 4.7e-133	GO:0005730, nucleolus;GO:0005829, cytosol;GO:0006355, regulation of transcription, DNA-templated;GO:0009507, chloroplast;GO:0016592, mediator complex	-	0.506596	0.238603	-0.325478	-0.538985	0.117738	-0.480818	-0.157882	-0.495577	-0.0397733	-0.490979	-0.451212	0.0830047	0.207942	-0.533985	0.38818	0.690708	0.477826	0.283321	0.776927	0.196374	0.74472	-0.18215	0.820278	0.276179	-0.186457	0.515219	-0.222336	3
T_41770_c0_g1	WRKY	gi|255632970|gb|ACU16839.1| unknown [Glycine max] 4.4e-56	GO:0016021, integral component of membrane;GO:0046872, metal ion binding	-	-0.296848	0.0259143	0.549776	0.565099	-0.0661865	0.393633	0.378506	0.364339	-0.0909874	0.3435	0.403322	0.0706245	0.179123	0.493569	-0.710952	-0.595159	-0.264449	-0.333726	-0.730003	-0.415878	-0.693885	-0.02087	-0.765156	-0.38959	-0.274716	-0.523548	0.00513935	3
T_44577_c0_g8	B3->B3-ARF	gi|571478541|ref|XP_003534274.2| PREDICTED: transcription factor MYC2-like [Glycine max] 7.2e-206	GO:0003677, DNA binding;GO:0003700, DNA binding transcription factor activity;GO:0005634, nucleus;GO:0006351, transcription, DNA-templated;GO:0009269, response to desiccation;GO:0009611, response to wounding;GO:0009737, response to abscisic acid;GO:0009738, abscisic acid-activated signaling pathway;GO:0009753, response to jasmonic acid;GO:0009963, positive regulation of flavonoid biosynthetic pro…	K13422-ko04016 MAPK signaling pathway - plant;ko04075 Plant hormone signal transduction	0.220201	0.36138	-0.172386	-0.66234	-0.00339897	-0.183605	0.107123	-0.587498	-0.0491395	-0.376069	-0.631492	0.202655	0.0713698	-0.385764	-0.082787	0.802031	0.726794	0.0202944	0.701494	-0.226392	0.494934	-0.413445	0.64317	0.376306	-0.094932	0.676875	-0.415957	3
T_40029_c1_g1	AP2/ERF->AP2/ERF-ERF	gi|593793430|ref|XP_007159754.1| hypothetical protein PHAVU_002G264300g [Phaseolus vulgaris] 8.1e-100	GO:0003700, DNA binding transcription factor activity;GO:0005634, nucleus;GO:0006351, transcription, DNA-templated;GO:0006355, regulation of transcription, DNA-templated;GO:0043565, sequence-specific DNA binding	-	-0.388339	-0.459219	0.237256	0.652719	0.0186439	0.47374	0.276207	0.607739	-0.182312	0.658793	0.233864	-0.474591	-0.185389	0.195846	-0.338204	-0.737932	-0.573299	-0.12977	-0.716619	-0.114306	-0.520058	0.109867	-0.741949	-0.105113	0.0802923	-0.691907	0.148145	3
T_44742_c2_g1	B3->B3-ARF	gi|356548125|ref|XP_003542454.1| PREDICTED: ethylene-responsive transcription factor RAP2-4 [Glycine max] 6.2e-86	GO:0003677, DNA binding;GO:0003700, DNA binding transcription factor activity;GO:0005634, nucleus;GO:0006351, transcription, DNA-templated;GO:0006970, response to osmotic stress;GO:0009409, response to cold;GO:0009414, response to water deprivation;GO:0009416, response to light stimulus;GO:0009611, response to wounding;GO:0009651, response to salt stress;GO:0009736, cytokinin-activated signaling …	-	0.0832098	0.417972	-0.154097	-0.481459	0.0469257	-0.215145	-0.128997	-0.441425	0.0340406	-0.218399	-0.537597	0.449132	-0.0123126	-0.0936972	-0.0136423	0.795584	0.702522	-0.0394971	0.625425	-0.133413	0.322957	-0.35689	0.542379	0.316981	0.109339	0.748741	-0.261647	3
T_42858_c2_g1	LOB	gi|571563313|ref|XP_006605461.1| PREDICTED: G-box-binding factor 1-like isoform X1 [Glycine max] 6.2e-149	GO:0003677, DNA binding;GO:0003700, DNA binding transcription factor activity;GO:0005634, nucleus;GO:0005737, cytoplasm;GO:0006351, transcription, DNA-templated;GO:0010310, regulation of hydrogen peroxide metabolic process;GO:0010629, negative regulation of gene expression;GO:0043565, sequence-specific DNA binding;GO:0044212, transcription regulatory region DNA binding;GO:0090342, regulation of c…	-	-0.428303	-0.0278951	0.417943	0.616743	-0.100122	0.447637	0.219844	0.458085	-0.0139607	0.419757	0.523473	-0.105471	-0.086278	0.612132	-0.452378	-0.681996	-0.436324	-0.243669	-0.722093	-0.192215	-0.780496	0.178477	-0.839554	-0.460954	-0.0810694	-0.625423	0.333546	3
T_44083_c2_g3	TCP	gi|643720810|gb|KDP31074.1| hypothetical protein JCGZ_11450 [Jatropha curcas] 6.0e-54	GO:0003700, DNA binding transcription factor activity;GO:0005634, nucleus;GO:0006355, regulation of transcription, DNA-templated;GO:0009736, cytokinin-activated signaling pathway;GO:0010094, specification of carpel identity;GO:0043565, sequence-specific DNA binding	-	-0.305709	-0.0602152	0.616963	0.438489	0.161978	0.461977	0.270187	0.339382	0.187585	0.386876	0.593714	-0.0503638	0.0145552	0.405388	-0.538452	-0.778793	-0.580497	0.0150681	-0.530804	-0.267913	-0.541616	0.0387956	-0.718466	-0.54753	-0.0256623	-0.709021	0.0922516	3
T_39933_c3_g1	MYB->MYB-related	gi|571439073|ref|XP_006574748.1| PREDICTED: uncharacterized protein LOC100786282 isoform X2 [Glycine max] 7.0e-209	GO:0003677, DNA binding;GO:0003700, DNA binding transcription factor activity;GO:0005634, nucleus;GO:0006351, transcription, DNA-templated;GO:0006355, regulation of transcription, DNA-templated	-	-0.347258	-0.0555164	0.663704	0.502753	0.143387	0.591235	0.228878	0.43478	-0.0924336	0.498429	0.484821	-0.117478	0.0118553	0.488777	-0.715133	-0.587968	-0.294795	-0.286799	-0.694904	-0.419167	-0.788574	-0.0764237	-0.837409	-0.399877	-0.107558	-0.667879	0.0491304	3
T_38738_c0_g1	WRKY	gi|1012323106|gb|KYP35295.1| Myb family transcription factor APL [Cajanus cajan] 4.9e-68	GO:0003677, DNA binding;GO:0005634, nucleus;GO:0006351, transcription, DNA-templated;GO:0006355, regulation of transcription, DNA-templated	-	-0.572971	-0.22151	0.387037	0.661878	-0.00958776	0.527646	0.197709	0.598525	0.0685266	0.652581	0.373651	-0.0971431	-0.243378	0.494272	-0.502346	-0.639312	-0.39623	-0.339039	-0.705568	-0.161591	-0.733939	0.143627	-0.818374	-0.215384	0.158964	-0.498697	0.225501	3
T_37434_c0_g1	C2H2	gi|955350335|ref|XP_014619497.1| PREDICTED: protein FAR1-RELATED SEQUENCE 6 isoform X1 [Glycine max] 1.6e-139	GO:0005634, nucleus;GO:0006355, regulation of transcription, DNA-templated;GO:0008270, zinc ion binding	-	-0.321974	0.21245	0.540065	0.502371	-0.0281753	0.413541	0.476283	0.29578	-0.122678	0.397218	0.260498	0.202321	0.132314	0.595412	-0.763175	-0.500685	-0.217445	-0.312252	-0.704667	-0.486793	-0.686285	-0.235976	-0.76176	-0.173467	-0.23328	-0.418601	-0.0225016	3
T_45177_c3_g1	SRS	gi|965599926|dbj|BAT87104.1| hypothetical protein VIGAN_05044500 [Vigna angularis var. angularis] 2.5e-68	GO:0003677, DNA binding;GO:0003700, DNA binding transcription factor activity;GO:0005634, nucleus;GO:0006351, transcription, DNA-templated;GO:0006952, defense response;GO:0009873, ethylene-activated signaling pathway	-	0.0620306	0.256463	-0.224196	-0.629108	-0.134848	-0.158398	0.113346	-0.556994	0.0276786	-0.34893	-0.619086	0.161865	-0.0711971	-0.380692	-0.0945345	0.732674	0.702086	-0.106827	0.703342	-0.237532	0.411512	-0.337149	0.540206	0.343634	0.0396351	0.657562	-0.363008	3
T_39077_c1_g10	AP2/ERF->AP2/ERF-ERF	gi|593268111|ref|XP_007136233.1| hypothetical protein PHAVU_009G029600g [Phaseolus vulgaris] 3.4e-118	GO:0003677, DNA binding;GO:0003700, DNA binding transcription factor activity;GO:0005634, nucleus;GO:0006351, transcription, DNA-templated;GO:0006970, response to osmotic stress;GO:0009409, response to cold;GO:0009414, response to water deprivation;GO:0009416, response to light stimulus;GO:0009611, response to wounding;GO:0009651, response to salt stress;GO:0009736, cytokinin-activated signaling …	-	0.0738528	0.419042	-0.0858662	-0.597335	0.174832	-0.416281	-0.223588	-0.487896	0.330453	-0.313599	-0.25924	0.544568	-0.0733539	-0.112499	0.253133	0.714677	0.549198	0.0223123	0.757784	0.141507	0.440227	-0.147207	0.609863	0.215927	0.209815	0.709851	-0.0921353	3
T_43982_c3_g5	AP2/ERF->AP2/ERF-ERF	gi|947072493|gb|KRH21384.1| hypothetical protein GLYMA_13G236500 [Glycine max] 2.2e-83	GO:0003677, DNA binding;GO:0003700, DNA binding transcription factor activity;GO:0005634, nucleus;GO:0006351, transcription, DNA-templated;GO:0006952, defense response;GO:0009873, ethylene-activated signaling pathway	-	0.179938	0.389522	-0.156929	-0.55364	-0.00578568	-0.235671	0.00485321	-0.528784	-0.0618282	-0.333631	-0.626952	0.340485	0.0873019	-0.259755	-0.107827	0.814206	0.754768	-0.0423169	0.694982	-0.2685	0.40996	-0.453182	0.587739	0.29758	-0.037639	0.701129	-0.416083	3
T_42498_c2_g2	AP2/ERF->AP2/ERF-ERF	gi|571436122|ref|XP_006573674.1| PREDICTED: AP2-like ethylene-responsive transcription factor ANT isoform X2 [Glycine max] 6.0e-97	GO:0003677, DNA binding;GO:0003700, DNA binding transcription factor activity;GO:0005634, nucleus;GO:0006351, transcription, DNA-templated;GO:0007275, multicellular organism development;GO:0009908, flower development;GO:0010492, maintenance of shoot apical meristem identity;GO:0030154, cell differentiation;GO:0042127, regulation of cell proliferation	-	-0.0983493	0.0410889	0.709581	0.534826	0.356905	0.481672	0.224982	0.509286	-0.051287	0.528769	0.648025	-0.0125551	0.201671	0.536075	-0.598376	-0.67964	-0.497528	-0.128647	-0.681701	-0.306011	-0.68367	-0.148549	-0.785955	-0.449233	-0.164197	-0.78977	0.0593758	3
T_41132_c0_g11	HB->HB-HD-ZIP	gi|593691079|ref|XP_007146109.1| hypothetical protein PHAVU_006G013200g [Phaseolus vulgaris] 6.7e-112	GO:0003700, DNA binding transcription factor activity;GO:0005634, nucleus;GO:0006351, transcription, DNA-templated;GO:0009637, response to blue light;GO:0030308, negative regulation of cell growth;GO:0043565, sequence-specific DNA binding;GO:0045893, positive regulation of transcription, DNA-templated;GO:0048510, regulation of timing of transition from vegetative to reproductive phase;GO:0048573,…	-	-0.102374	-0.331617	0.193679	0.668694	-0.218027	0.287382	0.184996	0.527961	-0.333362	0.401127	0.333222	-0.292045	0.147558	0.307651	-0.382843	-0.699994	-0.471243	-0.2713	-0.773255	-0.311675	-0.634258	0.0323956	-0.760595	-0.348158	-0.177956	-0.763256	0.0794439	3
T_45203_c0_g2	C2H2	gi|920688742|gb|KOM32725.1| hypothetical protein LR48_Vigan01g228100 [Vigna angularis] 0.0e+00	GO:0003676, nucleic acid binding;GO:0005634, nucleus;GO:0006351, transcription, DNA-templated;GO:0006355, regulation of transcription, DNA-templated;GO:0009741, response to brassinosteroid;GO:0009826, unidimensional cell growth;GO:0010228, vegetative to reproductive phase transition of meristem;GO:0033169, histone H3-K9 demethylation;GO:0035067, negative regulation of histone acetylation;GO:00468…	-	-0.206661	0.128347	0.711792	0.356109	0.176861	0.517013	0.469825	0.269101	0.077343	0.326708	0.52732	0.0872796	0.196928	0.435584	-0.770941	-0.61054	-0.330596	-0.233788	-0.601508	-0.418228	-0.604045	-0.137573	-0.721879	-0.361238	-0.213737	-0.561746	-0.0744726	3
T_42075_c1_g9	MYB->MYB	gi|920682255|gb|KOM29027.1| hypothetical protein LR48_Vigan627s007600 [Vigna angularis] 2.4e-176	GO:0003677, DNA binding;GO:0003700, DNA binding transcription factor activity;GO:0005634, nucleus;GO:0006351, transcription, DNA-templated;GO:0008285, negative regulation of cell proliferation;GO:0030154, cell differentiation;GO:0035987, endodermal cell differentiation;GO:0045597, positive regulation of cell differentiation;GO:0045892, negative regulation of transcription, DNA-templated;GO:004589…	-	-0.409638	-0.0415856	0.502634	0.550983	-0.111145	0.441461	0.487096	0.365131	-0.133162	0.429149	0.316378	-0.0540209	0.0115474	0.477334	-0.682978	-0.705319	-0.403852	-0.340501	-0.734833	-0.415037	-0.696601	-0.0603308	-0.859906	-0.299561	-0.150607	-0.589399	0.0371374	3
T_43036_c0_g1	C3H	gi|1012354200|gb|KYP65387.1| Zinc finger CCCH domain-containing protein 40 [Cajanus cajan] 3.0e-91	GO:0000166, nucleotide binding;GO:0000387, spliceosomal snRNP assembly;GO:0000974, Prp19 complex;GO:0003677, DNA binding;GO:0003723, RNA binding;GO:0017070, U6 snRNA binding;GO:0036002, pre-mRNA binding;GO:0046872, metal ion binding;GO:0071006, U2-type catalytic step 1 spliceosome;GO:0071007, U2-type catalytic step 2 spliceosome	K12872-ko03040 Spliceosome	0.344767	0.227152	-0.311203	-0.614046	0.126033	-0.503821	-0.214951	-0.474102	-0.0535287	-0.398675	-0.447316	0.147391	0.0559801	-0.445979	0.427297	0.815433	0.621131	-0.00900882	0.777107	0.280647	0.611503	-0.0949862	0.766582	0.333878	-0.000344822	0.684363	-0.143076	3
T_38464_c1_g1	FAR1	gi|947084696|gb|KRH33417.1| hypothetical protein GLYMA_10G121700 [Glycine max] 5.5e-247	GO:0005634, nucleus;GO:0006355, regulation of transcription, DNA-templated;GO:0008270, zinc ion binding	-	0.0733243	-0.320664	0.330199	0.512651	0.535421	0.478098	0.0201281	0.703167	0.122496	0.61897	0.582848	-0.425211	0.0452208	0.10653	-0.115557	-0.641505	-0.700605	0.315531	-0.429745	0.163606	-0.232393	0.127599	-0.3801	-0.314864	0.0219355	-0.765653	0.172242	3
T_40998_c0_g2	NAC	gi|635172844|ref|NP_001278943.1| zinc finger protein CONSTANS-LIKE 13-like [Glycine max] 1.1e-176	GO:0003700, DNA binding transcription factor activity;GO:0005622, intracellular;GO:0005634, nucleus;GO:0006355, regulation of transcription, DNA-templated;GO:0008270, zinc ion binding;GO:0044212, transcription regulatory region DNA binding	-	0.672201	0.221825	-0.297637	-0.6212	-0.33949	-0.66099	0.249515	-0.741804	-0.367658	-0.759961	-0.630354	0.334316	0.653274	-0.508277	0.0222535	0.509369	0.449333	0.142674	0.475878	-0.480959	0.690371	-0.480255	0.679294	0.135561	-0.471885	0.455502	-0.738418	3
T_42901_c0_g1	SAP	gi|593693490|ref|XP_007147266.1| hypothetical protein PHAVU_006G1097000g, partial [Phaseolus vulgaris] 2.5e-103	GO:0003700, DNA binding transcription factor activity;GO:0005634, nucleus;GO:0006351, transcription, DNA-templated;GO:0043565, sequence-specific DNA binding	-	-0.408177	0.180724	0.46852	0.524506	0.1209	0.67981	0.075789	0.436982	-0.0610649	0.545538	0.336097	0.114819	-0.110994	0.724853	-0.632068	-0.326885	-0.0912032	-0.351578	-0.686771	-0.292329	-0.8629	-0.141658	-0.771388	-0.077998	0.0743257	-0.309804	0.185189	3
T_36991_c0_g2	MYB->MYB	gi|920710761|gb|KOM52010.1| hypothetical protein LR48_Vigan09g066900 [Vigna angularis] 4.9e-88	GO:0003700, DNA binding transcription factor activity;GO:0005634, nucleus;GO:0006351, transcription, DNA-templated;GO:0043565, sequence-specific DNA binding	-	0.414564	0.425045	-0.0689135	-0.616276	-0.119448	-0.290846	-0.0223629	-0.751515	-0.212023	-0.661115	-0.463199	0.279716	0.409898	-0.327513	-0.132591	0.733685	0.783403	-0.0123896	0.599479	-0.323409	0.395444	-0.334315	0.583036	0.0325426	-0.335781	0.583171	-0.458052	3
T_87937_c0_g1	C2H2	gi|356516303|ref|XP_003526835.1| PREDICTED: probable WRKY transcription factor 51 [Glycine max] 3.8e-68	GO:0003700, DNA binding transcription factor activity;GO:0005634, nucleus;GO:0006351, transcription, DNA-templated;GO:0009867, jasmonic acid mediated signaling pathway;GO:0042742, defense response to bacterium;GO:0043565, sequence-specific DNA binding;GO:0050832, defense response to fungus	-	0.073621	0.527306	-0.113744	-0.641724	-0.302656	-0.511838	0.345823	-0.875544	0.0655437	-0.740341	-0.562141	0.458321	0.174519	-0.336553	-0.0924356	0.595132	0.639314	0.00654938	0.674593	-0.209502	0.556592	-0.263255	0.571657	0.195912	-0.318393	0.72047	-0.361502	3
T_42109_c1_g5	AP2/ERF->AP2/ERF-ERF	gi|734383926|gb|KHN24171.1| NAC domain-containing protein 74 [Glycine soja] 9.5e-14	GO:0003677, DNA binding;GO:0003700, DNA binding transcription factor activity;GO:0005634, nucleus;GO:0006351, transcription, DNA-templated;GO:0006355, regulation of transcription, DNA-templated;GO:0016021, integral component of membrane;GO:0090602, sieve element enucleation;GO:0090603, sieve element differentiation	-	-0.162652	-0.0817663	0.082537	0.729005	0.144086	0.347399	-0.133454	0.701932	-0.05478	0.543889	0.323501	-0.0337355	-0.0418773	0.452633	-0.24539	-0.370939	-0.350267	0.211959	-0.708015	-0.0869211	-0.546209	-0.166995	-0.509039	0.0310392	-0.0388388	-0.499871	0.226864	3
T_42689_c3_g3	bZIP	gi|703094544|ref|XP_010095295.1| hypothetical protein L484_014637 [Morus notabilis] 3.5e-87	GO:0003677, DNA binding;GO:0003700, DNA binding transcription factor activity;GO:0006351, transcription, DNA-templated;GO:0009742, brassinosteroid mediated signaling pathway	K14503-ko04075 Plant hormone signal transduction	0.239412	0.227205	-0.411279	-0.626475	-0.125523	-0.280787	-0.115867	-0.546416	-0.147939	-0.390168	-0.677088	0.148515	0.00659035	-0.394429	0.166294	0.850556	0.72764	-0.00279571	0.663566	-0.0640162	0.48806	-0.276179	0.688152	0.425323	0.0447331	0.762625	-0.30166	3
T_43531_c0_g1	TCP	gi|734422233|gb|KHN41529.1| Transcription factor MYB48 [Glycine soja] 5.0e-97	GO:0003677, DNA binding;GO:0005634, nucleus;GO:0006351, transcription, DNA-templated;GO:0006355, regulation of transcription, DNA-templated	-	-0.38644	0.267373	0.527614	0.552919	0.325294	0.645305	-0.0592947	0.47659	-0.105146	0.555352	0.401236	0.0952123	-0.139187	0.769525	-0.532089	-0.245762	-0.0631777	-0.266388	-0.657115	-0.159448	-0.869341	-0.188591	-0.752949	-0.0291287	0.046133	-0.334824	0.282852	3
T_39595_c1_g1	MYB->MYB-related	gi|734438106|gb|KHN48920.1| NAC domain-containing protein 21/22 [Glycine soja] 2.8e-136	GO:0003677, DNA binding;GO:0003700, DNA binding transcription factor activity;GO:0005634, nucleus;GO:0006351, transcription, DNA-templated;GO:0006355, regulation of transcription, DNA-templated;GO:0010014, meristem initiation;GO:0010199, organ boundary specification between lateral organs and the meristem	-	-0.666745	-0.156413	0.340791	0.731655	0.114601	0.598853	-0.149012	0.612168	0.124889	0.642769	0.376292	-0.121847	-0.416204	0.558884	-0.377444	-0.512675	-0.32948	-0.0637892	-0.624283	-0.0158512	-0.75072	0.147275	-0.748132	-0.19842	0.256701	-0.441592	0.394735	3
T_44858_c1_g1	C2H2	gi|950997743|ref|XP_014506090.1| PREDICTED: heat shock factor protein HSF24-like [Vigna radiata var. radiata] 3.3e-32	GO:0003700, DNA binding transcription factor activity;GO:0005634, nucleus;GO:0006351, transcription, DNA-templated;GO:0043565, sequence-specific DNA binding	-	0.372097	0.447721	-0.30074	-0.503592	-0.0837872	-0.354493	-0.00602332	-0.508217	-0.266634	-0.385056	-0.673515	0.382476	0.256943	-0.19483	0.00494979	0.844537	0.738705	-0.0526657	0.605543	-0.224204	0.422366	-0.465758	0.632928	0.307135	-0.144606	0.746447	-0.406324	3
T_41632_c4_g1	C3H	gi|1012356418|gb|KYP67604.1| hypothetical protein KK1_023948 [Cajanus cajan] 1.0e-38	GO:0003677, DNA binding;GO:0005634, nucleus;GO:0009626, plant-type hypersensitive response;GO:0009814, defense response, incompatible interaction;GO:0034052, positive regulation of plant-type hypersensitive response;GO:0043068, positive regulation of programmed cell death;GO:2000121, regulation of removal of superoxide radicals	-	0.207731	0.520939	0.379467	0.117464	-0.0648306	-0.0580775	0.500601	-0.18863	-0.403702	-0.13902	-0.228691	0.419122	0.634051	0.183273	-0.819478	0.131545	0.369156	-0.146183	-0.117651	-0.758054	-0.157831	-0.641946	-0.122092	-0.199259	-0.700377	0.00238834	-0.523682	3
T_24616_c0_g1	NF-Y->NF-YB	gi|734414451|gb|KHN37282.1| hypothetical protein glysoja_013497 [Glycine soja] 3.6e-31	GO:0046872, metal ion binding	-	-0.293601	-0.221476	0.318357	0.522573	0.00808879	0.339025	0.204465	0.550402	-0.236059	0.56155	0.374754	-0.0825109	-0.0806502	0.515908	-0.335208	-0.691604	-0.558922	-0.403764	-0.736552	-0.190245	-0.702905	-0.0297741	-0.833161	-0.251509	0.17848	-0.563499	0.104536	3
T_42704_c4_g4	GRAS	gi|593782539|ref|XP_007154310.1| hypothetical protein PHAVU_003G107900g [Phaseolus vulgaris] 1.6e-30	GO:0003677, DNA binding;GO:0003700, DNA binding transcription factor activity;GO:0005634, nucleus;GO:0005737, cytoplasm;GO:0005886, plasma membrane;GO:0006351, transcription, DNA-templated;GO:0008219, cell death;GO:0009723, response to ethylene;GO:0009735, response to cytokinin;GO:0009753, response to jasmonic acid;GO:0009873, ethylene-activated signaling pathway;GO:0010286, heat acclimation;GO:0…	-	0.42277	0.371165	-0.20825	-0.53696	-0.0695654	-0.575754	-0.194253	-0.699985	-0.133515	-0.627292	-0.477791	0.404585	0.372728	-0.334939	0.239179	0.733336	0.674052	0.0599296	0.668948	0.0461566	0.589022	-0.107069	0.741847	0.0995623	-0.221753	0.726601	-0.291027	3
T_37611_c0_g1	AP2/ERF->AP2/ERF-ERF	gi|356533519|ref|XP_003535311.1| PREDICTED: agamous-like MADS-box protein AGL80 [Glycine max] 4.2e-67	GO:0003677, DNA binding;GO:0003700, DNA binding transcription factor activity;GO:0005634, nucleus;GO:0006351, transcription, DNA-templated;GO:0006355, regulation of transcription, DNA-templated;GO:0043078, polar nucleus	-	-0.364142	-0.280875	0.247823	0.552969	0.0872041	0.454842	-0.110144	0.629492	0.071133	0.554043	0.526321	-0.0757396	-0.169033	0.474959	-0.30455	-0.516892	-0.391978	-0.102403	-0.740082	-0.155554	-0.72406	0.0515877	-0.701697	-0.191049	0.24887	-0.534423	0.20859	3
T_42414_c6_g3	NAC	gi|356576289|ref|XP_003556265.1| PREDICTED: AP2/ERF and B3 domain-containing transcription repressor RAV2-like [Glycine max] 6.7e-167	GO:0003677, DNA binding;GO:0003700, DNA binding transcription factor activity;GO:0005634, nucleus;GO:0006351, transcription, DNA-templated;GO:0009873, ethylene-activated signaling pathway;GO:0045892, negative regulation of transcription, DNA-templated	-	0.331127	0.124039	-0.340374	-0.661426	-0.146324	-0.322198	0.190502	-0.605374	-0.0661543	-0.44237	-0.711681	0.105798	0.169595	-0.618945	0.0231433	0.654203	0.553316	0.143862	0.694515	-0.231287	0.702534	-0.343763	0.734913	0.363803	-0.101587	0.616658	-0.542847	3
T_40156_c1_g3	bHLH	gi|950958256|ref|XP_014497220.1| PREDICTED: LOB domain-containing protein 41 [Vigna radiata var. radiata] 1.1e-102	GO:0006355, regulation of transcription, DNA-templated	-	0.451528	0.114894	-0.513544	-0.529463	-0.247521	-0.640441	-0.200616	-0.581973	-0.125242	-0.617898	-0.591938	0.272011	0.29617	-0.503593	0.382105	0.69292	0.539378	0.237939	0.635571	0.0300119	0.719709	-0.0882928	0.853739	0.172278	-0.138079	0.71548	-0.35478	3
T_42413_c1_g2	NAC	gi|947059517|gb|KRH08923.1| hypothetical protein GLYMA_16G181700 [Glycine max] 0.0e+00	GO:0046872, metal ion binding	-	-0.0672985	-0.155011	0.177001	0.566398	0.0576716	0.352022	0.136846	0.544261	0.103139	0.505472	0.521157	0.00183619	0.0780779	0.503164	-0.125708	-0.795771	-0.793484	0.142821	-0.721728	-0.0211552	-0.437548	0.125284	-0.592819	-0.260502	0.125837	-0.612669	0.224281	3
T_47079_c0_g1	MYB->MYB-related	gi|951027888|ref|XP_014514283.1| PREDICTED: trihelix transcription factor GT-2-like [Vigna radiata var. radiata] 2.7e-30	GO:0003677, DNA binding;GO:0003700, DNA binding transcription factor activity;GO:0005634, nucleus;GO:0006351, transcription, DNA-templated	-	-0.269816	-0.442684	0.139494	0.564236	-0.0575538	0.408167	0.0846111	0.629204	-0.189573	0.433242	0.506653	-0.410298	-0.133828	0.392616	-0.0627728	-0.728308	-0.59866	-0.412856	-0.711494	0.0982136	-0.648843	0.390897	-0.755759	-0.388293	0.207872	-0.56594	0.2873	3
T_33724_c0_g1	C2H2	gi|571488428|ref|XP_006590934.1| PREDICTED: protein FAR-RED IMPAIRED RESPONSE 1-like [Glycine max] 0.0e+00	GO:0003700, DNA binding transcription factor activity;GO:0005634, nucleus;GO:0006355, regulation of transcription, DNA-templated;GO:0008270, zinc ion binding;GO:0009639, response to red or far red light;GO:0010017, red or far-red light signaling pathway;GO:0010018, far-red light signaling pathway;GO:0010218, response to far red light;GO:0042753, positive regulation of circadian rhythm;GO:0045893,…	-	-0.372134	0.0724256	0.642434	0.610268	0.277575	0.517043	0.0621663	0.577278	-0.123057	0.595863	0.47262	0.0221629	-0.0502753	0.642585	-0.630983	-0.448122	-0.234865	-0.240671	-0.703726	-0.29683	-0.834976	-0.154595	-0.795862	-0.313852	-0.101151	-0.570385	0.152541	3
T_42736_c1_g8	C3H	gi|947046843|gb|KRG96472.1| hypothetical protein GLYMA_19G213100 [Glycine max] 2.0e-74	GO:0003677, DNA binding;GO:0003700, DNA binding transcription factor activity;GO:0005634, nucleus;GO:0006351, transcription, DNA-templated;GO:0009873, ethylene-activated signaling pathway;GO:0034059, response to anoxia	-	0.624615	-0.0630535	-0.590628	-0.532106	-0.376602	-0.74509	-0.0199671	-0.557004	-0.334196	-0.68578	-0.579679	0.0560006	0.400301	-0.59818	0.507047	0.464307	0.298158	0.0548879	0.5904	0.0116796	0.764143	-0.0586055	0.746913	0.0992945	-0.193766	0.486525	-0.416259	3
T_41259_c2_g5	SBP	gi|593331990|ref|XP_007139421.1| hypothetical protein PHAVU_008G028000g [Phaseolus vulgaris] 7.8e-58	GO:0003677, DNA binding;GO:0003700, DNA binding transcription factor activity;GO:0005634, nucleus;GO:0006351, transcription, DNA-templated;GO:0009723, response to ethylene;GO:0009739, response to gibberellin;GO:0009751, response to salicylic acid;GO:0009753, response to jasmonic acid;GO:0010200, response to chitin;GO:0046686, response to cadmium ion	-	-0.483876	0.159061	0.477452	0.615486	0.153832	0.615954	0.0598566	0.47522	-0.208227	0.57749	0.230592	0.0365739	-0.172538	0.698665	-0.608946	-0.303935	-0.0743428	-0.273629	-0.754929	-0.280123	-0.855339	-0.208506	-0.789131	0.0417143	-0.0240397	-0.350844	0.204486	3
T_38682_c0_g1	C2H2	gi|356520597|ref|XP_003528948.1| PREDICTED: LOB domain-containing protein 41-like [Glycine max] 6.4e-108	GO:0006355, regulation of transcription, DNA-templated	-	0.562586	0.0532622	-0.531662	-0.618621	-0.297474	-0.641967	-0.0888014	-0.643679	-0.18484	-0.686542	-0.638777	0.167209	0.376603	-0.630766	0.337083	0.689947	0.55631	0.163871	0.703838	-0.095867	0.778134	-0.159167	0.866473	0.169624	-0.188585	0.640519	-0.481183	3
T_39257_c2_g2	LOB	gi|950989531|ref|XP_014504175.1| PREDICTED: heat stress transcription factor B-4b-like [Vigna radiata var. radiata] 1.9e-84	GO:0003700, DNA binding transcription factor activity;GO:0005634, nucleus;GO:0006351, transcription, DNA-templated;GO:0043565, sequence-specific DNA binding	-	-0.277953	-0.44613	0.127298	0.573243	-0.129643	0.2793	0.068172	0.630791	-0.0447079	0.520199	0.503007	-0.280501	-0.165546	0.410071	-0.0422884	-0.806852	-0.722033	-0.285899	-0.665767	0.0212418	-0.594303	0.332473	-0.741338	-0.416342	0.241653	-0.681257	0.312771	3
T_38005_c0_g1	bHLH	gi|734420805|gb|KHN41001.1| Putative B3 domain-containing protein [Glycine soja] 4.6e-162	GO:0003677, DNA binding;GO:0005634, nucleus;GO:0006351, transcription, DNA-templated;GO:0006355, regulation of transcription, DNA-templated	-	-0.449509	-0.00353964	0.30812	0.595566	-0.156761	0.304761	0.237196	0.388719	-0.184947	0.441885	0.34335	0.049171	-0.0959099	0.65425	-0.408407	-0.664008	-0.455767	-0.300554	-0.764852	-0.210623	-0.770125	0.0111061	-0.871025	-0.287683	0.0639187	-0.478042	0.250465	3
T_42407_c2_g5	NAC	gi|918463797|gb|ALA09243.1| NAC transcription factor [Glycine max] 2.0e-52	GO:0003677, DNA binding;GO:0003700, DNA binding transcription factor activity;GO:0005634, nucleus;GO:0006351, transcription, DNA-templated;GO:0006355, regulation of transcription, DNA-templated;GO:0009611, response to wounding;GO:0009788, negative regulation of abscisic acid-activated signaling pathway	-	0.187899	0.548722	-0.144159	-0.412673	-0.107338	-0.244838	-0.203449	-0.591718	-0.0656215	-0.499118	-0.426317	0.449214	0.16439	0.00824529	0.00855028	0.749125	0.761697	-0.17144	0.648402	-0.097597	0.229347	-0.216425	0.468099	0.0458799	-0.0512677	0.724567	-0.165161	3
T_42407_c2_g2	NAC	gi|959092818|ref|NP_001304649.1| NAC domain-containing protein 2 [Glycine max] 1.3e-74	GO:0003677, DNA binding;GO:0005634, nucleus;GO:0006351, transcription, DNA-templated;GO:0006355, regulation of transcription, DNA-templated;GO:0008361, regulation of cell size;GO:0009416, response to light stimulus;GO:0009611, response to wounding;GO:0009620, response to fungus;GO:0009744, response to sucrose;GO:0009751, response to salicylic acid;GO:0009753, response to jasmonic acid;GO:0043424,…	-	0.301944	0.452546	-0.110747	-0.566065	-0.178583	-0.184387	0.213551	-0.705928	-0.152298	-0.53773	-0.634943	0.371684	0.348025	-0.268668	-0.262883	0.70018	0.755971	-0.0834938	0.555624	-0.429887	0.41433	-0.437386	0.540474	0.244671	-0.254643	0.689387	-0.553985	3
T_39785_c0_g1	HB->HB-HD-ZIP	gi|593266232|ref|XP_007135294.1| hypothetical protein PHAVU_010G117200g [Phaseolus vulgaris] 2.4e-116	GO:0003700, DNA binding transcription factor activity;GO:0005634, nucleus;GO:0006351, transcription, DNA-templated;GO:0009414, response to water deprivation;GO:0009737, response to abscisic acid;GO:0043565, sequence-specific DNA binding;GO:0045893, positive regulation of transcription, DNA-templated	-	-0.408144	0.18812	0.499199	0.40991	0.0349623	0.619819	0.184264	0.269385	-0.178491	0.412969	0.152579	0.0750949	-0.070236	0.576128	-0.769216	-0.209383	0.0982519	-0.454973	-0.557414	-0.48993	-0.801032	-0.278966	-0.729358	-0.0534432	-0.038353	-0.265604	0.00496944	3
T_40486_c2_g1	B3->B3-ARF	gi|734327122|gb|KHN05679.1| Auxin response factor 18 [Glycine soja] 0.0e+00	GO:0003677, DNA binding;GO:0005634, nucleus;GO:0006351, transcription, DNA-templated;GO:0006355, regulation of transcription, DNA-templated;GO:0009734, auxin-activated signaling pathway	-	-0.253595	-0.0608108	0.533987	0.577497	0.413841	0.630065	0.10208	0.731912	0.108855	0.748212	0.651001	-0.0649465	-0.0922499	0.650633	-0.342841	-0.640838	-0.571096	-0.216877	-0.67037	0.0215071	-0.696953	0.117784	-0.73762	-0.308264	0.178119	-0.588979	0.283891	3
T_40872_c0_g2	bHLH	gi|734356525|gb|KHN14177.1| Transcription factor PIF3 [Glycine soja] 1.5e-176	GO:0003677, DNA binding;GO:0003700, DNA binding transcription factor activity;GO:0005634, nucleus;GO:0006351, transcription, DNA-templated;GO:0006355, regulation of transcription, DNA-templated;GO:0009585, red, far-red light phototransduction;GO:0009639, response to red or far red light;GO:0009704, de-etiolation;GO:0009740, gibberellic acid mediated signaling pathway;GO:0010017, red or far-red li…	K12126-ko04075 Plant hormone signal transduction	-0.310258	-0.00794965	0.490171	0.556761	0.143476	0.385028	0.127523	0.469135	-0.0848563	0.527952	0.442399	0.181941	0.030948	0.64196	-0.513218	-0.595178	-0.417286	-0.20657	-0.780028	-0.34277	-0.744872	-0.200437	-0.821008	-0.185524	0.09213	-0.537977	0.0533251	3
T_43783_c2_g2	TCP	gi|593785063|ref|XP_007155572.1| hypothetical protein PHAVU_003G213300g [Phaseolus vulgaris] 4.4e-115	GO:0003677, DNA binding;GO:0003700, DNA binding transcription factor activity;GO:0005634, nucleus;GO:0006351, transcription, DNA-templated;GO:0006355, regulation of transcription, DNA-templated;GO:0008361, regulation of cell size;GO:0048364, root development;GO:1900056, negative regulation of leaf senescence	-	0.0904791	0.147453	-0.204422	-0.605037	-0.0900046	-0.18425	0.0583221	-0.548853	-0.131073	-0.331386	-0.670729	0.134614	0.0109236	-0.457658	-0.0899559	0.747064	0.738749	-0.0812436	0.555834	-0.220452	0.427448	-0.313578	0.565054	0.41873	1.89055e-05	0.705658	-0.451082	3
T_42214_c5_g3	bHLH	gi|571503920|ref|XP_006595181.1| PREDICTED: transcription factor bHLH25-like [Glycine max] 9.5e-90	GO:0003677, DNA binding;GO:0003700, DNA binding transcription factor activity;GO:0005634, nucleus;GO:0006351, transcription, DNA-templated;GO:0006355, regulation of transcription, DNA-templated	-	-0.397411	-0.0691412	0.142714	0.601505	-0.277082	0.476486	-0.0243264	0.380699	-0.192401	0.307662	0.219792	0.0367649	-0.093092	0.655426	-0.37018	-0.429575	-0.182724	-0.335357	-0.803235	-0.294387	-0.794892	0.0398632	-0.751396	-0.0815017	0.0923849	-0.295457	0.186199	3
T_41233_c0_g1	BBR-BPC	gi|1012332927|gb|KYP44339.1| Transcription factor bHLH135 family [Cajanus cajan] 1.3e-32	GO:0006351, transcription, DNA-templated;GO:0006355, regulation of transcription, DNA-templated;GO:0009740, gibberellic acid mediated signaling pathway;GO:0040008, regulation of growth	-	-0.253518	-0.305125	0.185941	0.675478	0.0014649	0.489611	-0.088056	0.66024	-0.0133399	0.587546	0.528029	-0.204647	-0.106109	0.53952	-0.0911418	-0.70858	-0.615987	-0.070353	-0.844071	0.0818188	-0.649932	0.354779	-0.687399	-0.253136	0.155812	-0.595085	0.39751	2
T_42616_c3_g8	HB->HB-WOX	gi|356508136|ref|XP_003522816.1| PREDICTED: tRNA-dihydrouridine(47) synthase [NAD(P)(+)]-like isoform X2 [Glycine max] 0.0e+00	GO:0005829, cytosol;GO:0017150, tRNA dihydrouridine synthase activity;GO:0046872, metal ion binding;GO:0050660, flavin adenine dinucleotide binding	-	0.153505	-0.381781	-0.103995	0.483056	-0.053395	0.106994	-0.0286502	0.55757	-0.124461	0.339377	0.486176	-0.219987	0.146787	0.314438	0.231002	-0.703411	-0.775537	0.00525247	-0.578577	0.163209	-0.310748	0.316995	-0.435512	-0.40464	0.163764	-0.566661	0.238148	2
T_39591_c3_g3	MYB->MYB-related	gi|356549699|ref|XP_003543229.1| PREDICTED: ethylene-responsive transcription factor 4 [Glycine max] 3.7e-35	GO:0003677, DNA binding;GO:0003700, DNA binding transcription factor activity;GO:0005634, nucleus;GO:0006351, transcription, DNA-templated;GO:0009873, ethylene-activated signaling pathway;GO:0009908, flower development;GO:0010102, lateral root morphogenesis;GO:0010432, bract development;GO:0010451, floral meristem growth;GO:0010582, floral meristem determinacy;GO:0044212, transcription regulatory…	-	0.104846	0.425101	-0.0926118	-0.55648	0.0377734	-0.199349	0.00476722	-0.518031	0.0490535	-0.291523	-0.577956	0.380771	0.0239856	-0.22469	-0.133745	0.823196	0.773527	-0.0399759	0.687835	-0.25462	0.38275	-0.441791	0.568014	0.353632	-0.0222579	0.692744	-0.364416	2
T_45520_c2_g1	NF-Y->NF-YC	gi|734364283|gb|KHN17184.1| Transcription factor bHLH74 [Glycine soja] 2.3e-179	GO:0003677, DNA binding;GO:0003700, DNA binding transcription factor activity;GO:0005634, nucleus;GO:0006351, transcription, DNA-templated;GO:0006355, regulation of transcription, DNA-templated;GO:0009637, response to blue light;GO:0040008, regulation of growth	-	-0.255408	-0.00244948	0.487784	0.543197	0.100201	0.517341	0.393283	0.454901	-0.201141	0.521763	0.315934	-0.190831	0.0847428	0.348963	-0.722304	-0.492625	-0.232745	-0.206941	-0.664992	-0.340901	-0.658695	-0.129818	-0.710967	-0.260313	-0.265422	-0.576853	0.045287	2
T_45639_c0_g1	LOB	gi|356557062|ref|XP_003546837.1| PREDICTED: protein SHORT-ROOT-like [Glycine max] 2.1e-200	GO:0003700, DNA binding transcription factor activity;GO:0005634, nucleus;GO:0005769, early endosome;GO:0005770, late endosome;GO:0006351, transcription, DNA-templated;GO:0006355, regulation of transcription, DNA-templated;GO:0008356, asymmetric cell division;GO:0009956, radial pattern formation;GO:0032350, regulation of hormone metabolic process;GO:0043565, sequence-specific DNA binding;GO:00459…	-	0.0738784	0.145967	-0.133146	-0.561199	0.2153	-0.461234	-0.0365401	-0.404506	0.573072	-0.283489	-0.133059	0.225007	-0.152142	-0.466274	0.410212	0.384603	0.153151	0.362876	0.790013	0.384085	0.73097	0.0797145	0.685275	0.187983	0.143706	0.428694	-0.00850266	2
T_41350_c7_g3	LOB	gi|571477469|ref|XP_006587267.1| PREDICTED: DNA-directed primase/polymerase protein isoform X2 [Glycine max] 2.7e-163	GO:0003682, chromatin binding;GO:0003887, DNA-directed DNA polymerase activity;GO:0003896, DNA primase activity;GO:0005634, nucleus;GO:0005759, mitochondrial matrix;GO:0006264, mitochondrial DNA replication;GO:0009411, response to UV;GO:0019985, translesion synthesis	-	0.162469	-0.228861	-0.486037	-0.0621015	0.0919906	-0.373364	-0.512699	0.0962835	0.0431322	-0.0290592	0.0234339	-0.196276	-0.221229	-0.204697	0.854155	0.148867	-0.152042	0.282646	0.216256	0.708885	0.332127	0.354543	0.363579	0.189363	0.280782	0.118978	0.396667	2
T_39824_c1_g2	HB->HB-other	gi|571451623|ref|XP_006578792.1| PREDICTED: zinc finger CCCH domain-containing protein 38 isoform X1 [Glycine max] 0.0e+00	GO:0003677, DNA binding;GO:0046872, metal ion binding	-	-0.0676667	0.279082	0.713145	0.146744	0.157741	0.317442	0.587154	-0.0175632	0.210002	0.0899725	0.458631	0.228925	0.354498	0.289292	-0.718082	-0.527981	-0.274038	-0.0886388	-0.328955	-0.405398	-0.306539	-0.114467	-0.471057	-0.4387	-0.334131	-0.421789	-0.165292	2
T_41680_c0_g2	NAC	gi|571546980|ref|XP_006602590.1| PREDICTED: myb-like protein A [Glycine max] 3.8e-235	GO:0003677, DNA binding;GO:0005634, nucleus	-	-0.152433	0.366957	0.734207	0.569754	0.368111	0.452095	0.384888	0.407749	0.0695957	0.49183	0.475908	0.152465	0.244842	0.550277	-0.7562	-0.455384	-0.24561	-0.0228596	-0.488889	-0.289305	-0.554461	-0.191161	-0.6002	-0.396584	-0.409191	-0.560408	0.0981229	2
T_44649_c1_g3	C2H2	gi|356574629|ref|XP_003555448.1| PREDICTED: protein indeterminate-domain 5, chloroplastic-like [Glycine max] 2.6e-209	GO:0003676, nucleic acid binding;GO:0003677, DNA binding;GO:0003700, DNA binding transcription factor activity;GO:0006351, transcription, DNA-templated;GO:0009507, chloroplast;GO:0046872, metal ion binding	-	-0.363669	-0.137336	0.653671	0.260952	0.17817	0.529319	0.437906	0.318042	0.247066	0.3968	0.597633	-0.169695	-0.0852649	0.271175	-0.565879	-0.726425	-0.50334	-0.204598	-0.491045	-0.242032	-0.521239	0.0969948	-0.711156	-0.403015	0.0125387	-0.661154	0.0556922	2
T_44021_c0_g2	TCP	gi|571558670|ref|XP_003553569.2| PREDICTED: uncharacterized protein LOC100803083 isoform X1 [Glycine max] 2.0e-73	-	-	-0.739407	-0.215591	0.451745	0.455422	-0.0314376	0.579359	0.0981547	0.363341	0.341332	0.476954	0.435296	-0.180051	-0.440321	0.350963	-0.469354	-0.573712	-0.29724	-0.161829	-0.510856	-0.116893	-0.648264	0.285367	-0.718267	-0.255955	0.201292	-0.478337	0.328182	2
T_38938_c1_g2	MADS->MADS-MIKC	gi|356536669|ref|XP_003536859.1| PREDICTED: transcription factor MYB108 [Glycine max] 1.5e-72	GO:0003677, DNA binding;GO:0003700, DNA binding transcription factor activity;GO:0005634, nucleus;GO:0006351, transcription, DNA-templated;GO:0006952, defense response;GO:0009620, response to fungus;GO:0009651, response to salt stress;GO:0009723, response to ethylene;GO:0009737, response to abscisic acid;GO:0009753, response to jasmonic acid	-	0.231355	0.49447	0.0248273	-0.40798	-0.0303738	-0.127109	0.157477	-0.474715	-0.25507	-0.3	-0.556567	0.419507	0.311499	-0.0723684	-0.417681	0.706332	0.763794	-0.174472	0.436492	-0.548735	0.16822	-0.627112	0.354281	0.185438	-0.236003	0.553475	-0.540729	2
T_39556_c3_g1	MYB->MYB-related	gi|356510463|ref|XP_003523957.1| PREDICTED: trihelix transcription factor ASIL2-like [Glycine max] 2.0e-114	GO:0003677, DNA binding;GO:0003700, DNA binding transcription factor activity;GO:0005634, nucleus;GO:0006351, transcription, DNA-templated;GO:0006355, regulation of transcription, DNA-templated;GO:0009793, embryo development ending in seed dormancy;GO:0010431, seed maturation	-	-0.357464	0.0883335	0.523578	0.584982	0.174435	0.651967	0.134184	0.470869	-0.0260042	0.524709	0.365158	-0.00252967	-0.0470446	0.606211	-0.673191	-0.457322	-0.222443	-0.242671	-0.537944	-0.347569	-0.755524	-0.142265	-0.757002	-0.340477	0.0245325	-0.475351	0.0977166	2
T_44457_c1_g2	bZIP	gi|734397366|gb|KHN30121.1| Protein FAR1-RELATED SEQUENCE 4 [Glycine soja] 0.0e+00	GO:0005634, nucleus;GO:0006355, regulation of transcription, DNA-templated;GO:0008270, zinc ion binding	-	-0.124006	0.421971	0.743516	0.452126	0.347915	0.380457	0.454803	0.30641	0.0689891	0.397833	0.408925	0.29442	0.284591	0.514175	-0.806138	-0.402588	-0.196453	-0.0447684	-0.491493	-0.385714	-0.500321	-0.346334	-0.562665	-0.246784	-0.425181	-0.470848	-0.0451999	2
T_45007_c0_g1	C2H2	gi|1012333293|gb|KYP44692.1| Protein FAR1-RELATED SEQUENCE 5, partial [Cajanus cajan] 4.2e-138	GO:0005634, nucleus;GO:0006355, regulation of transcription, DNA-templated;GO:0008270, zinc ion binding	-	-0.285555	0.0512032	0.729418	0.424039	0.297889	0.462749	0.290634	0.364159	0.035997	0.484897	0.486503	0.186113	0.109802	0.543658	-0.645268	-0.626459	-0.419352	-0.166116	-0.662592	-0.360614	-0.611616	-0.144636	-0.731434	-0.314284	-0.0182802	-0.518472	-0.0651209	2
T_42845_c1_g4	LOB	gi|571465435|ref|XP_006583366.1| PREDICTED: MADS-box protein SOC1-like isoform X2 [Glycine max] 4.4e-48	GO:0000060, protein import into nucleus, translocation;GO:0003677, DNA binding;GO:0003700, DNA binding transcription factor activity;GO:0005634, nucleus;GO:0005737, cytoplasm;GO:0006351, transcription, DNA-templated;GO:0008134, transcription factor binding;GO:0009409, response to cold;GO:0009739, response to gibberellin;GO:0009908, flower development;GO:0009911, positive regulation of flower deve…	-	-0.221591	0.190688	0.439833	0.55461	-0.118923	0.38362	0.245022	0.242364	-0.237976	0.304515	0.225565	0.121482	0.208684	0.523693	-0.704605	-0.405883	-0.100823	-0.143145	-0.753588	-0.466842	-0.686274	-0.191172	-0.675121	-0.188547	-0.373752	-0.440714	0.042316	2
T_36153_c0_g1	WRKY	gi|356513451|ref|XP_003525427.1| PREDICTED: protein BASIC PENTACYSTEINE4-like [Glycine max] 2.3e-167	GO:0003677, DNA binding;GO:0005634, nucleus;GO:0006351, transcription, DNA-templated;GO:0006355, regulation of transcription, DNA-templated;GO:0009723, response to ethylene;GO:0042803, protein homodimerization activity;GO:0050793, regulation of developmental process	-	-0.166417	-0.29501	0.061462	0.729422	-0.267167	0.214394	0.020566	0.562531	-0.243804	0.344885	0.43356	-0.279807	0.0656607	0.354767	-0.199098	-0.651565	-0.454414	-0.179214	-0.776079	-0.0419543	-0.648627	0.260175	-0.690858	-0.415433	-0.162688	-0.652914	0.321477	2
T_46971_c3_g1	HB->HB-HD-ZIP	gi|356546860|ref|XP_003541840.1| PREDICTED: scarecrow-like protein 1 [Glycine max] 1.8e-69	GO:0003700, DNA binding transcription factor activity;GO:0005634, nucleus;GO:0006351, transcription, DNA-templated;GO:0006355, regulation of transcription, DNA-templated;GO:0043565, sequence-specific DNA binding	-	0.112889	0.4076	0.262183	-0.327581	-0.0994001	0.0388688	0.414796	-0.519264	-0.25375	-0.38568	-0.406081	0.201362	0.366975	-0.187676	-0.71113	0.423789	0.65596	-0.112638	0.201383	-0.716839	0.0618652	-0.590295	0.132305	0.0746243	-0.514021	0.249195	-0.595735	2
T_42610_c1_g2	HB->HB-WOX	gi|593459874|ref|XP_007140690.1| hypothetical protein PHAVU_008G133600g [Phaseolus vulgaris] 5.4e-130	GO:0003677, DNA binding;GO:0003700, DNA binding transcription factor activity;GO:0005634, nucleus;GO:0006351, transcription, DNA-templated;GO:0006355, regulation of transcription, DNA-templated;GO:0009637, response to blue light	-	0.136423	-0.18702	-0.186871	-0.0950406	0.464353	-0.0337781	-0.335973	0.252883	0.504295	0.196198	0.315608	-0.134478	-0.250375	-0.146696	0.701099	-0.0742578	-0.441379	0.533473	0.191884	0.7523	0.400093	0.39671	0.36153	0.14205	0.379415	-0.00696114	0.367551	2
T_43310_c0_g1	CSD	gi|1012322672|gb|KYP34933.1| B3 domain-containing transcription factor VRN1 [Cajanus cajan] 1.5e-175	GO:0003677, DNA binding;GO:0005634, nucleus;GO:0005654, nucleoplasm;GO:0006351, transcription, DNA-templated;GO:0006355, regulation of transcription, DNA-templated;GO:0009909, regulation of flower development;GO:0010048, vernalization response	-	-0.00163244	0.332445	0.78554	0.305753	0.255831	0.255625	0.506102	0.117532	-0.213101	0.253037	0.204757	0.148183	0.418605	0.285817	-0.864665	-0.285051	0.00234139	-0.254224	-0.335668	-0.539967	-0.403439	-0.380778	-0.483337	-0.338624	-0.582407	-0.456453	-0.250392	2
T_42433_c2_g5	GARP->GARP-G2-like	gi|659090303|ref|XP_008445943.1| PREDICTED: dr1-associated corepressor [Cucumis melo] 8.8e-30	GO:0000122, negative regulation of transcription by RNA polymerase II;GO:0003677, DNA binding;GO:0003700, DNA binding transcription factor activity;GO:0003714, transcription corepressor activity;GO:0005634, nucleus;GO:0006351, transcription, DNA-templated	-	-0.161161	0.179323	0.705633	0.313182	0.179968	0.514689	0.510308	0.191856	-0.145034	0.333315	0.285174	0.0361484	0.243255	0.349182	-0.907543	-0.434948	-0.141184	-0.191606	-0.562363	-0.615167	-0.57276	-0.380826	-0.66341	-0.230786	-0.33902	-0.527356	-0.226561	2
T_39855_c1_g1	MYB->MYB	gi|571474019|ref|XP_003532145.2| PREDICTED: zinc finger CCCH domain-containing protein 18-like [Glycine max] 4.4e-204	GO:0003676, nucleic acid binding;GO:0003677, DNA binding;GO:0046872, metal ion binding	-	-0.0987172	0.206486	0.68233	0.625465	0.392661	0.47982	0.260547	0.524043	-0.103646	0.472733	0.507554	-0.0702944	0.216793	0.466456	-0.709968	-0.453163	-0.244828	-0.0515836	-0.56706	-0.313514	-0.635231	-0.266695	-0.67296	-0.353155	-0.434814	-0.721479	0.0778064	2
T_43943_c4_g1	AP2/ERF->AP2/ERF-ERF	gi|947104548|gb|KRH52931.1| hypothetical protein GLYMA_06G095700 [Glycine max] 9.7e-61	GO:0000900, translation repressor activity, mRNA regulatory element binding;GO:0003677, DNA binding;GO:0003700, DNA binding transcription factor activity;GO:0005634, nucleus;GO:0006351, transcription, DNA-templated;GO:0009266, response to temperature stimulus;GO:0009910, negative regulation of flower development;GO:0030154, cell differentiation;GO:0045892, negative regulation of transcription, DN…	-	-0.294149	0.0916883	0.483043	0.500334	-0.0250762	0.433758	0.28242	0.323625	-0.0371158	0.36622	0.334904	0.272936	0.142339	0.61958	-0.676304	-0.548064	-0.296063	-0.228547	-0.721954	-0.48801	-0.68217	-0.182556	-0.736417	-0.262455	-0.0437061	-0.387837	-0.0744474	2
T_44885_c0_g5	NAC	gi|1012365656|gb|KYP76838.1| Homeobox-leucine zipper protein HOX32 [Cajanus cajan] 2.8e-32	GO:0003677, DNA binding;GO:0003700, DNA binding transcription factor activity;GO:0005634, nucleus;GO:0006351, transcription, DNA-templated;GO:0008289, lipid binding;GO:0009855, determination of bilateral symmetry;GO:0009944, polarity specification of adaxial/abaxial axis;GO:0009955, adaxial/abaxial pattern specification;GO:0010014, meristem initiation;GO:0010072, primary shoot apical meristem spe…	-	-0.0330104	-0.19779	-0.243527	0.12568	0.377007	0.11152	-0.589894	0.392657	0.352769	0.381582	0.348343	-0.0921651	-0.396595	0.194113	0.716301	-0.131684	-0.456795	0.3162	0.00733695	0.771823	0.0347968	0.43383	0.0778774	0.0774029	0.660774	-0.00352944	0.559113	2
T_41352_c0_g1	LOB	gi|356543598|ref|XP_003540247.1| PREDICTED: uncharacterized protein LOC100810396 [Glycine max] 7.8e-228	GO:0003677, DNA binding;GO:0003700, DNA binding transcription factor activity;GO:0005634, nucleus;GO:0006351, transcription, DNA-templated;GO:0006355, regulation of transcription, DNA-templated	-	-0.193577	0.117108	0.682393	0.430978	0.157312	0.426544	0.473004	0.327188	-0.0688997	0.324704	0.515496	0.0840184	0.226364	0.496332	-0.737035	-0.66146	-0.400639	-0.27566	-0.626018	-0.420873	-0.645232	-0.16979	-0.780186	-0.47794	-0.220122	-0.590062	-0.0847468	2
T_43259_c1_g2	MYB->MYB	gi|734430887|gb|KHN45670.1| Putative WRKY transcription factor 2 [Glycine soja] 1.3e-309	GO:0003700, DNA binding transcription factor activity;GO:0005634, nucleus;GO:0006351, transcription, DNA-templated;GO:0006355, regulation of transcription, DNA-templated;GO:0009555, pollen development;GO:0009942, longitudinal axis specification;GO:0030010, establishment of cell polarity;GO:0043565, sequence-specific DNA binding	-	0.0527096	0.244307	0.749152	0.388923	0.461458	0.568353	0.447074	0.384611	-0.0171921	0.441955	0.488852	-0.0309256	0.345804	0.357722	-0.773361	-0.430229	-0.235725	-0.0847024	-0.473218	-0.347905	-0.479258	-0.251485	-0.539917	-0.324328	-0.420924	-0.609368	-0.0847602	2
T_45890_c4_g1	HB->HB-HD-ZIP	gi|734360950|gb|KHN15531.1| Transcription factor HBP-1b(c1) [Glycine soja] 2.3e-222	GO:0003700, DNA binding transcription factor activity;GO:0005634, nucleus;GO:0006351, transcription, DNA-templated;GO:0043565, sequence-specific DNA binding	K14431-ko04075 Plant hormone signal transduction	-0.0896978	0.254208	-0.18222	-0.669385	-0.307393	-0.379816	0.0646785	-0.762224	0.236703	-0.566688	-0.522696	0.36327	-0.117541	-0.347407	0.115195	0.602245	0.63241	-0.182201	0.686197	-0.0240858	0.496279	0.00208986	0.552786	0.323001	0.066444	0.774919	-0.214233	2
T_43643_c0_g1	MADS->MADS-M-type	gi|571508161|ref|XP_006595949.1| PREDICTED: B3 domain-containing protein Os01g0723500-like [Glycine max] 2.5e-138	GO:0003677, DNA binding;GO:0005634, nucleus;GO:0006351, transcription, DNA-templated;GO:0006355, regulation of transcription, DNA-templated	-	-0.0901999	0.244758	0.646765	0.617513	0.281156	0.527722	0.412892	0.483435	-0.123669	0.511533	0.41001	0.0668469	0.290697	0.557107	-0.798606	-0.512963	-0.292295	-0.10822	-0.651587	-0.431377	-0.641452	-0.305398	-0.702491	-0.314557	-0.37912	-0.622581	-0.0244778	2
T_44013_c1_g1	AP2/ERF->AP2/ERF-ERF	gi|947103293|gb|KRH51676.1| hypothetical protein GLYMA_06G022300 [Glycine max] 1.3e-47	GO:0003700, DNA binding transcription factor activity;GO:0005634, nucleus;GO:0006351, transcription, DNA-templated;GO:0009737, response to abscisic acid;GO:0009738, abscisic acid-activated signaling pathway;GO:0043565, sequence-specific DNA binding	-	0.206504	0.230354	-0.244812	-0.555194	0.113585	-0.603405	-0.195574	-0.478015	0.378132	-0.433749	-0.199521	0.446656	0.0309432	-0.303644	0.53206	0.48974	0.221968	0.467147	0.585756	0.317756	0.714563	0.0302766	0.761998	0.270221	0.0674658	0.5851	-0.066811	2
T_44492_c0_g2	MYB->MYB	gi|1012334787|gb|KYP46137.1| Zinc finger and SCAN domain-containing protein 29 [Cajanus cajan] 3.9e-63	GO:0003700, DNA binding transcription factor activity;GO:0005634, nucleus;GO:0005730, nucleolus;GO:0006351, transcription, DNA-templated;GO:0006355, regulation of transcription, DNA-templated;GO:0016592, mediator complex;GO:0043565, sequence-specific DNA binding	-	-0.077418	0.0308682	0.516208	0.168131	-0.0926806	0.267599	0.524721	-0.0442326	-0.1653	0.0343528	0.00273433	0.0415343	0.357675	0.0304835	-0.840869	-0.291077	0.0422929	-0.178435	-0.32589	-0.719315	-0.262682	-0.296444	-0.373073	-0.274925	-0.440363	-0.318881	-0.460985	2
T_40961_c0_g2	AP2/ERF->AP2/ERF-AP2	gi|571487903|ref|XP_006590775.1| PREDICTED: uncharacterized protein LOC100800973 isoform X1 [Glycine max] 0.0e+00	GO:0005634, nucleus;GO:0006351, transcription, DNA-templated;GO:0006355, regulation of transcription, DNA-templated;GO:0008270, zinc ion binding;GO:0009707, chloroplast outer membrane;GO:0016021, integral component of membrane	-	-0.192906	0.307208	0.73783	0.389195	0.208564	0.379885	0.507167	0.271634	0.0270932	0.3334	0.459841	0.227793	0.245917	0.530084	-0.789047	-0.484431	-0.227141	-0.245715	-0.542088	-0.437926	-0.590762	-0.232768	-0.669122	-0.354722	-0.345846	-0.494489	-0.0554696	2
T_43939_c4_g1	AP2/ERF->AP2/ERF-ERF	gi|955359563|ref|XP_014621421.1| PREDICTED: protein SCARECROW-like [Glycine max] 1.2e-271	GO:0003700, DNA binding transcription factor activity;GO:0005634, nucleus;GO:0006351, transcription, DNA-templated;GO:0006355, regulation of transcription, DNA-templated;GO:0008356, asymmetric cell division;GO:0009630, gravitropism;GO:0009956, radial pattern formation;GO:0043565, sequence-specific DNA binding;GO:0048366, leaf development;GO:0051457, maintenance of protein location in nucleus;GO:0…	-	0.119024	0.45321	0.173705	-0.611513	0.149876	-0.216011	0.208466	-0.592994	0.193514	-0.355624	-0.416894	0.391814	0.146008	-0.326414	-0.272265	0.685682	0.715305	-0.104818	0.765785	-0.244768	0.458899	-0.347129	0.551167	0.156706	-0.172379	0.597243	-0.434429	2
T_39629_c2_g1	MYB->MYB-related	gi|950938332|ref|XP_014522771.1| PREDICTED: scarecrow-like protein 4 isoform X2 [Vigna radiata var. radiata] 1.8e-193	GO:0003700, DNA binding transcription factor activity;GO:0005634, nucleus;GO:0006351, transcription, DNA-templated;GO:0006355, regulation of transcription, DNA-templated;GO:0043565, sequence-specific DNA binding	-	0.129351	-0.0519605	-0.280916	-0.371547	0.22615	-0.436912	-0.328936	-0.178379	0.433113	-0.173653	0.0243941	-0.0280786	-0.2028	-0.42855	0.717897	0.318799	0.045341	0.365311	0.581674	0.714462	0.616539	0.388791	0.636636	0.169601	0.182577	0.310807	0.28714	2
T_41402_c3_g3	C3H	gi|593698032|ref|XP_007149489.1| hypothetical protein PHAVU_005G074700g [Phaseolus vulgaris] 1.2e-29	GO:0003677, DNA binding;GO:0003700, DNA binding transcription factor activity;GO:0005634, nucleus;GO:0006351, transcription, DNA-templated;GO:0009723, response to ethylene;GO:0009737, response to abscisic acid;GO:0009864, induced systemic resistance, jasmonic acid mediated signaling pathway;GO:0009873, ethylene-activated signaling pathway;GO:0010105, negative regulation of ethylene-activated sign…	-	0.112473	0.435179	-0.105528	-0.498552	0.133141	-0.238592	-0.0864029	-0.434014	0.0856532	-0.220983	-0.538063	0.397272	-0.00370928	-0.197076	-0.0407771	0.856196	0.759454	0.0223986	0.68657	-0.141516	0.398134	-0.418581	0.602239	0.406481	-0.0085686	0.684508	-0.277112	2
T_45020_c0_g1	FAR1	gi|1012359090|gb|KYP70274.1| Protein PPLZ02 [Cajanus cajan] 1.8e-62	GO:0003677, DNA binding;GO:0003700, DNA binding transcription factor activity;GO:0005634, nucleus;GO:0006351, transcription, DNA-templated	-	-0.154326	-0.59959	-0.113584	0.67456	0.0103986	0.300391	-0.304677	0.705693	-0.0736062	0.510757	0.441143	-0.514052	-0.206985	0.200319	0.241642	-0.688416	-0.711059	0.112631	-0.588951	0.307011	-0.406283	0.425426	-0.511702	-0.292354	0.297803	-0.651445	0.424843	2
T_45727_c1_g3	B3->B3	gi|959092909|ref|NP_001304640.1| ABSCISIC ACID-INSENSITIVE 5-like protein 2 [Glycine max] 2.5e-121	GO:0003700, DNA binding transcription factor activity;GO:0005634, nucleus;GO:0006351, transcription, DNA-templated;GO:0009737, response to abscisic acid;GO:0009738, abscisic acid-activated signaling pathway;GO:0043565, sequence-specific DNA binding	K14432-ko04075 Plant hormone signal transduction	-0.41825	-0.218755	0.41183	0.658761	0.115349	0.391793	-0.185909	0.543502	-0.0397695	0.596777	0.534694	-0.0276709	-0.102571	0.585787	-0.312268	-0.569817	-0.353365	-0.274741	-0.68529	-0.0765867	-0.798718	0.205705	-0.79775	-0.426041	0.250462	-0.533513	0.308182	2
T_40201_c1_g1	bHLH	gi|571483671|ref|XP_006589312.1| PREDICTED: DELLA protein RGA-like [Glycine max] 1.9e-235	GO:0000989, transcription factor activity, transcription factor binding;GO:0003700, DNA binding transcription factor activity;GO:0005634, nucleus;GO:0006351, transcription, DNA-templated;GO:0006355, regulation of transcription, DNA-templated;GO:0006808, regulation of nitrogen utilization;GO:0007275, multicellular organism development;GO:0009723, response to ethylene;GO:0009737, response to abscis…	K14494-ko04075 Plant hormone signal transduction	0.053433	0.205727	-0.344854	-0.558202	0.0765825	-0.30225	-0.376594	-0.424108	0.185133	-0.338563	-0.42604	0.111899	-0.291522	-0.365329	0.412175	0.772554	0.562731	0.205155	0.760678	0.285431	0.511453	-0.0911396	0.693937	0.408313	0.181817	0.651546	0.0153253	2
T_38194_c0_g1	Tify	gi|734420210|gb|KHN40716.1| Nodulation-signaling pathway 2 protein [Glycine soja] 3.5e-271	GO:0005783, endoplasmic reticulum;GO:0006351, transcription, DNA-templated;GO:0006355, regulation of transcription, DNA-templated;GO:0009877, nodulation;GO:0031965, nuclear membrane	-	0.213272	0.50401	-0.246338	-0.481827	-0.197089	-0.553536	-0.11003	-0.667037	0.0574633	-0.619751	-0.533455	0.692903	0.218779	-0.100024	0.0874257	0.713955	0.653493	0.00439595	0.692129	-0.199592	0.467686	-0.366014	0.602964	0.180344	-0.0476412	0.782912	-0.356124	2
T_39795_c2_g4	HB->HB-HD-ZIP	gi|593690198|ref|XP_007145700.1| hypothetical protein PHAVU_007G260900g [Phaseolus vulgaris] 3.7e-79	GO:0003700, DNA binding transcription factor activity;GO:0005634, nucleus;GO:0006351, transcription, DNA-templated;GO:0008283, cell proliferation;GO:0009585, red, far-red light phototransduction;GO:0009641, shade avoidance;GO:0009733, response to auxin;GO:0009735, response to cytokinin;GO:0009826, unidimensional cell growth;GO:0010016, shoot system morphogenesis;GO:0010017, red or far-red light s…	-	0.267387	0.211895	-0.15138	-0.667815	0.309925	-0.437718	-0.195372	-0.45097	0.331626	-0.339795	-0.178099	0.245195	0.00609266	-0.431075	0.44507	0.641681	0.406542	0.204362	0.793534	0.388858	0.679196	0.0447703	0.779599	0.216623	0.133877	0.615034	-0.0860285	2
T_39795_c2_g6	HB->HB-HD-ZIP	gi|1012332931|gb|KYP44343.1| Homeobox-leucine zipper protein HAT7 [Cajanus cajan] 2.0e-131	GO:0003677, DNA binding;GO:0003700, DNA binding transcription factor activity;GO:0005634, nucleus;GO:0006351, transcription, DNA-templated;GO:0043565, sequence-specific DNA binding	-	-0.591578	-0.467209	0.12362	0.375502	0.0209703	0.46599	-0.0867267	0.46228	0.463524	0.515277	0.487937	-0.191415	-0.528543	0.295942	0.089887	-0.727314	-0.70237	0.0741423	-0.536454	0.282033	-0.382359	0.524017	-0.532813	-0.0976987	0.594432	-0.375733	0.422834	2
T_41587_c3_g4	B3->B3	gi|356507664|ref|XP_003522584.1| PREDICTED: nodulation-signaling pathway 2 protein [Glycine max] 5.9e-216	GO:0003700, DNA binding transcription factor activity;GO:0005634, nucleus;GO:0005783, endoplasmic reticulum;GO:0006351, transcription, DNA-templated;GO:0006355, regulation of transcription, DNA-templated;GO:0009877, nodulation;GO:0031965, nuclear membrane;GO:0043565, sequence-specific DNA binding	-	0.0487925	0.176429	-0.0464812	-0.700468	0.215277	-0.18719	0.0798227	-0.462848	0.503673	-0.304037	-0.2661	0.179187	-0.168636	-0.463378	0.145525	0.525081	0.369336	0.129171	0.849592	0.114263	0.640209	-0.0821698	0.650682	0.240442	0.186241	0.543724	-0.235872	2
T_39863_c1_g5	MYB->MYB	gi|965657212|dbj|BAT73631.1| hypothetical protein VIGAN_01113900 [Vigna angularis var. angularis] 1.1e-53	GO:0003700, DNA binding transcription factor activity;GO:0009845, seed germination;GO:0043565, sequence-specific DNA binding;GO:0044212, transcription regulatory region DNA binding;GO:0046982, protein heterodimerization activity	-	-0.162634	0.196714	0.735829	0.419226	0.186284	0.448952	0.517803	0.232688	-0.139733	0.320956	0.309717	-0.0392192	0.270729	0.292905	-0.87739	-0.471786	-0.166425	-0.115791	-0.512134	-0.460789	-0.503584	-0.213645	-0.597395	-0.401639	-0.520016	-0.553917	-0.120878	2
T_42538_c1_g4	bHLH	gi|951020931|ref|XP_014512537.1| PREDICTED: WUSCHEL-related homeobox 8-like isoform X1 [Vigna radiata var. radiata] 7.5e-145	GO:0003677, DNA binding;GO:0003700, DNA binding transcription factor activity;GO:0005634, nucleus;GO:0006351, transcription, DNA-templated;GO:0007275, multicellular organism development	-	-0.0591871	0.359844	0.840464	0.318596	0.423914	0.345292	0.370951	0.149251	-0.0249943	0.249958	0.288769	0.22713	0.388152	0.299418	-0.909894	-0.223212	0.0378838	0.000680378	-0.302693	-0.551681	-0.380737	-0.424479	-0.410823	-0.359628	-0.513526	-0.410954	-0.278836	2
T_44331_c1_g1	C2H2	gi|734419355|gb|KHN40076.1| Zinc finger CCCH domain-containing protein 66 [Glycine soja] 0.0e+00	GO:0003677, DNA binding;GO:0003700, DNA binding transcription factor activity;GO:0006355, regulation of transcription, DNA-templated;GO:0046872, metal ion binding	-	0.711343	0.428345	-0.410159	-0.524746	-0.107454	-0.63363	0.00992914	-0.601298	-0.218696	-0.619102	-0.491674	0.358716	0.52133	-0.336074	0.327472	0.639443	0.44495	0.169965	0.643315	0.0203848	0.692184	-0.29364	0.771958	0.184825	-0.316458	0.585612	-0.330085	2
T_38505_c0_g1	C2H2	gi|356560181|ref|XP_003548373.1| PREDICTED: zinc finger CCCH domain-containing protein 62-like isoform X1 [Glycine max] 3.0e-107	GO:0003677, DNA binding;GO:0046872, metal ion binding	-	-0.4198	-0.256559	0.258869	0.585668	-0.307812	0.214247	0.29745	0.388968	-0.13805	0.3122	0.310193	-0.188349	-0.0692253	0.366686	-0.348866	-0.732918	-0.473629	-0.371039	-0.581085	-0.162255	-0.582495	0.294486	-0.737349	-0.561669	-0.05818	-0.528203	0.189345	2
T_23095_c0_g1	C2H2	gi|951022796|ref|XP_014513015.1| PREDICTED: transcription repressor OFP13 [Vigna radiata var. radiata] 3.0e-32	GO:0005634, nucleus;GO:0006351, transcription, DNA-templated;GO:0045892, negative regulation of transcription, DNA-templated	-	-0.0266161	0.0323424	-0.0406319	-0.625529	0.152005	-0.609902	0.0279649	-0.516378	0.312932	-0.315175	-0.334832	0.207382	-0.0943302	-0.641615	0.226326	0.500611	0.369505	0.324226	0.696762	0.159533	0.73068	-0.0306912	0.701862	0.220315	-0.00904066	0.493282	-0.237757	2
T_42266_c0_g1	bHLH	gi|356559901|ref|XP_003548234.1| PREDICTED: transcription factor bHLH118-like [Glycine max] 1.2e-97	GO:0000977, RNA polymerase II regulatory region sequence-specific DNA binding;GO:0003677, DNA binding;GO:0006351, transcription, DNA-templated;GO:0006357, regulation of transcription by RNA polymerase II;GO:0090575, RNA polymerase II transcription factor complex	-	-0.220618	0.281284	0.739568	0.420506	0.262703	0.332544	0.319707	0.216825	0.0827389	0.336844	0.364243	0.363156	0.275624	0.465787	-0.83229	-0.402602	-0.150753	0.0349139	-0.521796	-0.515004	-0.500963	-0.323094	-0.548804	-0.323604	-0.310421	-0.413275	-0.159845	2
T_42196_c0_g7	bHLH	gi|356550347|ref|XP_003543549.1| PREDICTED: transcription factor bHLH122 [Glycine max] 1.8e-15	GO:0001046, core promoter sequence-specific DNA binding;GO:0001228, transcriptional activator activity, RNA polymerase II transcription regulatory region sequence-specific DNA binding;GO:0003700, DNA binding transcription factor activity;GO:0005634, nucleus;GO:0006355, regulation of transcription, DNA-templated;GO:0006366, transcription by RNA polymerase II;GO:0010119, regulation of stomatal move…	-	-0.187335	0.182344	0.689245	0.495978	0.135642	0.510986	0.332652	0.320458	0.0135385	0.282982	0.582477	0.0104217	0.227629	0.507096	-0.718549	-0.540211	-0.219013	-0.258281	-0.624222	-0.34015	-0.69348	-0.0211545	-0.732741	-0.445007	-0.368346	-0.611073	0.0946334	2
T_46535_c1_g1	DDT	gi|356546621|ref|XP_003541723.1| PREDICTED: uncharacterized protein LOC100777465 isoform X1 [Glycine max] 0.0e+00	GO:0003677, DNA binding;GO:0003700, DNA binding transcription factor activity;GO:0005634, nucleus;GO:0006351, transcription, DNA-templated;GO:0006355, regulation of transcription, DNA-templated;GO:0009908, flower development	-	-0.267223	0.0441657	0.68016	0.279111	0.0699435	0.473568	0.406877	0.188197	-0.0681999	0.256958	0.465818	-0.092187	0.117071	0.344035	-0.726195	-0.502125	-0.158591	-0.450987	-0.505451	-0.391866	-0.658578	-0.0151395	-0.73019	-0.447245	-0.213951	-0.529266	-0.0190788	2
T_41550_c1_g8	Trihelix	gi|593689250|ref|XP_007145244.1| hypothetical protein PHAVU_007G222800g [Phaseolus vulgaris] 1.3e-163	GO:0003677, DNA binding;GO:0003700, DNA binding transcription factor activity;GO:0005634, nucleus;GO:0006351, transcription, DNA-templated;GO:0006355, regulation of transcription, DNA-templated;GO:0009909, regulation of flower development;GO:0010200, response to chitin;GO:0042803, protein homodimerization activity;GO:0046621, negative regulation of organ growth;GO:0048441, petal development;GO:00…	-	-0.545231	0.154726	0.661282	0.438453	0.170524	0.511801	0.486246	0.283449	0.163538	0.403669	0.352744	0.0174532	-0.115045	0.401013	-0.740924	-0.467471	-0.162016	-0.261055	-0.493939	-0.25559	-0.582066	-0.0560156	-0.700067	-0.139116	-0.164772	-0.400962	0.103551	2
T_44724_c2_g4	B3->B3-ARF	gi|571512318|ref|XP_003544394.2| PREDICTED: auxin response factor 5-like [Glycine max] 0.0e+00	GO:0003677, DNA binding;GO:0003700, DNA binding transcription factor activity;GO:0005634, nucleus;GO:0006351, transcription, DNA-templated;GO:0006355, regulation of transcription, DNA-templated;GO:0009733, response to auxin;GO:0009734, auxin-activated signaling pathway;GO:0009793, embryo development ending in seed dormancy;GO:0009908, flower development;GO:0009942, longitudinal axis specification…	K14486-ko04075 Plant hormone signal transduction	0.79229	0.273061	-0.0914818	-0.313695	0.0738472	-0.460965	0.208562	-0.363068	-0.422395	-0.403973	-0.263127	0.147139	0.734306	-0.333393	0.0131841	0.292351	0.194291	0.117894	0.357643	-0.174942	0.486774	-0.383617	0.463702	-0.110284	-0.49999	0.140069	-0.476167	2
T_42650_c1_g2	bZIP	gi|920712781|gb|KOM54030.1| hypothetical protein LR48_Vigan09g268900 [Vigna angularis] 3.4e-49	GO:0003677, DNA binding;GO:0003700, DNA binding transcription factor activity;GO:0005634, nucleus;GO:0006351, transcription, DNA-templated;GO:0043565, sequence-specific DNA binding	K14432-ko04075 Plant hormone signal transduction	-0.418706	0.0719639	0.552366	0.382425	-0.0289475	0.336221	0.224155	0.246332	0.018011	0.311189	0.391968	0.213314	0.0183189	0.549968	-0.609238	-0.414269	-0.0976323	-0.522395	-0.536081	-0.343517	-0.714973	0.0217261	-0.719235	-0.358147	-0.00415844	-0.301369	0.049927	2
T_45818_c2_g1	FAR1	gi|356523487|ref|XP_003530369.1| PREDICTED: protein FAR1-RELATED SEQUENCE 3-like isoform X1 [Glycine max] 0.0e+00	GO:0005634, nucleus;GO:0006355, regulation of transcription, DNA-templated;GO:0008270, zinc ion binding;GO:0009506, plasmodesma	-	-0.224559	0.17114	0.744052	0.357766	0.285148	0.525053	0.47606	0.310403	0.134714	0.433324	0.464763	0.0431859	0.138889	0.380163	-0.791167	-0.549312	-0.325531	-0.059642	-0.465289	-0.380586	-0.503357	-0.149403	-0.60486	-0.422397	-0.261459	-0.561497	-0.0461735	2
T_42570_c2_g1	C3H	gi|965607335|dbj|BAT93826.1| hypothetical protein VIGAN_08036400 [Vigna angularis var. angularis] 1.6e-158	GO:0003700, DNA binding transcription factor activity;GO:0006355, regulation of transcription, DNA-templated;GO:0044212, transcription regulatory region DNA binding;GO:0046872, metal ion binding	-	-0.760827	-0.330416	0.167023	0.620249	-0.228039	0.534844	0.0118776	0.450422	0.169634	0.50267	0.272561	-0.27802	-0.53869	0.378123	-0.253293	-0.631541	-0.401013	-0.155575	-0.65258	0.0219891	-0.649368	0.348684	-0.750132	-0.0510397	0.268263	-0.445932	0.448541	2
T_44763_c1_g1	C2C2->C2C2-GATA	gi|593786125|ref|XP_007156103.1| hypothetical protein PHAVU_003G258900g [Phaseolus vulgaris] 7.8e-90	GO:0000977, RNA polymerase II regulatory region sequence-specific DNA binding;GO:0001085, RNA polymerase II transcription factor binding;GO:0001228, transcriptional activator activity, RNA polymerase II transcription regulatory region sequence-specific DNA binding;GO:0003682, chromatin binding;GO:0003700, DNA binding transcription factor activity;GO:0005634, nucleus;GO:0005667, transcription fact…	-	0.198836	0.395666	-0.0866428	-0.61701	0.250324	-0.435746	-0.118197	-0.525961	0.414747	-0.384009	-0.226942	0.414014	0.0138435	-0.286412	0.317559	0.590918	0.36653	0.310686	0.875319	0.247237	0.677396	-0.0599805	0.752054	0.072809	0.0881039	0.620743	-0.108219	2
T_42433_c1_g1	GARP->GARP-G2-like	gi|734329749|gb|KHN06404.1| Putative Myb family transcription factor [Glycine soja] 4.7e-177	GO:0003677, DNA binding;GO:0003700, DNA binding transcription factor activity;GO:0005634, nucleus;GO:0006351, transcription, DNA-templated;GO:0006355, regulation of transcription, DNA-templated	-	-0.342322	0.0152846	0.354121	0.480876	-0.12841	0.461226	0.544858	0.361288	-0.124354	0.360648	0.230388	-0.0823491	-0.0133232	0.452154	-0.613172	-0.640366	-0.442573	-0.114698	-0.716908	-0.427694	-0.57982	-0.155102	-0.729402	-0.178087	-0.19194	-0.529032	0.00708987	2
T_41408_c2_g3	NAC	gi|1012350205|gb|KYP61394.1| NAC domain-containing protein 8 [Cajanus cajan] 1.4e-215	GO:0003677, DNA binding;GO:0003700, DNA binding transcription factor activity;GO:0005634, nucleus;GO:0006351, transcription, DNA-templated;GO:0006355, regulation of transcription, DNA-templated;GO:0044212, transcription regulatory region DNA binding;GO:0045893, positive regulation of transcription, DNA-templated;GO:2000652, regulation of secondary cell wall biogenesis	-	-0.320507	0.0506215	0.645972	0.398332	0.178832	0.523752	0.395177	0.340844	0.115657	0.424942	0.5456	0.0702335	0.054931	0.488787	-0.656442	-0.684289	-0.466931	-0.075767	-0.712882	-0.337196	-0.623493	-0.0834336	-0.750045	-0.295757	-0.0822215	-0.580474	0.0264911	2
T_40475_c2_g2	bZIP	gi|947067490|gb|KRH16633.1| hypothetical protein GLYMA_14G167000 [Glycine max] 2.8e-157	GO:0003700, DNA binding transcription factor activity;GO:0005634, nucleus;GO:0006351, transcription, DNA-templated;GO:0042742, defense response to bacterium;GO:0043565, sequence-specific DNA binding	K14431-ko04075 Plant hormone signal transduction	-0.421701	0.00604738	0.601826	0.540882	0.0729392	0.543545	0.16073	0.410731	-0.0983457	0.485608	0.447541	0.00172006	-0.0222792	0.608766	-0.668788	-0.534739	-0.232836	-0.362313	-0.687774	-0.376956	-0.843419	-0.0280976	-0.851052	-0.41209	-0.0205402	-0.532304	0.115133	2
T_39965_c0_g1	NAC	gi|356555376|ref|XP_003546008.1| PREDICTED: NAC domain-containing protein 73-like [Glycine max] 1.0e-152	GO:0003677, DNA binding;GO:0003700, DNA binding transcription factor activity;GO:0005634, nucleus;GO:0006351, transcription, DNA-templated;GO:0006355, regulation of transcription, DNA-templated;GO:0044212, transcription regulatory region DNA binding;GO:0045893, positive regulation of transcription, DNA-templated;GO:2000652, regulation of secondary cell wall biogenesis	-	0.087871	0.297717	0.149071	-0.20201	-0.333957	0.105392	0.643241	-0.352177	-0.231571	-0.31127	-0.376867	0.227837	0.363052	-0.0329577	-0.728051	0.144121	0.375145	-0.294315	0.00337284	-0.817244	-0.0368094	-0.547718	-0.0558388	0.0472139	-0.425963	0.152164	-0.625659	2
T_42118_c0_g1	C2H2	gi|356538069|ref|XP_003537527.1| PREDICTED: uncharacterized protein LOC100785257 [Glycine max] 1.1e-196	GO:0046872, metal ion binding	-	0.0232449	-0.107927	0.167411	0.789278	0.298656	0.420302	-0.0164792	0.774169	-0.0425604	0.655662	0.487483	-0.254088	0.060029	0.421116	-0.0890512	-0.611875	-0.632802	0.169088	-0.637035	0.212876	-0.439597	0.111052	-0.522091	-0.169131	-0.0820811	-0.687352	0.394935	2
T_44347_c1_g3	C2C2->C2C2-Dof	gi|356504183|ref|XP_003520878.1| PREDICTED: dof zinc finger protein DOF2.5-like isoform X1 [Glycine max] 4.4e-110	GO:0003677, DNA binding;GO:0005634, nucleus;GO:0006351, transcription, DNA-templated;GO:0006355, regulation of transcription, DNA-templated;GO:0046872, metal ion binding	-	0.222367	0.274238	0.703408	0.406816	0.33242	0.358125	0.341953	0.275278	-0.245178	0.274131	0.430311	0.109414	0.574996	0.401484	-0.767635	-0.422384	-0.2151	-0.0402613	-0.521719	-0.533066	-0.488667	-0.396301	-0.535621	-0.465991	-0.530783	-0.63595	-0.225461	2
T_45971_c1_g2	Tify	gi|356498448|ref|XP_003518064.1| PREDICTED: transcription factor bHLH48-like [Glycine max] 2.4e-93	GO:0003677, DNA binding;GO:0003700, DNA binding transcription factor activity;GO:0005634, nucleus;GO:0006351, transcription, DNA-templated;GO:0006355, regulation of transcription, DNA-templated	-	0.252859	-0.0611063	-0.395168	-0.482889	-0.0296698	-0.586043	-0.0479504	-0.358744	0.39777	-0.30623	-0.216436	0.163013	0.00451537	-0.513773	0.613419	0.230447	-0.0557226	0.462885	0.612884	0.42106	0.832294	0.247924	0.753981	0.120599	0.126306	0.412902	-0.0375094	2
T_41871_c2_g5	bHLH	gi|924371551|gb|ALB75308.1| R2R3-MYB factor [Lablab purpureus] 5.2e-66	GO:0003677, DNA binding;GO:0003700, DNA binding transcription factor activity;GO:0005634, nucleus;GO:0006351, transcription, DNA-templated;GO:0009723, response to ethylene;GO:0009739, response to gibberellin;GO:0009751, response to salicylic acid;GO:0009753, response to jasmonic acid;GO:0010200, response to chitin;GO:0016021, integral component of membrane;GO:0046686, response to cadmium ion	-	-0.369002	0.4289	0.615155	0.469365	0.333689	0.580377	0.12078	0.328647	-0.125959	0.475904	0.247276	0.234088	-0.0373813	0.726566	-0.689724	-0.14468	0.0666027	-0.254669	-0.557763	-0.291148	-0.756684	-0.331434	-0.657823	0.0121634	-0.109052	-0.207532	0.123582	2
T_42108_c2_g1	AP2/ERF->AP2/ERF-ERF	gi|955334391|ref|XP_014634196.1| PREDICTED: NF-X1-type zinc finger protein NFXL1-like [Glycine max] 0.0e+00	GO:0000122, negative regulation of transcription by RNA polymerase II;GO:0000977, RNA polymerase II regulatory region sequence-specific DNA binding;GO:0001078, transcriptional repressor activity, RNA polymerase II proximal promoter sequence-specific DNA binding;GO:0005634, nucleus;GO:0006366, transcription by RNA polymerase II;GO:0008270, zinc ion binding;GO:0009642, response to light intensity;G…	-	0.586846	0.207881	-0.304799	-0.424125	0.0446767	-0.691266	-0.0610281	-0.460787	0.0408592	-0.474927	-0.335116	0.400859	0.424808	-0.363098	0.475	0.380501	0.12221	0.42335	0.539163	0.144709	0.807696	-0.139044	0.761793	0.182829	-0.170162	0.432214	-0.295601	2
T_43624_c0_g2	WRKY	gi|947118661|gb|KRH66910.1| hypothetical protein GLYMA_03G136100 [Glycine max] 2.5e-131	GO:0003677, DNA binding;GO:0003700, DNA binding transcription factor activity;GO:0005634, nucleus;GO:0006351, transcription, DNA-templated;GO:0007275, multicellular organism development;GO:0009873, ethylene-activated signaling pathway	-	-0.384939	-0.0320566	0.455137	0.475781	0.13277	0.514526	0.164671	0.568948	-0.0957498	0.490431	0.554	-0.265682	-0.240867	0.568574	-0.366401	-0.526936	-0.362825	-0.463718	-0.577387	-0.0648377	-0.81472	0.0832316	-0.830539	-0.346244	0.0203847	-0.613842	0.352332	2
T_44551_c3_g4	B3->B3-ARF	gi|950975352|ref|XP_014501082.1| PREDICTED: LOB domain-containing protein 25-like [Vigna radiata var. radiata] 2.4e-81	GO:0010199, organ boundary specification between lateral organs and the meristem	-	-0.836051	-0.397296	-0.00694782	0.285026	-0.193578	0.193644	-0.113007	0.265557	0.331374	0.333728	0.2363	-0.151624	-0.708437	0.233218	0.129691	-0.432595	-0.335328	-0.191287	-0.301124	0.308579	-0.391656	0.543476	-0.475039	-0.077832	0.60823	-0.076703	0.47587	2
T_40428_c1_g1	MYB->MYB	gi|965615111|dbj|BAU00744.1| hypothetical protein VIGAN_10236100 [Vigna angularis var. angularis] 6.5e-111	GO:0003677, DNA binding;GO:0003700, DNA binding transcription factor activity;GO:0005634, nucleus	-	0.28316	0.4662	-0.0500057	-0.465509	-0.133477	-0.359333	0.217592	-0.52715	-0.207479	-0.446112	-0.518291	0.305499	0.31523	-0.315465	-0.316684	0.729733	0.791626	-0.160368	0.552167	-0.382282	0.309966	-0.50489	0.474968	0.152226	-0.461686	0.500858	-0.442929	2
T_39926_c1_g1	MYB->MYB-related	gi|356500950|ref|XP_003519293.1| PREDICTED: pathogenesis-related genes transcriptional activator PTI6-like [Glycine max] 6.1e-98	GO:0003677, DNA binding;GO:0003700, DNA binding transcription factor activity;GO:0005634, nucleus;GO:0006351, transcription, DNA-templated;GO:0006952, defense response	-	0.201498	0.643523	-0.0384455	-0.438267	0.181778	-0.141452	-0.0265438	-0.473376	-0.00357939	-0.287259	-0.487008	0.442465	0.124841	-0.0559191	-0.146544	0.828893	0.754182	0.0523106	0.631251	-0.184249	0.312724	-0.534505	0.521083	0.359976	-0.131336	0.652531	-0.267975	2
T_43989_c0_g1	AP2/ERF->AP2/ERF-ERF	gi|593696876|ref|XP_007148920.1| hypothetical protein PHAVU_005G025300g [Phaseolus vulgaris] 3.7e-88	GO:0003676, nucleic acid binding;GO:0003700, DNA binding transcription factor activity;GO:0003723, RNA binding;GO:0005634, nucleus;GO:0005730, nucleolus;GO:0006351, transcription, DNA-templated;GO:0007275, multicellular organism development;GO:0008097, 5S rRNA binding;GO:0046872, metal ion binding;GO:0080084, 5S rDNA binding	-	-0.269906	0.12586	0.619979	0.545123	0.288984	0.444527	0.110567	0.528815	0.142933	0.555055	0.606547	0.229203	0.0539003	0.68954	-0.518856	-0.516472	-0.337839	-0.288985	-0.60093	-0.184957	-0.719668	-0.0213129	-0.722484	-0.361288	0.0220696	-0.493141	0.175614	2
T_40188_c0_g1	OFP	gi|571469287|ref|XP_006584673.1| PREDICTED: DDT domain-containing protein DDB_G0282237-like [Glycine max] 0.0e+00	GO:0006261, DNA-dependent DNA replication;GO:0006338, chromatin remodeling;GO:0006351, transcription, DNA-templated;GO:0006355, regulation of transcription, DNA-templated;GO:0008270, zinc ion binding;GO:0008623, CHRAC;GO:0016590, ACF complex	-	-0.257006	0.174666	0.480234	0.460928	-0.00711643	0.318276	0.2537	0.256203	-0.176867	0.319118	0.276863	0.320487	0.15933	0.698078	-0.606323	-0.464403	-0.226442	-0.38251	-0.626651	-0.511673	-0.707851	-0.279103	-0.768373	-0.254354	-0.00454126	-0.359279	-0.0765498	2
T_42501_c3_g1	bHLH	gi|1012359755|gb|KYP70939.1| Splicing factor U2af small subunit B [Cajanus cajan] 4.2e-73	GO:0000166, nucleotide binding;GO:0000398, mRNA splicing, via spliceosome;GO:0003677, DNA binding;GO:0003723, RNA binding;GO:0005634, nucleus;GO:0005681, spliceosomal complex;GO:0016607, nuclear speck;GO:0046872, metal ion binding;GO:0048573, photoperiodism, flowering;GO:0089701, U2AF	-	-0.26591	-0.152227	0.606882	0.385407	0.208297	0.537257	0.247443	0.315429	0.1152	0.367977	0.572594	-0.0309321	0.0624872	0.377443	-0.522555	-0.784902	-0.57801	-0.0327079	-0.679703	-0.281569	-0.54515	0.00154778	-0.73833	-0.341536	0.0795741	-0.62773	-0.0332913	2
T_40899_c2_g4	S1Fa-like	gi|947041866|gb|KRG91590.1| hypothetical protein GLYMA_20G162800 [Glycine max] 1.0e-117	GO:0003677, DNA binding;GO:0003700, DNA binding transcription factor activity;GO:0005634, nucleus;GO:0006351, transcription, DNA-templated;GO:0006355, regulation of transcription, DNA-templated;GO:0009651, response to salt stress;GO:0009723, response to ethylene;GO:0009737, response to abscisic acid;GO:0009739, response to gibberellin;GO:0009751, response to salicylic acid;GO:0009753, response to…	-	-0.325252	0.176224	0.131663	0.599527	-0.145137	0.301352	0.00509403	0.334303	0.073203	0.347684	0.306748	0.379533	-0.0103153	0.760162	-0.280177	-0.474667	-0.355685	-0.00489934	-0.709974	-0.143197	-0.622581	-0.0138088	-0.616619	-0.0915751	0.131345	-0.215572	0.271982	2
T_43907_c3_g1	AP2/ERF->AP2/ERF-ERF	gi|571440413|ref|XP_006575148.1| PREDICTED: transcription factor LUX-like [Glycine max] 3.7e-43	GO:0003677, DNA binding;GO:0005634, nucleus;GO:0006351, transcription, DNA-templated;GO:0006355, regulation of transcription, DNA-templated;GO:0007623, circadian rhythm;GO:0042753, positive regulation of circadian rhythm	-	-0.174497	-0.164233	-0.402818	0.0315457	0.164911	-0.318128	-0.405262	0.199162	0.376372	0.167677	-0.016629	-0.0214133	-0.466498	-0.138902	0.715521	0.149482	-0.148229	0.353399	0.277637	0.738262	0.344481	0.349842	0.355528	0.295598	0.40078	0.23429	0.455631	2
T_40067_c1_g5	TCP	gi|593267519|ref|XP_007135937.1| hypothetical protein PHAVU_009G004300g [Phaseolus vulgaris] 2.1e-84	GO:0003677, DNA binding;GO:0005634, nucleus;GO:0007275, multicellular organism development;GO:0009734, auxin-activated signaling pathway;GO:0009851, auxin biosynthetic process;GO:0046872, metal ion binding	-	-0.20364	0.132787	0.75135	0.484193	0.471771	0.596625	0.190631	0.44932	-0.23651	0.509057	0.407357	-0.189929	0.0602018	0.45069	-0.678932	-0.365732	-0.149062	-0.198998	-0.546326	-0.312762	-0.682467	-0.262791	-0.706281	-0.238143	-0.267551	-0.633752	0.0440864	2
T_39504_c2_g2	WRKY	gi|734366783|gb|KHN18216.1| Protein CUP-SHAPED COTYLEDON 2 [Glycine soja] 1.3e-130	GO:0003677, DNA binding;GO:0003700, DNA binding transcription factor activity;GO:0005634, nucleus;GO:0006351, transcription, DNA-templated;GO:0006355, regulation of transcription, DNA-templated;GO:0010072, primary shoot apical meristem specification;GO:0010160, formation of animal organ boundary;GO:0010223, secondary shoot formation;GO:0048366, leaf development;GO:0048504, regulation of timing of…	-	0.156092	0.439069	0.481601	0.210001	0.156143	0.325377	0.275805	0.0718523	-0.290505	0.126167	0.0142753	0.310643	0.477	0.366367	-0.844251	0.101656	0.336196	-0.247095	-0.300824	-0.721433	-0.442168	-0.641241	-0.324332	-0.0574108	-0.459877	-0.16289	-0.383578	2
T_45250_c2_g4	WRKY	gi|356569587|ref|XP_003552980.1| PREDICTED: DELLA protein GAI-like [Glycine max] 3.5e-260	GO:0000989, transcription factor activity, transcription factor binding;GO:0003700, DNA binding transcription factor activity;GO:0005634, nucleus;GO:0006351, transcription, DNA-templated;GO:0006355, regulation of transcription, DNA-templated;GO:0009723, response to ethylene;GO:0009737, response to abscisic acid;GO:0009740, gibberellic acid mediated signaling pathway;GO:0009863, salicylic acid med…	K14494-ko04075 Plant hormone signal transduction	-0.310326	-0.367335	-0.254808	-0.150452	0.244077	0.05579	-0.427253	0.189123	0.646056	0.187594	0.251491	-0.242704	-0.685869	-0.17859	0.678283	-0.0563711	-0.321709	0.301089	0.273163	0.730918	0.232813	0.514405	0.201394	0.188203	0.71035	0.0772949	0.476267	2
T_40707_c0_g1	MYB->MYB	gi|356576737|ref|XP_003556486.1| PREDICTED: mediator-associated protein 1-like [Glycine max] 4.8e-84	GO:0005730, nucleolus;GO:0005829, cytosol;GO:0006355, regulation of transcription, DNA-templated;GO:0009507, chloroplast;GO:0016592, mediator complex	-	0.268338	0.392704	-0.212736	-0.358454	0.0789994	-0.513619	-0.347632	-0.410837	-0.0995893	-0.357287	-0.457595	0.384642	0.129921	-0.170997	0.23524	0.773841	0.627227	0.110223	0.71367	0.0795732	0.439859	-0.238772	0.652923	0.0677576	-0.0846916	0.636017	-0.148961	2
T_46391_c3_g1	bZIP	gi|571557089|ref|XP_006604361.1| PREDICTED: protein FAR1-RELATED SEQUENCE 6-like [Glycine max] 0.0e+00	GO:0005634, nucleus;GO:0006355, regulation of transcription, DNA-templated;GO:0008270, zinc ion binding	-	0.0719314	0.314277	0.736549	0.154127	0.398931	0.289361	0.476886	0.125646	-0.0794555	0.254052	0.404914	0.228817	0.397973	0.365598	-0.71542	-0.407185	-0.264099	-0.0309939	-0.409928	-0.502089	-0.385457	-0.459092	-0.500972	-0.307007	-0.313435	-0.496416	-0.267395	2
T_41387_c1_g4	LOB	gi|356496600|ref|XP_003517154.1| PREDICTED: transcription factor bHLH93-like isoform X1 [Glycine max] 4.2e-172	GO:0003677, DNA binding;GO:0003700, DNA binding transcription factor activity;GO:0005634, nucleus;GO:0006351, transcription, DNA-templated;GO:0007275, multicellular organism development	-	0.0211477	0.331994	0.726494	0.175652	0.2411	-0.00576067	0.561203	0.00130858	0.0067674	0.0187685	0.330822	0.228864	0.452799	0.151682	-0.72101	-0.323168	-0.0941178	-0.0637038	-0.154878	-0.458346	-0.198639	-0.311032	-0.340904	-0.49948	-0.594137	-0.440047	-0.263162	2
T_42071_c1_g4	C2H2	gi|356552929|ref|XP_003544814.1| PREDICTED: transcription factor bHLH96-like [Glycine max] 3.7e-144	GO:0003677, DNA binding;GO:0003700, DNA binding transcription factor activity;GO:0005634, nucleus;GO:0006351, transcription, DNA-templated;GO:0008152, metabolic process;GO:0016597, amino acid binding	-	-0.0676482	-0.16463	-0.757144	-0.270119	-0.368698	-0.327328	-0.251767	-0.17814	0.239627	-0.273431	-0.367175	-0.197431	-0.451023	-0.409702	0.736403	0.370604	0.148471	0.186797	0.466503	0.604728	0.510089	0.419637	0.571778	0.411178	0.242671	0.504267	0.338582	2
T_44409_c2_g2	bHLH	gi|571442433|ref|XP_006575727.1| PREDICTED: uncharacterized protein LOC102664020 isoform X2 [Glycine max] 4.5e-63	GO:0003677, DNA binding;GO:0003700, DNA binding transcription factor activity;GO:0006351, transcription, DNA-templated;GO:0009555, pollen development;GO:0009793, embryo development ending in seed dormancy;GO:0010262, somatic embryogenesis;GO:0016602, CCAAT-binding factor complex;GO:0045892, negative regulation of transcription, DNA-templated;GO:0048316, seed development;GO:0055046, microgametogen…	-	-0.464109	0.122333	0.497024	0.507125	0.128214	0.697325	-0.0200512	0.411552	-0.119014	0.545104	0.308556	-0.0201829	-0.200055	0.66878	-0.590434	-0.282356	-0.023992	-0.390791	-0.632806	-0.245205	-0.878811	-0.0661195	-0.769796	-0.106995	0.0751591	-0.334042	0.246645	2
T_46350_c1_g7	bHLH	gi|947092989|gb|KRH41574.1| hypothetical protein GLYMA_08G038400 [Glycine max] 4.4e-118	GO:0005634, nucleus;GO:0006351, transcription, DNA-templated;GO:0045892, negative regulation of transcription, DNA-templated	-	-0.262619	-0.211541	-0.304027	0.0236548	0.124359	-0.249726	-0.495867	0.181489	0.496392	0.165346	0.180205	-0.0426834	-0.547404	-0.0454249	0.728206	-0.0114191	-0.270393	0.300802	0.271151	0.750993	0.215363	0.496147	0.216835	0.0571551	0.522649	0.0990875	0.570794	2
T_46346_c1_g5	bHLH	gi|593699230|ref|XP_007150080.1| hypothetical protein PHAVU_005G124800g [Phaseolus vulgaris] 3.7e-153	GO:0003676, nucleic acid binding;GO:0003700, DNA binding transcription factor activity;GO:0005634, nucleus;GO:0006351, transcription, DNA-templated;GO:0006355, regulation of transcription, DNA-templated;GO:0046872, metal ion binding	-	0.0773304	0.455031	0.524907	0.455659	0.234675	0.180542	0.348015	0.276732	-0.336607	0.164679	0.147619	0.225906	0.449184	0.413447	-0.755514	-0.10764	0.0615865	0.0367916	-0.461641	-0.517622	-0.425277	-0.549902	-0.372451	-0.218407	-0.706716	-0.34486	-0.209411	2
T_40374_c1_g1	AP2/ERF->AP2/ERF-ERF	gi|947042950|gb|KRG92674.1| hypothetical protein GLYMA_20G224500 [Glycine max] 1.8e-108	GO:0003700, DNA binding transcription factor activity;GO:0005634, nucleus;GO:0006351, transcription, DNA-templated;GO:0043565, sequence-specific DNA binding	-	0.257215	0.193726	-0.253051	-0.578916	-0.148088	-0.787296	-0.14025	-0.663869	0.0533329	-0.560932	-0.404454	0.551971	0.277605	-0.380677	0.275871	0.592018	0.497224	0.144953	0.623191	-0.00719625	0.621008	-0.0910063	0.707739	0.0378355	-0.0193538	0.698404	-0.343041	2
T_43122_c2_g7	GARP->GARP-ARR-B	gi|356543869|ref|XP_003540381.1| PREDICTED: NAC domain-containing protein 73-like [Glycine max] 1.8e-155	GO:0003677, DNA binding;GO:0003700, DNA binding transcription factor activity;GO:0005634, nucleus;GO:0006351, transcription, DNA-templated;GO:0006355, regulation of transcription, DNA-templated;GO:0044212, transcription regulatory region DNA binding;GO:0045893, positive regulation of transcription, DNA-templated;GO:2000652, regulation of secondary cell wall biogenesis	-	-0.641793	-0.198963	0.223223	0.509083	-0.209293	0.464593	0.0676733	0.351926	0.136578	0.388856	0.267595	0.0545628	-0.310132	0.494077	-0.403035	-0.565948	-0.339551	-0.144739	-0.707629	-0.242851	-0.662982	0.104029	-0.723839	-0.0869521	0.277733	-0.306051	0.169742	2
T_43259_c1_g3	MYB->MYB	gi|734386710|gb|KHN25023.1| Ethylene-responsive transcription factor ERF118 [Glycine soja] 3.7e-155	GO:0003677, DNA binding;GO:0003700, DNA binding transcription factor activity;GO:0005215, transporter activity;GO:0005634, nucleus;GO:0005743, mitochondrial inner membrane;GO:0006351, transcription, DNA-templated;GO:0016021, integral component of membrane;GO:0055085, transmembrane transport	-	-0.214047	-0.58598	-0.636282	0.125304	-0.227538	-0.157219	-0.55671	0.279363	0.152312	0.145098	0.0360391	-0.347985	-0.54811	-0.100314	0.873406	-0.126019	-0.347303	0.110519	-0.00541821	0.704358	0.103031	0.66049	0.103846	0.115794	0.639875	0.0735726	0.531476	2
T_38934_c0_g1	GARP->GARP-G2-like	gi|356555763|ref|XP_003546199.1| PREDICTED: nuclear transcription factor Y subunit B-3 [Glycine max] 8.1e-58	GO:0003700, DNA binding transcription factor activity;GO:0005634, nucleus;GO:0006351, transcription, DNA-templated;GO:0006355, regulation of transcription, DNA-templated;GO:0043565, sequence-specific DNA binding	-	-0.1087	0.325919	0.533335	0.334902	0.189796	0.619554	0.161591	0.2049	-0.318134	0.296946	0.156508	0.0396539	0.172094	0.495428	-0.801879	-0.0679503	0.208669	-0.35293	-0.468115	-0.519701	-0.710523	-0.428966	-0.591934	-0.0833755	-0.249596	-0.277563	-0.102106	2
T_35416_c0_g1	AP2/ERF->AP2/ERF-ERF	gi|525507415|ref|NP_001267497.1| uncharacterized protein LOC100500303 [Glycine max] 9.4e-210	GO:0003677, DNA binding;GO:0003700, DNA binding transcription factor activity;GO:0005634, nucleus;GO:0006351, transcription, DNA-templated;GO:0009414, response to water deprivation;GO:0009651, response to salt stress;GO:0009738, abscisic acid-activated signaling pathway;GO:0034605, cellular response to heat;GO:0043565, sequence-specific DNA binding;GO:0044212, transcription regulatory region DNA …	-	0.498603	0.298382	0.187076	-0.166678	-0.201197	-0.444291	0.515714	-0.376279	-0.600662	-0.394052	-0.283336	0.191713	0.731893	-0.166119	-0.429217	0.0989385	0.237807	-0.212144	0.0916262	-0.59862	0.148572	-0.496245	0.0768426	-0.29541	-0.748646	-0.0622579	-0.579478	2
T_44696_c0_g5	B3->B3-ARF	gi|356533989|ref|XP_003535540.1| PREDICTED: scarecrow-like protein 21 [Glycine max] 2.3e-235	GO:0003700, DNA binding transcription factor activity;GO:0005634, nucleus;GO:0006351, transcription, DNA-templated;GO:0006355, regulation of transcription, DNA-templated;GO:0008356, asymmetric cell division;GO:0009630, gravitropism;GO:0009956, radial pattern formation;GO:0043565, sequence-specific DNA binding;GO:0048366, leaf development;GO:0051457, maintenance of protein location in nucleus;GO:0…	-	-0.553199	-0.159455	0.0179434	0.707905	-0.111417	0.422485	-0.0258272	0.654471	0.213904	0.607855	0.445402	-0.274964	-0.512808	0.565293	0.077532	-0.63588	-0.5858	-0.155607	-0.549948	0.395872	-0.609202	0.50244	-0.673346	-0.154364	0.261643	-0.480171	0.771573	2
T_44972_c0_g1	NF-Y->NF-YA	gi|356505443|ref|XP_003521500.1| PREDICTED: nuclear transcription factor Y subunit A-10 [Glycine max] 4.3e-83	GO:0003677, DNA binding;GO:0003700, DNA binding transcription factor activity;GO:0006351, transcription, DNA-templated;GO:0006355, regulation of transcription, DNA-templated;GO:0009567, double fertilization forming a zygote and endosperm;GO:0016602, CCAAT-binding factor complex	-	0.149753	0.472143	0.796693	0.325652	0.439062	0.315405	0.29208	0.155812	-0.0370446	0.195218	0.4315	0.173713	0.491151	0.353328	-0.75897	-0.21833	-0.000589825	0.0066243	-0.266774	-0.396571	-0.382963	-0.335449	-0.37646	-0.435468	-0.631918	-0.512842	-0.0987454	2
T_37276_c0_g1	bZIP	gi|593265640|ref|XP_007134998.1| hypothetical protein PHAVU_010G093300g [Phaseolus vulgaris] 5.9e-37	GO:0005634, nucleus;GO:0006355, regulation of transcription, DNA-templated;GO:0008270, zinc ion binding	-	-0.296569	0.00892295	0.500299	0.638276	0.264122	0.4666	-0.00907567	0.608278	-0.112961	0.613487	0.51074	0.0198856	-0.0629867	0.654697	-0.459404	-0.53566	-0.382629	-0.250162	-0.699918	-0.18864	-0.814773	-0.158647	-0.83536	-0.238785	0.0734356	-0.615431	0.212047	2
T_45466_c0_g1	C2H2	gi|571511635|ref|XP_006596452.1| PREDICTED: uncharacterized protein LOC102667674 [Glycine max] 1.4e-107	GO:0003700, DNA binding transcription factor activity;GO:0005634, nucleus;GO:0005794, Golgi apparatus;GO:0006351, transcription, DNA-templated;GO:0006970, response to osmotic stress;GO:0009408, response to heat;GO:0009409, response to cold;GO:0009414, response to water deprivation;GO:0009651, response to salt stress;GO:0010120, camalexin biosynthetic process;GO:0010200, response to chitin;GO:0010…	-	-0.20729	0.233513	0.395504	0.0369825	-0.0843926	0.207129	0.470413	-0.0866027	-0.0935189	0.10725	-0.121547	0.312988	0.136354	0.189224	-0.821342	-0.0430655	0.211458	-0.284677	-0.259697	-0.766275	-0.353081	-0.613351	-0.393031	0.13351	-0.189171	-0.109518	-0.420592	2
T_42590_c2_g2	HSF	gi|571448354|ref|XP_006577804.1| PREDICTED: uncharacterized protein LOC100783502 isoform X1 [Glycine max] 3.2e-158	GO:0003677, DNA binding;GO:0005634, nucleus;GO:0005730, nucleolus;GO:0006351, transcription, DNA-templated;GO:0006355, regulation of transcription, DNA-templated;GO:0009723, response to ethylene;GO:0042803, protein homodimerization activity	-	0.0449416	0.30419	0.768406	0.38881	0.480885	0.484081	0.236395	0.265711	-0.0266677	0.364377	0.5254	0.170233	0.41813	0.452967	-0.735737	-0.407007	-0.207626	0.0598682	-0.513973	-0.348717	-0.507683	-0.258361	-0.524315	-0.410006	-0.331222	-0.50975	-0.0901444	2
T_42581_c1_g1	C3H	gi|359807065|ref|NP_001241597.1| heat shock factor [Glycine max] 3.9e-82	GO:0003700, DNA binding transcription factor activity;GO:0005634, nucleus;GO:0006351, transcription, DNA-templated;GO:0043565, sequence-specific DNA binding	-	0.241076	0.432286	-0.102011	-0.445223	-0.155182	-0.162253	0.121441	-0.538051	-0.326629	-0.389124	-0.626105	0.312076	0.279214	-0.154219	-0.312491	0.736666	0.797499	-0.198951	0.465456	-0.471135	0.211045	-0.517565	0.406801	0.191609	-0.23804	0.612202	-0.494582	2
T_41918_c2_g3	VOZ	gi|356522404|ref|XP_003529836.1| PREDICTED: nodulation-signaling pathway 1 protein-like [Glycine max] 1.2e-246	GO:0003700, DNA binding transcription factor activity;GO:0005634, nucleus;GO:0006351, transcription, DNA-templated;GO:0006355, regulation of transcription, DNA-templated;GO:0009877, nodulation;GO:0043565, sequence-specific DNA binding;GO:2000032, regulation of secondary shoot formation	-	0.420373	-0.371554	-0.167332	-0.498742	0.0575767	-0.238706	0.191487	-0.236616	0.198483	-0.183955	-0.103658	-0.221811	0.200247	-0.745908	0.248612	-0.0161909	-0.177758	0.354675	0.350045	0.0807031	0.705011	0.109672	0.536684	0.0567064	-0.0126073	0.00975381	-0.362798	2
T_42848_c1_g1	LOB	gi|920686936|gb|KOM30919.1| hypothetical protein LR48_Vigan01g047400 [Vigna angularis] 2.0e-81	GO:0003677, DNA binding;GO:0003700, DNA binding transcription factor activity;GO:0005634, nucleus;GO:0006351, transcription, DNA-templated;GO:0006355, regulation of transcription, DNA-templated;GO:0009908, flower development;GO:0045892, negative regulation of transcription, DNA-templated;GO:0046872, metal ion binding;GO:1902455, negative regulation of stem cell population maintenance	-	0.429783	0.309018	-0.243038	-0.430801	-0.383433	-0.772162	0.159864	-0.654316	-0.324674	-0.731236	-0.616122	0.480927	0.551857	-0.377725	-0.0985009	0.57754	0.590444	0.0712543	0.507107	-0.498469	0.532467	-0.49124	0.591567	-0.0268317	-0.509257	0.507821	-0.644022	2
T_39877_c1_g6	C2H2	gi|955333444|ref|XP_014634038.1| PREDICTED: MADS-box transcription factor 23-like [Glycine max] 1.2e-103	GO:0003677, DNA binding;GO:0003700, DNA binding transcription factor activity;GO:0005634, nucleus;GO:0006351, transcription, DNA-templated	-	-0.464678	-0.0313763	0.423848	0.591021	-0.108838	0.311789	0.127552	0.437837	-0.167628	0.315936	0.427161	-0.0261414	-0.117	0.610904	-0.417051	-0.57944	-0.327405	-0.405149	-0.690898	-0.184274	-0.792765	0.108101	-0.825383	-0.4322	-0.0815471	-0.486473	0.244243	2
T_43449_c1_g2	HB->HB-other	gi|734367912|gb|KHN18558.1| Dof zinc finger protein DOF3.3 [Glycine soja] 3.7e-208	GO:0003677, DNA binding;GO:0003700, DNA binding transcription factor activity;GO:0005634, nucleus;GO:0006351, transcription, DNA-templated;GO:0006355, regulation of transcription, DNA-templated;GO:0009908, flower development;GO:0046872, metal ion binding	-	-0.0887168	0.482654	0.799503	0.162596	0.456367	0.599303	0.327205	0.0729544	0.117428	0.246333	0.352849	0.119861	0.189614	0.363062	-0.813158	-0.137454	0.0981393	-0.114793	-0.20233	-0.36419	-0.438622	-0.320773	-0.416739	-0.186899	-0.352814	-0.328105	-0.0624978	2
T_41357_c1_g4	LOB	gi|734434362|gb|KHN47390.1| Heat stress transcription factor A-4a [Glycine soja] 4.3e-151	GO:0000302, response to reactive oxygen species;GO:0003700, DNA binding transcription factor activity;GO:0005634, nucleus;GO:0005737, cytoplasm;GO:0006351, transcription, DNA-templated;GO:0006355, regulation of transcription, DNA-templated;GO:0010200, response to chitin;GO:0042803, protein homodimerization activity;GO:0043565, sequence-specific DNA binding;GO:0045893, positive regulation of trans…	-	0.551083	0.399343	0.235994	-0.0706138	0.0716606	-0.250069	0.412364	-0.299814	-0.258646	-0.302804	-0.195897	0.143773	0.725489	-0.215384	-0.363311	0.187245	0.281305	0.0749049	0.255226	-0.346251	0.330408	-0.327379	0.28506	-0.207344	-0.799277	-0.0372608	-0.408591	2
T_43426_c0_g1	HB->HB-other	gi|920698248|gb|KOM41473.1| hypothetical protein LR48_Vigan04g167100 [Vigna angularis] 2.6e-143	GO:0003677, DNA binding;GO:0003700, DNA binding transcription factor activity;GO:0005634, nucleus;GO:0006351, transcription, DNA-templated;GO:0009414, response to water deprivation;GO:0009651, response to salt stress;GO:0009723, response to ethylene;GO:0009733, response to auxin;GO:0009737, response to abscisic acid;GO:0009738, abscisic acid-activated signaling pathway;GO:0009739, response to gib…	-	0.490963	0.72669	0.255581	0.103607	0.194776	-0.15518	0.142145	-0.145021	-0.280195	-0.146107	-0.0801059	0.533597	0.702101	0.303372	-0.404737	0.364595	0.43843	-0.0849895	0.0887357	-0.332748	-0.0393428	-0.513343	0.10876	-0.091719	-0.619277	0.128076	-0.235296	2
T_46027_c0_g3	Tify	gi|356525519|ref|XP_003531372.1| PREDICTED: transcription factor TGA1-like isoform X2 [Glycine max] 2.2e-191	GO:0003700, DNA binding transcription factor activity;GO:0005634, nucleus;GO:0006351, transcription, DNA-templated;GO:0042742, defense response to bacterium;GO:0043565, sequence-specific DNA binding;GO:0044212, transcription regulatory region DNA binding	K14431-ko04075 Plant hormone signal transduction	-0.0346032	0.504917	0.707137	0.0969242	0.278067	0.138962	0.309207	-0.0432769	-0.131491	0.133815	0.126345	0.483403	0.388763	0.386541	-0.823519	0.0603627	0.306805	-0.296244	-0.171661	-0.589015	-0.401758	-0.50514	-0.323268	-0.244365	-0.380161	-0.0834074	-0.31974	2
T_42109_c1_g6	AP2/ERF->AP2/ERF-ERF	gi|187940307|gb|ACD39384.1| NAC domain protein, partial [Glycine max] 4.2e-35	GO:0003677, DNA binding;GO:0003700, DNA binding transcription factor activity;GO:0005634, nucleus;GO:0006351, transcription, DNA-templated;GO:0006355, regulation of transcription, DNA-templated;GO:0009611, response to wounding;GO:0009788, negative regulation of abscisic acid-activated signaling pathway	-	0.304748	0.272247	-0.288446	-0.625821	-0.139872	-0.134024	0.069244	-0.600213	-0.0996081	-0.418327	-0.624092	0.215551	0.162392	-0.321485	0.0127082	0.713505	0.665651	-0.140684	0.616431	-0.189305	0.461246	-0.267509	0.59626	0.358129	0.0304261	0.735562	-0.420304	2
T_42684_c4_g4	bZIP	gi|356536963|ref|XP_003537001.1| PREDICTED: transcription factor TCP11-like [Glycine max] 7.1e-38	GO:0003677, DNA binding;GO:0003700, DNA binding transcription factor activity;GO:0005634, nucleus;GO:0006351, transcription, DNA-templated;GO:0006355, regulation of transcription, DNA-templated	-	0.0882939	-0.163893	-0.455988	-0.619267	-0.246092	-0.736334	-0.216392	-0.535912	-0.0418188	-0.514348	-0.47251	0.0271064	-0.148407	-0.581408	0.561657	0.541916	0.401442	-0.102815	0.770295	0.192408	0.604232	0.0786974	0.614152	0.122277	0.223963	0.547931	-0.16569	2
T_44436_c0_g3	bHLH	gi|571527029|ref|XP_006599184.1| PREDICTED: uncharacterized protein LOC100810821 [Glycine max] 6.2e-100	-	-	0.0933948	-0.550417	-0.749359	-0.186106	-0.421583	-0.501064	-0.353382	-0.0637182	-0.340515	-0.194095	-0.340394	-0.304282	-0.20951	-0.385464	0.724301	0.131566	-0.058954	-0.0347325	0.165055	0.289174	0.27747	0.234764	0.268441	0.118327	0.401194	0.221043	0.0339995	2
T_36389_c0_g1	WRKY	gi|734311681|gb|KHN00098.1| Transcription factor MYB39 [Glycine soja] 2.6e-144	GO:0003677, DNA binding;GO:0003700, DNA binding transcription factor activity;GO:0005634, nucleus	-	-0.375285	0.205398	0.445314	0.491128	0.140818	0.652864	0.00494625	0.361052	-0.197721	0.53097	0.1844	0.0948472	-0.108291	0.683205	-0.614017	-0.189531	0.0463415	-0.359335	-0.647085	-0.333066	-0.830263	-0.248756	-0.722572	0.0790785	0.0535426	-0.256682	0.143285	2
T_45198_c1_g1	WRKY	gi|359806120|ref|NP_001241446.1| uncharacterized protein LOC100780763 [Glycine max] 2.2e-130	GO:0003677, DNA binding;GO:0003700, DNA binding transcription factor activity;GO:0005634, nucleus;GO:0005737, cytoplasm;GO:0005886, plasma membrane;GO:0006351, transcription, DNA-templated;GO:0008219, cell death;GO:0009723, response to ethylene;GO:0009735, response to cytokinin;GO:0009753, response to jasmonic acid;GO:0009873, ethylene-activated signaling pathway;GO:0010286, heat acclimation;GO:0…	-	0.23095	0.387468	-0.102738	-0.447816	0.0342991	-0.097347	0.0583235	-0.4546	-0.161792	-0.261464	-0.608564	0.257093	0.185867	-0.238872	-0.218852	0.770778	0.751124	0.00876768	0.509447	-0.321882	0.339036	-0.477272	0.52626	0.351614	-0.173838	0.611466	-0.432607	2
T_36883_c0_g1	MYB->MYB	gi|918463735|gb|ALA09212.1| MYB/HD-like transcription factor, partial [Glycine max] 6.5e-104	GO:0003677, DNA binding;GO:0003700, DNA binding transcription factor activity;GO:0005634, nucleus;GO:0006351, transcription, DNA-templated;GO:0009414, response to water deprivation;GO:0009651, response to salt stress;GO:0009723, response to ethylene;GO:0009733, response to auxin;GO:0009737, response to abscisic acid;GO:0009738, abscisic acid-activated signaling pathway;GO:0009739, response to gib…	-	-0.470068	0.306097	0.315928	0.584679	0.108163	0.491791	-0.181395	0.37192	-0.12511	0.505189	0.0888922	0.217919	-0.210465	0.723284	-0.50847	-0.0243884	0.170324	-0.255054	-0.467833	-0.203509	-0.77515	-0.222431	-0.594658	0.0372679	0.0781791	-0.0916129	0.274092	2
T_43489_c1_g2	bHLH	gi|734394457|gb|KHN28531.1| Transcription factor PIF5 [Glycine soja] 3.8e-256	GO:0003677, DNA binding;GO:0003700, DNA binding transcription factor activity;GO:0005634, nucleus;GO:0006351, transcription, DNA-templated;GO:0009585, red, far-red light phototransduction;GO:0009704, de-etiolation;GO:0010017, red or far-red light signaling pathway;GO:0010161, red light signaling pathway;GO:0010244, response to low fluence blue light stimulus by blue low-fluence system;GO:0010600,…	K16189-ko04075 Plant hormone signal transduction	-0.418739	0.00277793	0.667038	0.671687	0.400593	0.597014	0.150973	0.676692	0.174826	0.782684	0.668631	-0.201476	-0.206039	0.566755	-0.402141	-0.688537	-0.526092	-0.249184	-0.536447	0.180215	-0.697618	0.286251	-0.78295	-0.440685	0.0151337	-0.691078	0.503349	2
T_40116_c2_g1	C2C2->C2C2-GATA	gi|593267499|ref|XP_007135927.1| hypothetical protein PHAVU_009G003800g [Phaseolus vulgaris] 2.2e-87	GO:0000977, RNA polymerase II regulatory region sequence-specific DNA binding;GO:0001085, RNA polymerase II transcription factor binding;GO:0001228, transcriptional activator activity, RNA polymerase II transcription regulatory region sequence-specific DNA binding;GO:0003682, chromatin binding;GO:0003700, DNA binding transcription factor activity;GO:0005634, nucleus;GO:0005667, transcription fact…	-	0.154981	0.476371	-0.0722892	-0.474246	0.0359164	-0.108381	0.0116365	-0.478879	-0.098243	-0.258177	-0.554207	0.364489	0.120216	-0.136037	-0.214907	0.800285	0.782651	-0.0490565	0.524237	-0.278831	0.265082	-0.460898	0.491482	0.330484	-0.105613	0.675239	-0.353802	2
T_43688_c3_g4	bHLH	gi|571488289|ref|XP_006590895.1| PREDICTED: transcription factor HBI1-like isoform X1 [Glycine max] 5.3e-186	GO:0003677, DNA binding;GO:0003700, DNA binding transcription factor activity;GO:0005634, nucleus;GO:0006351, transcription, DNA-templated;GO:0009637, response to blue light;GO:0009908, flower development;GO:0009911, positive regulation of flower development	-	-0.26841	-0.0841774	0.405893	0.55524	0.318602	0.572233	0.0759327	0.468201	0.304238	0.470884	0.583	-0.350908	-0.162155	0.291258	-0.18816	-0.70359	-0.652702	0.440693	-0.492139	0.171446	-0.340196	0.262578	-0.498569	-0.279677	-0.0683678	-0.728444	0.43742	2
T_45075_c0_g5	LOB	gi|734327159|gb|KHN05716.1| LOB domain-containing protein 1 [Glycine soja] 2.3e-84	GO:0005739, mitochondrion	-	0.342194	0.538668	-0.274289	-0.538472	0.0115788	-0.508001	-0.0584516	-0.547057	-0.0860473	-0.357595	-0.542169	0.588701	0.229534	-0.113786	0.138726	0.798714	0.62546	0.0657356	0.618745	-0.0804074	0.467584	-0.447264	0.646708	0.350092	-0.0313289	0.762217	-0.289554	2
T_40403_c3_g2	MYB->MYB	gi|734365915|gb|KHN17851.1| Transcription factor MYB1R1 [Glycine soja] 3.7e-95	GO:0003677, DNA binding;GO:0005634, nucleus;GO:0006351, transcription, DNA-templated;GO:0006355, regulation of transcription, DNA-templated;GO:0009908, flower development;GO:0048262, determination of dorsal/ventral asymmetry	-	-0.149864	0.236502	0.801834	0.332727	0.708048	0.447367	0.198644	0.384697	0.403312	0.492115	0.670948	-0.0151953	0.0534821	0.25809	-0.476127	-0.402691	-0.325194	0.290977	-0.287044	0.0849756	-0.284605	0.0168343	-0.346422	-0.296719	-0.284349	-0.57232	0.229745	2
T_45901_c2_g1	C2C2->C2C2-Dof	gi|356521327|ref|XP_003529308.1| PREDICTED: dof zinc finger protein DOF3.2-like [Glycine max] 3.2e-101	GO:0003677, DNA binding;GO:0005634, nucleus;GO:0006351, transcription, DNA-templated;GO:0006355, regulation of transcription, DNA-templated;GO:0046872, metal ion binding	-	-0.179631	0.349915	0.784338	0.196861	0.278552	0.371427	0.374108	0.0326417	-0.0700118	0.236011	0.19865	0.167888	0.248971	0.26339	-0.909475	-0.116301	0.196108	-0.162136	-0.313302	-0.540566	-0.451646	-0.361816	-0.431592	-0.219354	-0.459444	-0.305766	-0.203838	2
T_38444_c0_g1	bZIP	gi|955357761|ref|XP_014621052.1| PREDICTED: protein ABSCISIC ACID-INSENSITIVE 5-like [Glycine max] 4.4e-79	GO:0003700, DNA binding transcription factor activity;GO:0005634, nucleus;GO:0006351, transcription, DNA-templated;GO:0006355, regulation of transcription, DNA-templated;GO:0009414, response to water deprivation;GO:0009651, response to salt stress;GO:0009737, response to abscisic acid;GO:0009738, abscisic acid-activated signaling pathway;GO:0009739, response to gibberellin;GO:0009845, seed germin…	K14432-ko04075 Plant hormone signal transduction	-0.531737	0.133912	0.341559	0.591913	0.153632	0.45358	-0.188228	0.497789	0.143208	0.53056	0.470198	0.204598	-0.317277	0.828659	-0.187108	-0.451175	-0.370824	-0.115589	-0.598615	0.126507	-0.738375	0.173145	-0.67659	-0.232916	0.301111	-0.242008	0.486468	2
T_36499_c0_g1	MYB->MYB-related	gi|351723081|ref|NP_001237778.1| MYB transcription factor MYB73 [Glycine max] 3.5e-28	GO:0003677, DNA binding;GO:0003700, DNA binding transcription factor activity;GO:0005634, nucleus;GO:0006351, transcription, DNA-templated;GO:0007275, multicellular organism development;GO:0009751, response to salicylic acid;GO:0009753, response to jasmonic acid;GO:0009913, epidermal cell differentiation;GO:0010063, positive regulation of trichoblast fate specification	-	0.159296	0.350273	0.313686	-0.00590344	-0.105996	0.0729718	0.403506	-0.24278	-0.352881	-0.0569872	-0.253862	0.318251	0.50551	0.0959853	-0.786397	0.13022	0.370453	-0.15419	-0.145381	-0.796729	-0.186267	-0.622226	-0.148709	-0.0491574	-0.455756	-0.0131204	-0.530381	2
T_43250_c4_g8	AP2/ERF->AP2/ERF-ERF	gi|734402184|gb|KHN31934.1| Ethylene-responsive transcription factor ERF106, partial [Glycine soja] 1.3e-93	GO:0003677, DNA binding;GO:0003700, DNA binding transcription factor activity;GO:0005634, nucleus;GO:0006351, transcription, DNA-templated;GO:0009873, ethylene-activated signaling pathway	-	-0.255638	0.236764	0.494824	0.65238	0.277739	0.584461	-0.0420231	0.504989	-0.288169	0.530034	0.343403	-0.0438438	-0.0109347	0.693758	-0.521054	-0.245232	-0.0381867	-0.262436	-0.69312	-0.176865	-0.840603	-0.191007	-0.738645	-0.0454295	-0.173389	-0.454188	0.282652	2
T_40474_c0_g2	NAC	gi|187940289|gb|ACD39375.1| NAC domain protein [Glycine max] 1.7e-74	GO:0003677, DNA binding;GO:0003700, DNA binding transcription factor activity;GO:0005634, nucleus;GO:0006351, transcription, DNA-templated;GO:0006355, regulation of transcription, DNA-templated;GO:0010089, xylem development;GO:0043067, regulation of programmed cell death;GO:0048367, shoot system development	-	-0.474967	0.0813127	0.410438	0.530902	0.0820917	0.483912	0.165821	0.454085	-0.140207	0.510089	0.257498	0.112125	-0.175162	0.696681	-0.516251	-0.390042	-0.191421	-0.425837	-0.678545	-0.313776	-0.801755	-0.213317	-0.820121	0.00948993	0.134906	-0.34174	0.122716	2
T_42093_c0_g6	AP2/ERF->AP2/ERF-ERF	gi|356552847|ref|XP_003544774.1| PREDICTED: ethylene-responsive transcription factor 3 [Glycine max] 5.0e-53	GO:0003677, DNA binding;GO:0003700, DNA binding transcription factor activity;GO:0005634, nucleus;GO:0006351, transcription, DNA-templated;GO:0006952, defense response;GO:0009873, ethylene-activated signaling pathway	-	0.0994395	0.413515	-0.0704805	-0.350316	0.0428864	-0.0639432	0.0100227	-0.355894	-0.113732	-0.142403	-0.57187	0.317465	0.0723702	-0.103021	-0.256446	0.742974	0.72911	-0.0501179	0.479369	-0.323685	0.210958	-0.496956	0.417035	0.328077	-0.0830048	0.584426	-0.346729	2
T_45137_c2_g6	C2H2	gi|947073441|gb|KRH22332.1| hypothetical protein GLYMA_13G293800 [Glycine max] 3.9e-251	GO:0003700, DNA binding transcription factor activity;GO:0005634, nucleus;GO:0006351, transcription, DNA-templated;GO:0006355, regulation of transcription, DNA-templated;GO:0044212, transcription regulatory region DNA binding;GO:0046872, metal ion binding	-	-0.230472	0.00034023	0.633608	0.543543	0.594131	0.682256	0.0649224	0.691361	0.368286	0.740323	0.786777	-0.0871573	-0.11466	0.558484	-0.321396	-0.663375	-0.622077	0.0324246	-0.558034	0.129797	-0.57521	0.139004	-0.654864	-0.27279	0.141924	-0.690524	0.367497	2
T_45225_c3_g1	WRKY	gi|356551801|ref|XP_003544262.1| PREDICTED: probable WRKY transcription factor 70 [Glycine max] 1.6e-49	GO:0003700, DNA binding transcription factor activity;GO:0005634, nucleus;GO:0006351, transcription, DNA-templated;GO:0009751, response to salicylic acid;GO:0009753, response to jasmonic acid;GO:0009862, systemic acquired resistance, salicylic acid mediated signaling pathway;GO:0009864, induced systemic resistance, jasmonic acid mediated signaling pathway;GO:0010200, response to chitin;GO:0031347…	-	-0.0732051	0.316351	0.789896	0.214099	0.539964	0.359728	0.19237	0.176426	0.0869958	0.401837	0.269592	0.291063	0.256027	0.269031	-0.778203	-0.0968971	0.0933881	-0.0500098	-0.205451	-0.374398	-0.337139	-0.36599	-0.307422	-0.205923	-0.260383	-0.255516	-0.212233	2
T_39034_c2_g1	AP2/ERF->AP2/ERF-ERF	gi|947113030|gb|KRH61332.1| hypothetical protein GLYMA_04G041200 [Glycine max] 1.3e-60	GO:0003677, DNA binding;GO:0003700, DNA binding transcription factor activity;GO:0005634, nucleus;GO:0006351, transcription, DNA-templated;GO:0009409, response to cold;GO:0009617, response to bacterium;GO:0009873, ethylene-activated signaling pathway;GO:0010200, response to chitin;GO:0010941, regulation of cell death;GO:0042742, defense response to bacterium	-	0.259679	0.372234	0.0241168	-0.588924	-0.0742397	-0.555242	0.0113396	-0.79102	-0.0123506	-0.724071	-0.353244	0.444252	0.350147	-0.331585	0.01315	0.583838	0.638283	-0.0622011	0.667907	-0.182647	0.496961	-0.214799	0.542048	0.00376061	-0.23527	0.571719	-0.414497	2
T_43832_c1_g3	bHLH	gi|734365256|gb|KHN17635.1| Transcription factor bHLH35 [Glycine soja] 4.3e-74	GO:0003677, DNA binding;GO:0005634, nucleus;GO:0006351, transcription, DNA-templated;GO:0006355, regulation of transcription, DNA-templated	-	-0.0198846	0.302304	0.324198	-0.258738	-0.0252082	0.211599	0.486927	-0.368896	-0.141307	-0.113338	-0.402532	0.204653	0.228078	-0.133117	-0.764097	0.286664	0.505921	-0.138488	0.0477502	-0.705202	0.00908588	-0.582959	0.0224994	0.269992	-0.341863	0.197465	-0.581943	2
T_42188_c2_g5	C2H2	gi|593269140|ref|XP_007136747.1| hypothetical protein PHAVU_009G070800g [Phaseolus vulgaris] 8.5e-94	GO:0003700, DNA binding transcription factor activity;GO:0005634, nucleus;GO:0006351, transcription, DNA-templated;GO:0006979, response to oxidative stress;GO:0009409, response to cold;GO:0009414, response to water deprivation;GO:0009611, response to wounding;GO:0009644, response to high light intensity;GO:0009651, response to salt stress;GO:0009737, response to abscisic acid;GO:0010117, photopro…	-	0.11084	0.383397	-0.0475244	-0.456889	0.0363717	-0.0151512	0.107725	-0.436974	-0.107412	-0.186579	-0.600481	0.279987	0.0781458	-0.177809	-0.294371	0.71586	0.709234	-0.0430919	0.478176	-0.383509	0.261515	-0.527348	0.426527	0.387023	-0.0699169	0.589329	-0.436455	2
T_46720_c0_g1	MYB->MYB-related	gi|593489861|ref|XP_007141798.1| hypothetical protein PHAVU_008G226600g [Phaseolus vulgaris] 1.0e-88	GO:0003677, DNA binding;GO:0005634, nucleus;GO:0006351, transcription, DNA-templated;GO:0006355, regulation of transcription, DNA-templated;GO:0009908, flower development;GO:0048262, determination of dorsal/ventral asymmetry	-	-0.0410866	0.382438	0.772018	0.295085	0.367115	0.198718	0.445901	0.165979	-0.104596	0.292636	0.321608	0.300671	0.405565	0.382949	-0.777809	-0.242094	-0.00926178	-0.181836	-0.398934	-0.426308	-0.423008	-0.347575	-0.457993	-0.283305	-0.472845	-0.354547	-0.182863	2
T_42273_c1_g3	C2H2	gi|356575726|ref|XP_003555988.1| PREDICTED: zinc finger protein ZAT10 [Glycine max] 3.5e-98	GO:0003677, DNA binding;GO:0003700, DNA binding transcription factor activity;GO:0005634, nucleus;GO:0006351, transcription, DNA-templated;GO:0009414, response to water deprivation;GO:0009737, response to abscisic acid;GO:0009738, abscisic acid-activated signaling pathway;GO:0009793, embryo development ending in seed dormancy;GO:0010200, response to chitin;GO:0042538, hyperosmotic salinity respon…	-	0.150995	0.406889	-0.103032	-0.386855	-0.0686259	-0.059324	0.12313	-0.413974	-0.216249	-0.218418	-0.630172	0.275928	0.133137	-0.126858	-0.304798	0.70863	0.724227	-0.14669	0.469382	-0.414599	0.206335	-0.531636	0.384046	0.301345	-0.132972	0.57669	-0.425593	2
T_38092_c0_g1	Tify	gi|356531138|ref|XP_003534135.1| PREDICTED: protein TIFY 6B-like isoform X1 [Glycine max] 1.2e-149	GO:0003714, transcription corepressor activity;GO:0005634, nucleus;GO:0006351, transcription, DNA-templated;GO:0006355, regulation of transcription, DNA-templated;GO:0006952, defense response;GO:0009611, response to wounding;GO:0009867, jasmonic acid mediated signaling pathway;GO:0031347, regulation of defense response;GO:0042802, identical protein binding;GO:1903507, negative regulation of nucle…	K13464-ko04075 Plant hormone signal transduction	-0.27327	-0.330786	0.0122642	0.382672	-0.0707262	0.47549	0.243981	0.550839	0.0830296	0.453939	0.451531	-0.420403	-0.327501	0.341967	0.0711473	-0.779457	-0.815965	-0.0549387	-0.622218	0.196332	-0.425022	0.344741	-0.602807	-0.130842	0.260107	-0.56418	0.394719	2
T_45917_c0_g1	WRKY	gi|734413264|gb|KHN36709.1| Putative WRKY transcription factor 69 [Glycine soja] 2.6e-22	GO:0003700, DNA binding transcription factor activity;GO:0005634, nucleus;GO:0006351, transcription, DNA-templated;GO:0043565, sequence-specific DNA binding	-	-0.0548086	0.0516931	-0.571858	-0.574034	-0.604293	-0.499802	-0.227846	-0.723863	0.0868332	-0.626875	-0.62878	0.295054	-0.150403	-0.384179	0.328726	0.636987	0.623243	-0.0174105	0.563704	-0.0100017	0.465045	0.0647468	0.603264	0.334292	0.178334	0.810297	-0.14357	2
T_101533_c0_g1	C2H2	-	-	-	-0.315458	0.139325	0.101172	-0.331692	0.407636	0.176863	-0.00176797	-0.082626	0.71086	0.193965	0.048174	0.059217	-0.534917	-0.146377	0.174917	0.152328	-0.0263333	0.291119	0.41934	0.465939	0.315145	0.154434	0.289187	0.36442	0.385618	0.276821	0.25567	1
T_34850_c0_g2	zn-clus	gi|971516609|dbj|GAQ81616.1| Myb domain protein [Klebsormidium flaccidum] 9.5e-06	GO:0003677, DNA binding;GO:0006355, regulation of transcription, DNA-templated;GO:0019185, snRNA-activating protein complex;GO:0042795, snRNA transcription by RNA polymerase II;GO:0042796, snRNA transcription by RNA polymerase III	-	0.830236	0.261673	0.0612985	-0.164228	0.458975	-0.211044	-0.150232	0.000881535	-0.0952372	-0.134316	0.149444	0.138952	0.604451	-0.0461442	0.2372	0.200643	-0.0370115	0.253172	0.326948	0.0879411	0.368509	-0.180524	0.429646	-0.238046	-0.292626	-0.0652682	-0.183902	1
T_41172_c1_g3	HB->HB-HD-ZIP	gi|356540888|ref|XP_003538916.1| PREDICTED: protein FAR1-RELATED SEQUENCE 5-like [Glycine max] 0.0e+00	GO:0005634, nucleus;GO:0006355, regulation of transcription, DNA-templated;GO:0008270, zinc ion binding	-	-0.0913497	-0.00968103	0.68143	0.5415	0.221408	0.526988	0.263325	0.426218	0.0886713	0.404651	0.599533	-0.0761327	0.269767	0.358057	-0.690125	-0.659336	-0.400526	0.00419549	-0.61657	-0.354004	-0.555795	-0.00887182	-0.645036	-0.526565	-0.335702	-0.761232	0.0124742	1
T_45049_c1_g2	bHLH	gi|955393196|ref|XP_014628278.1| PREDICTED: protein ALWAYS EARLY 2-like isoform X3 [Glycine max] 0.0e+00	GO:0003677, DNA binding;GO:0005634, nucleus;GO:0006351, transcription, DNA-templated;GO:0007049, cell cycle;GO:0017053, transcriptional repressor complex	-	-0.296258	-0.167829	0.496551	0.417853	-0.0458815	0.519726	0.248562	0.257477	-0.145015	0.370616	0.216295	-0.104455	0.0873343	0.276422	-0.735908	-0.469466	-0.12902	-0.275997	-0.63605	-0.575308	-0.624223	-0.147258	-0.698754	-0.192861	-0.102563	-0.524034	-0.154704	1
T_34798_c0_g1	zn-clus	gi|356565198|ref|XP_003550830.1| PREDICTED: zinc finger CCCH domain-containing protein 39-like [Glycine max] 3.2e-185	GO:0003677, DNA binding;GO:0003700, DNA binding transcription factor activity;GO:0006355, regulation of transcription, DNA-templated;GO:0046872, metal ion binding	-	0.359816	-0.341478	-0.550099	0.184822	-0.143667	-0.275158	-0.316165	0.260294	-0.0662601	-0.0312922	0.160218	-0.23402	0.0853458	-0.0886771	0.711834	-0.232148	-0.481591	0.33605	-0.128227	0.481264	0.209776	0.367266	0.165607	-0.072232	0.111673	-0.171833	0.287199	1
T_41844_c1_g2	bHLH	gi|571523947|ref|XP_006598713.1| PREDICTED: uncharacterized protein LOC100500526 isoform X1 [Glycine max] 5.5e-260	GO:0003676, nucleic acid binding;GO:0003700, DNA binding transcription factor activity;GO:0005634, nucleus;GO:0006351, transcription, DNA-templated;GO:0006355, regulation of transcription, DNA-templated;GO:0010044, response to aluminum ion;GO:0010447, response to acidic pH;GO:0046872, metal ion binding	-	0.0223502	0.282113	0.691563	0.288223	0.224449	0.416213	0.569505	0.11062	-0.108174	0.243069	0.252262	0.0749085	0.417141	0.242855	-0.893165	-0.393285	-0.129524	-0.04155	-0.415705	-0.578911	-0.379482	-0.401222	-0.494644	-0.285182	-0.506547	-0.510595	-0.272668	1
T_41844_c1_g1	bHLH	gi|734364110|gb|KHN17093.1| Protein SENSITIVE TO PROTON RHIZOTOXICITY 1 [Glycine soja] 4.7e-278	GO:0003676, nucleic acid binding;GO:0003700, DNA binding transcription factor activity;GO:0005634, nucleus;GO:0006351, transcription, DNA-templated;GO:0006355, regulation of transcription, DNA-templated;GO:0010044, response to aluminum ion;GO:0010447, response to acidic pH;GO:0046872, metal ion binding	-	-0.196746	0.256108	0.433816	0.351175	0.0683919	0.681765	0.388537	0.254752	-0.164622	0.400854	0.0885752	0.0630949	0.0793096	0.518017	-0.780749	-0.257858	-0.0347909	-0.261031	-0.543343	-0.533023	-0.619288	-0.374167	-0.604923	0.0176848	-0.138984	-0.274971	-0.110981	1
T_42048_c0_g1	C2H2	gi|571521110|ref|XP_006598111.1| PREDICTED: neurofilament medium polypeptide-like [Glycine max] 1.0e-51	GO:0000166, nucleotide binding;GO:0000783, nuclear telomere cap complex;GO:0003691, double-stranded telomeric DNA binding;GO:0003723, RNA binding;GO:0005634, nucleus;GO:0006351, transcription, DNA-templated;GO:0006355, regulation of transcription, DNA-templated;GO:0008270, zinc ion binding;GO:0009507, chloroplast;GO:0031627, telomeric loop formation	-	-0.450931	-0.108128	0.66788	0.313342	0.160229	0.587291	0.29996	0.282797	0.154904	0.392006	0.578684	-0.20269	-0.121244	0.319417	-0.6094	-0.613248	-0.315539	-0.264537	-0.548	-0.241083	-0.657551	0.122284	-0.766745	-0.367622	0.00440484	-0.612184	0.135783	1
T_41319_c1_g1	HB->HB-HD-ZIP	gi|356522908|ref|XP_003530084.1| PREDICTED: transcription repressor KAN1-like isoform X1 [Glycine max] 6.7e-177	GO:0003700, DNA binding transcription factor activity;GO:0005634, nucleus;GO:0006351, transcription, DNA-templated;GO:0006355, regulation of transcription, DNA-templated;GO:0009887, animal organ morphogenesis;GO:0009943, adaxial/abaxial axis specification;GO:0009944, polarity specification of adaxial/abaxial axis;GO:0009956, radial pattern formation;GO:0010051, xylem and phloem pattern formation;…	-	-0.0319691	0.235714	0.642604	0.29365	0.393354	0.479943	0.398548	0.358155	0.0780594	0.44949	0.339578	0.185286	0.232345	0.368943	-0.766615	-0.312871	-0.175351	-0.0501174	-0.435524	-0.476068	-0.428989	-0.433711	-0.465642	-0.111563	-0.250903	-0.447773	-0.208293	1
T_44331_c0_g1	C2H2	gi|571517103|ref|XP_006597486.1| PREDICTED: uncharacterized protein LOC102661478 [Glycine max] 2.6e-108	GO:0000302, response to reactive oxygen species;GO:0003677, DNA binding;GO:0003700, DNA binding transcription factor activity;GO:0005634, nucleus;GO:0006351, transcription, DNA-templated;GO:0009723, response to ethylene;GO:0009873, ethylene-activated signaling pathway;GO:0035865, cellular response to potassium ion;GO:0043565, sequence-specific DNA binding;GO:0048528, post-embryonic root developme…	-	-0.209872	0.239981	0.117695	-0.434068	0.375971	0.184654	-0.214767	-0.296224	0.800731	-0.0723889	0.107963	0.19236	-0.380214	-0.16435	0.123271	0.295806	0.167124	0.482569	0.487192	0.332539	0.338231	0.115263	0.411659	0.261913	0.317119	0.352558	0.174113	1
T_39880_c1_g1	C2H2	gi|593261760|ref|XP_007133059.1| hypothetical protein PHAVU_011G148000g [Phaseolus vulgaris] 1.1e-153	GO:0003677, DNA binding;GO:0003700, DNA binding transcription factor activity;GO:0005634, nucleus;GO:0006351, transcription, DNA-templated;GO:0006355, regulation of transcription, DNA-templated;GO:0009753, response to jasmonic acid;GO:0044212, transcription regulatory region DNA binding;GO:0045995, regulation of embryonic development;GO:0048317, seed morphogenesis;GO:0080060, integument developme…	-	0.453472	0.492608	0.247687	-0.116541	-0.0319669	-0.12693	0.638892	-0.254175	-0.484898	-0.226389	-0.284989	0.197291	0.625138	-0.0276917	-0.578	0.185332	0.323434	-0.350985	0.0908113	-0.567559	0.0432672	-0.638914	-0.00391651	0.00729733	-0.704052	-0.0121925	-0.513549	1
T_42498_c1_g1	GARP->GARP-G2-like	gi|920699292|gb|KOM42517.1| hypothetical protein LR48_Vigan05g012100 [Vigna angularis] 2.2e-94	GO:0003700, DNA binding transcription factor activity;GO:0005634, nucleus;GO:0005737, cytoplasm;GO:0006351, transcription, DNA-templated;GO:0043565, sequence-specific DNA binding	-	-0.370121	0.298387	0.598385	0.378004	-0.0243337	0.370512	0.346331	0.135896	-0.172192	0.214333	0.11927	0.241625	0.0987568	0.491819	-0.886307	-0.220128	0.1226	-0.344495	-0.50519	-0.628495	-0.667996	-0.389812	-0.64786	-0.170706	-0.324811	-0.270343	-0.150935	1
T_43289_c0_g2	GRAS	gi|593787296|ref|XP_007156687.1| hypothetical protein PHAVU_002G0088000g, partial [Phaseolus vulgaris] 2.5e-114	GO:0003677, DNA binding;GO:0003700, DNA binding transcription factor activity;GO:0005634, nucleus;GO:0006351, transcription, DNA-templated;GO:0007275, multicellular organism development;GO:0009751, response to salicylic acid	-	-0.0401585	0.417609	0.658115	0.334327	0.150358	0.320977	0.435052	0.107709	-0.296891	0.197614	0.180543	0.265591	0.411184	0.466081	-0.924358	-0.235641	0.0456116	-0.199212	-0.466896	-0.687265	-0.569315	-0.549256	-0.573144	-0.300905	-0.478249	-0.371589	-0.27868	1
T_40527_c0_g1	B3->B3-ARF	gi|571475536|ref|XP_006586676.1| PREDICTED: uncharacterized protein LOC100784511 isoform X4 [Glycine max] 5.7e-82	GO:0003677, DNA binding;GO:0003700, DNA binding transcription factor activity;GO:0005634, nucleus;GO:0006351, transcription, DNA-templated;GO:0006355, regulation of transcription, DNA-templated	-	-0.202035	0.221747	0.627573	0.30704	0.0112387	0.418852	0.462519	0.0741426	-0.0613554	0.152682	0.212515	0.0883395	0.259595	0.27228	-0.930172	-0.297981	0.0735481	-0.276296	-0.369737	-0.610845	-0.517592	-0.272365	-0.553769	-0.351424	-0.410753	-0.374465	-0.214972	1
T_40634_c3_g1	MYB->MYB	gi|356557351|ref|XP_003546980.1| PREDICTED: protein NLP8-like [Glycine max] 0.0e+00	GO:0003677, DNA binding;GO:0003700, DNA binding transcription factor activity;GO:0005634, nucleus;GO:0006351, transcription, DNA-templated;GO:0006355, regulation of transcription, DNA-templated	-	-0.042105	0.166373	0.633297	0.410237	0.313173	0.593092	0.434488	0.43357	0.00377584	0.481395	0.440042	-0.0538103	0.229135	0.377809	-0.767184	-0.450113	-0.255958	-0.135957	-0.489785	-0.376954	-0.536541	-0.218256	-0.577678	-0.334357	-0.315258	-0.584081	-0.0545979	1
T_41387_c1_g1	LOB	gi|593786805|ref|XP_007156443.1| hypothetical protein PHAVU_003G286400g [Phaseolus vulgaris] 5.8e-89	GO:0003677, DNA binding;GO:0003700, DNA binding transcription factor activity;GO:0005634, nucleus;GO:0006351, transcription, DNA-templated;GO:0007275, multicellular organism development	-	-0.00101189	-0.0444497	0.288992	0.557096	-0.0468564	0.350672	0.298368	0.373515	-0.150974	0.277906	0.427049	-0.0371342	0.304574	0.391555	-0.455143	-0.66925	-0.482739	0.00540165	-0.813057	-0.319564	-0.533367	-0.110447	-0.666698	-0.19315	-0.253261	-0.647104	0.0167691	1
T_40967_c0_g1	AP2/ERF->AP2/ERF-AP2	gi|571435090|ref|XP_006573380.1| PREDICTED: two-component response regulator ARR18-like [Glycine max] 3.2e-127	GO:0003677, DNA binding;GO:0003700, DNA binding transcription factor activity;GO:0005634, nucleus;GO:0006351, transcription, DNA-templated;GO:0006355, regulation of transcription, DNA-templated	-	-0.355533	0.189636	0.654758	0.269938	-0.0338102	0.28807	0.430844	0.0356412	0.124255	0.148944	0.334407	0.193913	0.133134	0.348255	-0.739116	-0.3954	-0.0441849	-0.266523	-0.435417	-0.449951	-0.501034	-0.0499559	-0.572512	-0.317202	-0.312686	-0.362653	-0.0408804	1
T_42296_c0_g1	C2H2	gi|356498338|ref|XP_003518010.1| PREDICTED: NAC domain-containing protein 8-like [Glycine max] 2.2e-234	GO:0000077, DNA damage checkpoint;GO:0003677, DNA binding;GO:0003700, DNA binding transcription factor activity;GO:0005634, nucleus;GO:0006351, transcription, DNA-templated;GO:0006355, regulation of transcription, DNA-templated;GO:0010332, response to gamma radiation;GO:0040020, regulation of meiotic nuclear division	-	-0.0704608	0.159631	0.593924	0.280706	0.0943325	0.410568	0.448048	0.0695772	-0.033018	0.206012	0.21881	0.0284898	0.337081	0.158057	-0.85482	-0.344311	-0.0402404	-0.0165774	-0.389455	-0.570174	-0.37367	-0.26987	-0.447339	-0.300002	-0.431145	-0.454639	-0.23305	1
T_40703_c3_g1	MYB->MYB	gi|593696552|ref|XP_007148758.1| hypothetical protein PHAVU_005G011700g [Phaseolus vulgaris] 0.0e+00	GO:0003700, DNA binding transcription factor activity;GO:0005634, nucleus;GO:0006351, transcription, DNA-templated;GO:0006355, regulation of transcription, DNA-templated;GO:0007623, circadian rhythm;GO:0008270, zinc ion binding;GO:0009585, red, far-red light phototransduction;GO:0010017, red or far-red light signaling pathway;GO:0010218, response to far red light;GO:0042753, positive regulation o…	-	-0.121941	0.189738	0.650809	0.457602	0.268007	0.484297	0.469141	0.393235	-0.0219137	0.457156	0.476826	0.116188	0.260947	0.497484	-0.755737	-0.570147	-0.366782	-0.106825	-0.641511	-0.398993	-0.590203	-0.243219	-0.682478	-0.33332	-0.255034	-0.563827	-0.0654249	1
T_43973_c1_g2	AP2/ERF->AP2/ERF-ERF	gi|571506108|ref|XP_006595661.1| PREDICTED: WRKY transcription factor 1-like [Glycine max] 2.1e-153	GO:0003700, DNA binding transcription factor activity;GO:0005634, nucleus;GO:0006351, transcription, DNA-templated;GO:0008270, zinc ion binding;GO:0009863, salicylic acid mediated signaling pathway;GO:0043565, sequence-specific DNA binding;GO:0045893, positive regulation of transcription, DNA-templated	-	0.0107465	0.522443	0.667296	0.243851	0.314499	0.44756	0.54854	0.177073	-0.00428206	0.311915	0.210671	0.322474	0.329217	0.513164	-0.809983	-0.208889	-0.0359383	-0.24849	-0.267268	-0.485208	-0.404898	-0.432725	-0.429707	-0.194973	-0.354262	-0.251002	-0.199516	1
T_43398_c4_g3	C2H2	gi|734403780|gb|KHN32602.1| hypothetical protein glysoja_022284 [Glycine soja] 5.5e-134	GO:0003677, DNA binding;GO:0003700, DNA binding transcription factor activity;GO:0005634, nucleus;GO:0005730, nucleolus;GO:0006351, transcription, DNA-templated;GO:0006355, regulation of transcription, DNA-templated;GO:0009733, response to auxin;GO:0009793, embryo development ending in seed dormancy;GO:0010029, regulation of seed germination;GO:0010431, seed maturation;GO:0044212, transcription r…	-	-0.221192	0.197087	0.642597	0.423895	0.241398	0.567516	0.411173	0.378173	0.0278881	0.470129	0.394406	0.142899	0.144397	0.514738	-0.782704	-0.45387	-0.232785	-0.139077	-0.665337	-0.44789	-0.622142	-0.279543	-0.665114	-0.1279	-0.216737	-0.478674	-0.0647703	1
T_42613_c1_g3	HB->HB-WOX	gi|356572282|ref|XP_003554298.1| PREDICTED: protein PHR1-LIKE 1-like [Glycine max] 1.4e-96	GO:0003677, DNA binding;GO:0003700, DNA binding transcription factor activity;GO:0005634, nucleus;GO:0006351, transcription, DNA-templated;GO:0006355, regulation of transcription, DNA-templated;GO:0007623, circadian rhythm;GO:0016036, cellular response to phosphate starvation;GO:0055063, sulfate ion homeostasis;GO:0071486, cellular response to high light intensity	-	-0.11695	0.323632	0.667433	0.337154	0.153576	0.420973	0.431058	0.146634	0.0365527	0.330164	0.320878	0.213219	0.284857	0.406087	-0.816969	-0.370901	-0.0952022	-0.137266	-0.47149	-0.461267	-0.497576	-0.253488	-0.542758	-0.23441	-0.375597	-0.430803	-0.0723448	1
T_45559_c1_g2	LOB	gi|951056844|ref|XP_014521856.1| PREDICTED: ethylene-responsive transcription factor 3-like [Vigna radiata var. radiata] 1.7e-58	GO:0003677, DNA binding;GO:0003700, DNA binding transcription factor activity;GO:0005634, nucleus;GO:0006351, transcription, DNA-templated;GO:0006952, defense response;GO:0009873, ethylene-activated signaling pathway;GO:0010105, negative regulation of ethylene-activated signaling pathway	-	-0.117066	-0.0459693	-0.430442	-0.309073	0.0512198	-0.496008	-0.514268	-0.204389	0.381501	-0.174492	-0.173273	0.14578	-0.414535	-0.251932	0.761174	0.425987	0.155675	0.283997	0.594556	0.639232	0.49927	0.315883	0.576062	0.244334	0.436488	0.524306	0.308774	1
T_41236_c6_g4	BBR-BPC	gi|593328410|ref|XP_007137632.1| hypothetical protein PHAVU_009G142900g [Phaseolus vulgaris] 2.0e-126	GO:0003700, DNA binding transcription factor activity;GO:0005634, nucleus;GO:0006351, transcription, DNA-templated;GO:0043565, sequence-specific DNA binding	-	0.146024	0.00110085	-0.531673	-0.110997	-0.123482	-0.504785	-0.556628	-0.0549836	0.0488278	-0.169441	-0.0740905	0.214597	-0.0974154	-0.0073556	0.711616	0.391327	0.18814	-0.0543785	0.319197	0.54251	0.207982	0.289642	0.386557	0.103611	0.312297	0.453642	0.314041	1
T_34794_c0_g1	zn-clus	gi|593793478|ref|XP_007159778.1| hypothetical protein PHAVU_002G266400g [Phaseolus vulgaris] 8.3e-112	GO:0001046, core promoter sequence-specific DNA binding;GO:0003700, DNA binding transcription factor activity;GO:0005634, nucleus;GO:0006351, transcription, DNA-templated;GO:0043565, sequence-specific DNA binding;GO:0044212, transcription regulatory region DNA binding;GO:0045893, positive regulation of transcription, DNA-templated;GO:1901141, regulation of lignin biosynthetic process;GO:1904369, …	-	-0.195256	0.381003	0.520104	0.421355	0.0629338	0.344352	0.366876	0.16299	-0.207971	0.332864	0.0661556	0.273843	0.235212	0.504143	-0.832897	-0.192994	0.060907	-0.101139	-0.527638	-0.602536	-0.56005	-0.466233	-0.540869	-0.0851577	-0.382571	-0.296487	-0.128965	1
T_42845_c1_g7	LOB	gi|308191649|dbj|BAJ22387.1| suppressor of overexpression of constans 1 [Vigna unguiculata] 1.2e-50	GO:0000060, protein import into nucleus, translocation;GO:0003677, DNA binding;GO:0003700, DNA binding transcription factor activity;GO:0005634, nucleus;GO:0005737, cytoplasm;GO:0006351, transcription, DNA-templated;GO:0008134, transcription factor binding;GO:0009409, response to cold;GO:0009739, response to gibberellin;GO:0009908, flower development;GO:0009911, positive regulation of flower deve…	-	-0.316305	0.178767	0.644846	0.337259	0.0680416	0.303572	0.488361	0.210237	0.0795664	0.319027	0.335517	0.278787	0.131947	0.464951	-0.755	-0.503081	-0.247671	-0.236395	-0.508396	-0.506372	-0.533188	-0.231498	-0.648118	-0.302924	-0.187519	-0.418363	-0.127227	1
T_43996_c2_g1	AP2/ERF->AP2/ERF-ERF	gi|671868|emb|CAA87080.1| heat shock transcription factor 5 [Glycine max] 3.1e-50	GO:0003700, DNA binding transcription factor activity;GO:0005634, nucleus;GO:0006351, transcription, DNA-templated;GO:0042802, identical protein binding;GO:0043565, sequence-specific DNA binding	-	-0.0924761	-0.249813	-0.2487	0.0198949	0.365283	0.0695361	-0.638452	0.27963	0.441479	0.328239	0.276823	-0.011646	-0.416638	0.0856273	0.664497	0.0113125	-0.264113	0.267467	0.0813974	0.659701	0.0739005	0.357652	0.131518	0.237025	0.752845	0.0953564	0.445249	1
T_43907_c4_g1	AP2/ERF->AP2/ERF-ERF	gi|908212338|tpg|DAA64912.1| TPA_inf: dof protein [Cajanus cajan] 5.3e-19	GO:0003677, DNA binding;GO:0003700, DNA binding transcription factor activity;GO:0005634, nucleus;GO:0006351, transcription, DNA-templated;GO:0006355, regulation of transcription, DNA-templated;GO:0009409, response to cold;GO:0009416, response to light stimulus;GO:0009845, seed germination;GO:0046872, metal ion binding	-	-0.138512	0.376988	0.651241	0.635036	0.289946	0.486514	0.237476	0.431234	-0.0662317	0.478592	0.431745	0.190896	0.253633	0.652855	-0.749501	-0.375437	-0.124804	-0.247672	-0.504348	-0.28147	-0.695321	-0.195658	-0.667885	-0.405581	-0.313699	-0.455054	0.115484	1
T_47016_c2_g1	HB->HB-HD-ZIP	gi|356546209|ref|XP_003541523.1| PREDICTED: NAC domain-containing protein 73-like [Glycine max] 3.3e-159	GO:0003677, DNA binding;GO:0003700, DNA binding transcription factor activity;GO:0005634, nucleus;GO:0006351, transcription, DNA-templated;GO:0006355, regulation of transcription, DNA-templated;GO:0044212, transcription regulatory region DNA binding;GO:0045893, positive regulation of transcription, DNA-templated;GO:2000652, regulation of secondary cell wall biogenesis	-	-0.2998	0.243379	0.562945	-0.00604109	-0.113719	0.271961	0.579529	-0.203761	0.195755	-0.0712657	0.199179	0.21459	0.114029	0.181352	-0.764961	-0.338621	-0.0296878	-0.184398	-0.212908	-0.55978	-0.309375	-0.202901	-0.435638	-0.264762	-0.253873	-0.231474	-0.227762	1
T_40993_c3_g1	HB->HB-BELL	gi|356567447|ref|XP_003551931.1| PREDICTED: transcription factor JUNGBRUNNEN 1 [Glycine max] 9.2e-171	GO:0003677, DNA binding;GO:0003700, DNA binding transcription factor activity;GO:0005634, nucleus;GO:0005992, trehalose biosynthetic process;GO:0006351, transcription, DNA-templated;GO:0006355, regulation of transcription, DNA-templated;GO:0006561, proline biosynthetic process;GO:0009718, anthocyanin-containing compound biosynthetic process;GO:0010120, camalexin biosynthetic process;GO:0010150, l…	-	0.375373	0.46173	0.0530216	-0.235289	-0.36274	-0.387747	0.414767	-0.558167	-0.534961	-0.508418	-0.448732	0.453605	0.654425	-0.000529042	-0.500745	0.270823	0.433745	-0.230291	0.17527	-0.758105	0.0775212	-0.641023	0.0868714	-0.198777	-0.526656	0.226719	-0.6333	1
T_43125_c3_g1	NAC	gi|356549269|ref|XP_003543018.1| PREDICTED: auxin response factor 3-like [Glycine max] 0.0e+00	GO:0003677, DNA binding;GO:0003700, DNA binding transcription factor activity;GO:0005634, nucleus;GO:0006351, transcription, DNA-templated;GO:0006355, regulation of transcription, DNA-templated;GO:0009733, response to auxin;GO:0009734, auxin-activated signaling pathway;GO:0009850, auxin metabolic process;GO:0010050, vegetative phase change;GO:0010158, abaxial cell fate specification;GO:0010582, f…	K14486-ko04075 Plant hormone signal transduction	0.208451	-0.149877	-0.131099	0.174622	0.440249	0.194779	-0.504024	0.40684	0.42264	0.264202	0.509891	-0.253246	-0.154626	0.027361	0.59335	-0.187659	-0.467317	0.533924	-0.0185373	0.740603	0.126698	0.454128	0.16319	-0.0250858	0.240656	-0.250378	0.540954	1
T_44398_c6_g3	bHLH	gi|571480577|ref|XP_006588330.1| PREDICTED: trihelix transcription factor ASIL2-like [Glycine max] 3.0e-97	GO:0003677, DNA binding;GO:0003700, DNA binding transcription factor activity;GO:0005634, nucleus;GO:0006351, transcription, DNA-templated;GO:0006355, regulation of transcription, DNA-templated;GO:0009793, embryo development ending in seed dormancy;GO:0010431, seed maturation	-	0.0966034	-0.0280177	-0.489319	-0.470548	0.005297	-0.377959	-0.469863	-0.270004	-0.0340922	-0.228005	-0.305604	-0.0277585	-0.304426	-0.257284	0.702468	0.600003	0.362393	-0.116836	0.592952	0.499986	0.360433	0.154232	0.510653	0.322922	0.42786	0.579888	0.169195	1
T_43399_c2_g7	C2H2	gi|356512441|ref|XP_003524927.1| PREDICTED: heat stress transcription factor A-5-like [Glycine max] 9.7e-249	GO:0003700, DNA binding transcription factor activity;GO:0005634, nucleus;GO:0005737, cytoplasm;GO:0006351, transcription, DNA-templated;GO:0043565, sequence-specific DNA binding	-	-0.036817	0.336702	0.628416	0.511649	0.163092	0.463636	0.422445	0.3022	-0.0255432	0.319462	0.466093	0.225319	0.359296	0.598351	-0.739842	-0.578408	-0.35696	-0.0450206	-0.669953	-0.431152	-0.588556	-0.270959	-0.67466	-0.31675	-0.388188	-0.570821	-0.0245265	1
T_38668_c1_g1	C2H2	gi|593696175|ref|XP_007148586.1| hypothetical protein PHAVU_006G220900g [Phaseolus vulgaris] 5.9e-199	GO:0005634, nucleus;GO:0006355, regulation of transcription, DNA-templated;GO:0008270, zinc ion binding	-	0.128529	0.103165	0.510805	0.489887	0.0647844	0.378166	0.356912	0.36153	-0.244195	0.340904	0.328859	0.0325934	0.447376	0.397246	-0.709473	-0.473086	-0.223559	-0.310519	-0.548206	-0.516438	-0.554077	-0.258122	-0.612706	-0.397685	-0.396392	-0.609223	-0.161237	1
T_41968_c0_g2	MYB->MYB	gi|734359971|gb|KHN15338.1| Pathogenesis-related homeodomain protein, partial [Glycine soja] 5.9e-260	GO:0003677, DNA binding;GO:0003700, DNA binding transcription factor activity;GO:0005634, nucleus;GO:0006351, transcription, DNA-templated;GO:0006952, defense response;GO:0008270, zinc ion binding;GO:0009733, response to auxin;GO:0043565, sequence-specific DNA binding;GO:0045893, positive regulation of transcription, DNA-templated	-	-0.499239	0.201886	0.482723	0.518784	-0.119116	0.284213	0.299037	0.216286	0.0813938	0.276837	0.350853	0.313904	-0.0182249	0.653252	-0.577571	-0.574423	-0.305969	-0.202467	-0.613442	-0.299966	-0.653767	-0.0134193	-0.737774	-0.343515	-0.0731871	-0.328551	0.150096	1
T_44847_c0_g1	C2H2	gi|1012355537|gb|KYP66724.1| Homeobox-leucine zipper protein ATHB-40, partial [Cajanus cajan] 1.5e-75	GO:0003700, DNA binding transcription factor activity;GO:0005634, nucleus;GO:0006351, transcription, DNA-templated;GO:0006355, regulation of transcription, DNA-templated;GO:0009733, response to auxin;GO:0043565, sequence-specific DNA binding	-	-0.459902	-0.234632	0.358705	0.32419	-0.204361	0.334573	0.404902	0.235307	0.0666623	0.298371	0.252926	0.00211084	-0.0950903	0.304539	-0.511649	-0.612555	-0.337987	-0.407419	-0.554927	-0.401003	-0.524766	0.0469578	-0.701476	-0.201262	0.123668	-0.398982	-0.0700002	1
T_43944_c0_g2	AP2/ERF->AP2/ERF-ERF	gi|356501908|ref|XP_003519765.1| PREDICTED: pre-mRNA-splicing factor CEF1-like [Glycine max] 4.1e-226	GO:0003677, DNA binding;GO:0003700, DNA binding transcription factor activity;GO:0005634, nucleus;GO:0006351, transcription, DNA-templated;GO:0007049, cell cycle	-	-0.513831	-0.116895	0.564233	0.379054	-0.00605727	0.445268	0.205172	0.261484	0.0565417	0.367747	0.407736	0.0303224	-0.118664	0.471856	-0.543329	-0.581039	-0.27592	-0.454434	-0.532882	-0.286206	-0.682502	0.135846	-0.774361	-0.409815	0.161044	-0.395584	0.0671849	1
T_40993_c0_g1	HB->HB-BELL	gi|356576366|ref|XP_003556303.1| PREDICTED: NAC transcription factor NAM-B2-like [Glycine max] 1.9e-119	GO:0003677, DNA binding;GO:0003700, DNA binding transcription factor activity;GO:0005634, nucleus;GO:0005737, cytoplasm;GO:0006351, transcription, DNA-templated;GO:0006355, regulation of transcription, DNA-templated;GO:0009644, response to high light intensity;GO:0009962, regulation of flavonoid biosynthetic process;GO:0016021, integral component of membrane;GO:0045893, positive regulation of tra…	-	0.294434	0.551866	-0.0559976	-0.625507	0.148289	-0.383456	-0.0366524	-0.590227	0.0328695	-0.378957	-0.348383	0.645598	0.222218	-0.0192037	0.118699	0.699792	0.576425	-0.148633	0.610167	-0.0223412	0.389238	-0.330307	0.534688	0.279763	0.101112	0.770647	-0.292341	1
T_42433_c2_g2	GARP->GARP-G2-like	gi|356517700|ref|XP_003527524.1| PREDICTED: dr1-associated corepressor homolog [Glycine max] 5.9e-63	GO:0000122, negative regulation of transcription by RNA polymerase II;GO:0003677, DNA binding;GO:0003700, DNA binding transcription factor activity;GO:0003714, transcription corepressor activity;GO:0005634, nucleus;GO:0006351, transcription, DNA-templated	-	0.383234	0.651018	-0.0060809	-0.434531	-0.260462	-0.357694	0.232232	-0.733938	-0.248638	-0.687868	-0.380282	0.452321	0.548134	-0.0806774	-0.272066	0.556846	0.668327	-0.0823869	0.435188	-0.386059	0.258082	-0.353392	0.400393	-0.112505	-0.546619	0.50935	-0.376388	1
T_41807_c1_g1	WRKY	gi|356576428|ref|XP_003556333.1| PREDICTED: nuclear transcription factor Y subunit B-1 isoform X1 [Glycine max] 2.4e-79	GO:0003700, DNA binding transcription factor activity;GO:0005634, nucleus;GO:0006351, transcription, DNA-templated;GO:0006355, regulation of transcription, DNA-templated;GO:0016021, integral component of membrane;GO:0043565, sequence-specific DNA binding	-	0.0184549	-0.357513	0.116859	0.559955	0.133812	0.130967	0.0761233	0.516974	-0.214561	0.468972	0.300775	-0.478184	0.0784334	0.00657363	-0.0432264	-0.583589	-0.566896	0.248927	-0.497223	0.0925075	-0.214803	0.141108	-0.385395	-0.255633	-0.189828	-0.736125	0.216947	1
T_43517_c3_g2	bHLH	gi|356498846|ref|XP_003518259.1| PREDICTED: uncharacterized protein LOC100816918 [Glycine max] 1.2e-143	GO:0003677, DNA binding;GO:0003700, DNA binding transcription factor activity;GO:0005634, nucleus;GO:0006351, transcription, DNA-templated;GO:0006355, regulation of transcription, DNA-templated;GO:0009793, embryo development ending in seed dormancy;GO:0009965, leaf morphogenesis;GO:0030154, cell differentiation;GO:0045962, positive regulation of development, heterochronic;GO:0048366, leaf develop…	-	0.247727	0.0516723	-0.484855	-0.576994	-0.0263832	-0.562872	-0.344897	-0.404872	0.0378836	-0.49504	-0.319566	0.0463955	-0.126356	-0.425164	0.692289	0.63164	0.370663	0.105155	0.69828	0.435017	0.599768	0.0943328	0.715527	0.261406	0.144098	0.596146	0.01826	1
T_42684_c2_g1	bZIP	gi|955320187|ref|XP_014631045.1| PREDICTED: mediator-associated protein 1-like [Glycine max] 5.0e-91	GO:0005730, nucleolus;GO:0005829, cytosol;GO:0006355, regulation of transcription, DNA-templated;GO:0009507, chloroplast;GO:0016592, mediator complex	-	0.3008	0.00100121	-0.31134	-0.05861	0.319272	-0.150723	-0.360128	0.146113	0.30156	0.101749	0.174043	0.102695	-0.0425232	0.0173798	0.713582	0.0297508	-0.323669	0.377869	0.171242	0.694078	0.364079	0.290237	0.373571	0.183378	0.343388	0.175613	0.319037	1
T_43614_c1_g1	WRKY	gi|351725743|ref|NP_001237103.1| syringolide-induced protein 1-3-1B [Glycine max] 1.1e-64	GO:0003677, DNA binding;GO:0005634, nucleus;GO:0006351, transcription, DNA-templated;GO:0006355, regulation of transcription, DNA-templated;GO:0009908, flower development;GO:0048262, determination of dorsal/ventral asymmetry	-	0.0439167	0.486038	0.235252	-0.101166	-0.102822	0.177625	0.35407	-0.292576	-0.236883	-0.085315	-0.358899	0.315988	0.283961	0.154205	-0.718107	0.33521	0.545039	-0.292052	0.104856	-0.675172	-0.171303	-0.577637	-0.0642704	0.0440817	-0.310861	0.214341	-0.41162	1
T_42806_c1_g2	FAR1	gi|502155534|ref|XP_004510110.1| PREDICTED: squamosa promoter-binding-like protein 8 isoform X2 [Cicer arietinum] 1.5e-22	GO:0003677, DNA binding;GO:0005634, nucleus;GO:0005737, cytoplasm;GO:0006351, transcription, DNA-templated;GO:0006355, regulation of transcription, DNA-templated;GO:0009554, megasporogenesis;GO:0009556, microsporogenesis;GO:0030154, cell differentiation;GO:0046872, metal ion binding;GO:0048653, anther development	-	-0.777052	-0.55092	0.0956024	0.353689	-0.0736538	0.286392	-0.22533	0.423171	0.282998	0.54422	0.288603	-0.219927	-0.654227	0.191152	0.0182729	-0.416591	-0.287328	-0.224188	-0.429575	0.174148	-0.495412	0.456628	-0.538248	-0.0173522	0.609999	-0.253656	0.399485	1
T_44409_c2_g3	bHLH	gi|1012365045|gb|KYP76227.1| Nuclear transcription factor Y subunit A-1 [Cajanus cajan] 1.8e-59	GO:0003677, DNA binding;GO:0003700, DNA binding transcription factor activity;GO:0006351, transcription, DNA-templated;GO:0009555, pollen development;GO:0009793, embryo development ending in seed dormancy;GO:0010262, somatic embryogenesis;GO:0016602, CCAAT-binding factor complex;GO:0045892, negative regulation of transcription, DNA-templated;GO:0048316, seed development;GO:0055046, microgametogen…	-	-0.394412	0.22646	0.660587	0.301466	0.165589	0.385885	0.275291	0.161103	-0.0503612	0.374143	0.180483	0.214851	0.0500489	0.417254	-0.829583	-0.159338	0.154466	-0.355482	-0.371928	-0.486424	-0.608788	-0.256021	-0.566403	-0.22911	-0.148818	-0.213343	-0.104328	1
T_40503_c0_g1	B3->B3-ARF	gi|356564737|ref|XP_003550605.1| PREDICTED: uncharacterized protein LOC100794210 [Glycine max] 0.0e+00	GO:0005634, nucleus;GO:0006351, transcription, DNA-templated;GO:0006355, regulation of transcription, DNA-templated;GO:0008270, zinc ion binding;GO:0009707, chloroplast outer membrane;GO:0016021, integral component of membrane	-	0.014607	0.296892	0.709654	0.449222	0.435145	0.481582	0.390225	0.406637	0.0283501	0.465459	0.53303	0.0694604	0.333512	0.448377	-0.691637	-0.449257	-0.283382	-0.00520888	-0.51565	-0.245959	-0.490511	-0.168904	-0.5267	-0.368769	-0.411	-0.569702	0.0327919	1
T_40625_c1_g1	MYB->MYB	gi|593686074|ref|XP_007143708.1| hypothetical protein PHAVU_007G095000g [Phaseolus vulgaris] 1.0e-128	GO:0003677, DNA binding;GO:0003700, DNA binding transcription factor activity;GO:0005634, nucleus;GO:0006351, transcription, DNA-templated;GO:0006355, regulation of transcription, DNA-templated;GO:0007389, pattern specification process;GO:0009733, response to auxin;GO:0009734, auxin-activated signaling pathway;GO:0035198, miRNA binding;GO:0048829, root cap development;GO:0051301, cell division	-	0.065863	-0.456789	-0.480901	0.0930787	0.153508	0.0320616	-0.549968	0.43742	0.253303	0.259189	0.213464	-0.258829	-0.336751	-0.0463559	0.761879	-0.0882821	-0.415898	0.339618	-0.0407772	0.64569	0.149082	0.448181	0.201412	0.136256	0.567561	-0.00263212	0.384366	1
T_39042_c2_g2	AP2/ERF->AP2/ERF-ERF	gi|734408254|gb|KHN34636.1| Dof zinc finger protein DOF5.2 [Glycine soja] 2.1e-240	GO:0003677, DNA binding;GO:0003700, DNA binding transcription factor activity;GO:0005634, nucleus;GO:0006351, transcription, DNA-templated;GO:0006355, regulation of transcription, DNA-templated;GO:0009908, flower development;GO:0046872, metal ion binding	-	0.25593	0.156971	0.477457	0.366678	0.121683	0.396503	0.456406	0.245359	-0.395812	0.225455	0.218178	-0.0806489	0.552193	0.25503	-0.757788	-0.343746	-0.108433	-0.2069	-0.491345	-0.586862	-0.45032	-0.393712	-0.503852	-0.317669	-0.524679	-0.557024	-0.29177	1
T_40579_c1_g4	B3->B3-ARF	gi|356554798|ref|XP_003545729.1| PREDICTED: zinc finger CCCH domain-containing protein 37-like [Glycine max] 4.9e-113	GO:0001709, cell fate determination;GO:0003677, DNA binding;GO:0003723, RNA binding;GO:0005634, nucleus;GO:0006397, mRNA processing;GO:0009908, flower development;GO:0016607, nuclear speck;GO:0046872, metal ion binding	-	0.130874	-0.248921	-0.532412	-0.447166	-0.0556146	-0.340121	-0.50418	-0.187846	0.305214	-0.197148	-0.00889199	0.0363373	-0.264448	-0.241506	0.869166	0.246641	-0.041468	0.109931	0.398946	0.616729	0.425102	0.455072	0.497345	0.189545	0.608567	0.442971	0.234087	1
T_39878_c0_g3	C2H2	gi|955331140|ref|XP_014633488.1| PREDICTED: transcription factor DIVARICATA [Glycine max] 7.2e-84	GO:0003677, DNA binding;GO:0005634, nucleus;GO:0006351, transcription, DNA-templated;GO:0006355, regulation of transcription, DNA-templated;GO:0009908, flower development;GO:0048262, determination of dorsal/ventral asymmetry	-	-0.218117	0.150347	0.572472	0.198406	0.0576337	0.499233	0.466939	0.0331972	-0.141359	0.142598	0.093574	-0.121486	0.138029	0.108107	-0.897982	-0.222549	0.112693	-0.199797	-0.300509	-0.581864	-0.439152	-0.323068	-0.486306	-0.215722	-0.384089	-0.354331	-0.246696	1
T_39878_c0_g1	C2H2	gi|734316224|gb|KHN02156.1| Transcription factor MYB1R1 [Glycine soja] 1.0e-77	GO:0003677, DNA binding;GO:0005634, nucleus;GO:0006351, transcription, DNA-templated;GO:0006355, regulation of transcription, DNA-templated;GO:0009908, flower development;GO:0048262, determination of dorsal/ventral asymmetry	-	-0.132437	-0.057582	0.670973	0.450115	0.22307	0.265268	0.365111	0.334759	0.132366	0.315512	0.530561	-0.0867166	0.24329	0.1679	-0.610316	-0.659147	-0.437703	0.0906518	-0.408242	-0.299125	-0.342155	0.0200137	-0.5154	-0.634761	-0.375901	-0.733673	-0.0402416	1
T_45612_c0_g2	LOB	gi|965613814|dbj|BAT99446.1| hypothetical protein VIGAN_10088800 [Vigna angularis var. angularis] 4.5e-85	GO:0003677, DNA binding;GO:0003700, DNA binding transcription factor activity;GO:0005634, nucleus;GO:0006351, transcription, DNA-templated;GO:0007275, multicellular organism development;GO:0009873, ethylene-activated signaling pathway;GO:0010492, maintenance of shoot apical meristem identity;GO:0060771, phyllotactic patterning;GO:0060772, leaf phyllotactic patterning;GO:0060774, auxin mediated si…	-	-0.309327	-0.62123	-0.197761	0.458584	0.0113577	0.380521	-0.249734	0.70918	0.0888743	0.615428	0.433559	-0.526681	-0.496351	0.249042	0.427546	-0.594177	-0.691529	-0.112925	-0.538595	0.503184	-0.407425	0.590501	-0.480215	-0.0331894	0.586975	-0.450962	0.574735	1
T_46500_c0_g2	bZIP	-	GO:0000978, RNA polymerase II proximal promoter sequence-specific DNA binding;GO:0001077, transcriptional activator activity, RNA polymerase II proximal promoter sequence-specific DNA binding;GO:0005634, nucleus;GO:0008270, zinc ion binding;GO:0016020, membrane;GO:0035961, positive regulation of ergosterol biosynthetic process by positive regulation of transcription from RNA polymerase II promote…	-	0.168746	0.161419	0.40923	-0.263796	0.756978	-0.0328349	-0.177284	-0.0434343	0.344196	0.124608	0.237897	-0.0202381	-0.00442848	-0.190676	0.203794	0.179863	0.0145242	0.22572	0.556022	0.472196	0.375845	0.190893	0.381026	-0.216863	0.0313939	0.0473253	0.112108	1
T_43078_c4_g5	GARP->GARP-ARR-B	gi|947109798|gb|KRH58124.1| hypothetical protein GLYMA_05G106000 [Glycine max] 2.9e-112	GO:0000784, nuclear chromosome, telomeric region;GO:0000785, chromatin;GO:0000786, nucleosome;GO:0003691, double-stranded telomeric DNA binding;GO:0003700, DNA binding transcription factor activity;GO:0005634, nucleus;GO:0005730, nucleolus;GO:0006334, nucleosome assembly;GO:0006351, transcription, DNA-templated;GO:0009651, response to salt stress;GO:0009723, response to ethylene;GO:0009733, respo…	-	-0.0821795	0.0760195	0.546097	0.486076	0.119402	0.634079	0.41929	0.408718	-0.0149849	0.378495	0.432227	-0.0465142	0.234305	0.452941	-0.745357	-0.610724	-0.387353	-0.0879991	-0.632777	-0.487307	-0.587354	-0.192285	-0.677964	-0.364622	-0.25896	-0.636005	-0.0907351	1
T_43506_c0_g6	bHLH	gi|955369616|ref|XP_014623064.1| PREDICTED: uncharacterized protein LOC100796448 [Glycine max] 0.0e+00	GO:0005634, nucleus;GO:0006355, regulation of transcription, DNA-templated;GO:0008270, zinc ion binding	-	-0.0635064	0.135401	0.582249	0.312772	0.0844533	0.380238	0.540261	0.238273	-0.0903828	0.250878	0.315843	0.130382	0.330155	0.317608	-0.816512	-0.468974	-0.221553	-0.144124	-0.617231	-0.589371	-0.486496	-0.349808	-0.580322	-0.215262	-0.388153	-0.492489	-0.272599	1
T_42679_c2_g2	bZIP	gi|356539414|ref|XP_003538193.1| PREDICTED: zinc finger protein ZAT5-like [Glycine max] 3.1e-101	GO:0003700, DNA binding transcription factor activity;GO:0005634, nucleus;GO:0006351, transcription, DNA-templated;GO:0006355, regulation of transcription, DNA-templated;GO:0043565, sequence-specific DNA binding;GO:0044212, transcription regulatory region DNA binding;GO:0046872, metal ion binding	-	-0.0118383	-0.00855373	0.0197473	-0.521314	0.157834	-0.21682	-0.152511	-0.320977	0.447244	-0.199688	-0.134644	0.218596	-0.119214	-0.372149	0.0695309	0.440559	0.375111	0.0127276	0.707843	-0.0102031	0.414579	-0.0191168	0.484812	-0.0240643	0.269705	0.401883	-0.245122	1
T_31777_c0_g1	C2H2	gi|734356851|gb|KHN14288.1| Histone H1 [Glycine soja] 7.1e-128	GO:0000784, nuclear chromosome, telomeric region;GO:0000785, chromatin;GO:0000786, nucleosome;GO:0003691, double-stranded telomeric DNA binding;GO:0003700, DNA binding transcription factor activity;GO:0005634, nucleus;GO:0005730, nucleolus;GO:0006334, nucleosome assembly;GO:0006351, transcription, DNA-templated;GO:0006357, regulation of transcription by RNA polymerase II;GO:0009651, response to s…	-	-0.0633254	0.297579	0.609085	0.526006	0.0755754	0.368871	0.447991	0.272702	-0.17445	0.228976	0.355609	-0.0249606	0.360932	0.386147	-0.766785	-0.415608	-0.11522	-0.147285	-0.495497	-0.343411	-0.528722	-0.0820205	-0.548259	-0.523242	-0.655866	-0.519652	0.0337127	1
T_41146_c0_g2	HB->HB-HD-ZIP	gi|356526842|ref|XP_003532025.1| PREDICTED: transcription factor DIVARICATA-like [Glycine max] 3.7e-135	GO:0003677, DNA binding;GO:0005634, nucleus;GO:0006351, transcription, DNA-templated;GO:0006355, regulation of transcription, DNA-templated;GO:0009908, flower development;GO:0048262, determination of dorsal/ventral asymmetry	-	0.0990502	0.352923	0.630492	0.223198	0.139313	0.155727	0.508075	-0.0350369	-0.171996	0.0574682	0.0979967	0.267588	0.563913	0.148373	-0.892059	-0.170401	0.122108	-0.0895621	-0.269683	-0.63004	-0.252158	-0.451269	-0.305818	-0.299801	-0.628655	-0.28674	-0.407997	1
T_39792_c2_g2	HB->HB-HD-ZIP	gi|734378582|gb|KHN22139.1| Transcription factor bHLH25 [Glycine soja] 5.4e-107	GO:0003677, DNA binding;GO:0003700, DNA binding transcription factor activity;GO:0005634, nucleus;GO:0006351, transcription, DNA-templated;GO:0006355, regulation of transcription, DNA-templated;GO:0032440, 2-alkenal reductase [NAD(P)] activity	-	-0.0614328	0.13725	0.68305	0.421283	0.260155	0.534538	0.371443	0.316487	-0.0531809	0.418254	0.42967	0.053768	0.294601	0.437666	-0.780451	-0.557129	-0.337708	-0.0051149	-0.614607	-0.534715	-0.560465	-0.306218	-0.657319	-0.338787	-0.276419	-0.656418	-0.139563	1
T_44951_c0_g3	NF-Y->NF-YA	gi|1012340510|gb|KYP51725.1| Protein FAR1-RELATED SEQUENCE 5 [Cajanus cajan] 5.2e-273	GO:0003700, DNA binding transcription factor activity;GO:0005634, nucleus;GO:0006355, regulation of transcription, DNA-templated;GO:0008270, zinc ion binding;GO:0043565, sequence-specific DNA binding	-	-0.461272	0.144231	0.56295	0.504387	-0.0020061	0.321624	0.368671	0.324795	0.0269225	0.37828	0.365249	0.261244	0.0148322	0.607746	-0.678277	-0.521552	-0.235372	-0.396095	-0.589057	-0.370446	-0.69942	-0.0985851	-0.774709	-0.331628	-0.0684897	-0.366489	0.0427998	1
T_40527_c1_g2	B3->B3-ARF	gi|1012352849|gb|KYP64037.1| Myb family transcription factor APL [Cajanus cajan] 2.5e-55	GO:0003677, DNA binding;GO:0003700, DNA binding transcription factor activity;GO:0005634, nucleus;GO:0006351, transcription, DNA-templated;GO:0006355, regulation of transcription, DNA-templated	-	-0.100604	0.407932	0.69299	0.133257	0.224719	0.306016	0.521351	-0.0676501	0.144631	0.199035	0.182808	0.277066	0.295579	0.228393	-0.830774	-0.247217	-0.0106893	0.0166388	-0.159956	-0.493385	-0.236897	-0.329621	-0.324986	-0.271235	-0.382671	-0.283927	-0.211826	1
T_40518_c0_g3	B3->B3-ARF	gi|356562652|ref|XP_003549583.1| PREDICTED: transcription factor BIM1 isoform X2 [Glycine max] 7.1e-222	GO:0003677, DNA binding;GO:0005634, nucleus;GO:0006351, transcription, DNA-templated;GO:0006355, regulation of transcription, DNA-templated	-	-0.242565	0.171706	0.495062	0.452187	0.0653491	0.650348	0.286733	0.356185	0.0139311	0.442965	0.331817	-0.0857337	0.0339634	0.456567	-0.703692	-0.347343	-0.0808325	-0.259134	-0.494975	-0.312616	-0.65252	-0.0388072	-0.60904	-0.259668	-0.23414	-0.443666	0.146883	1
T_46312_c2_g1	C2H2	gi|356536373|ref|XP_003536713.1| PREDICTED: protein indeterminate-domain 5, chloroplastic-like [Glycine max] 7.0e-128	GO:0003676, nucleic acid binding;GO:0003677, DNA binding;GO:0003700, DNA binding transcription factor activity;GO:0006351, transcription, DNA-templated;GO:0006355, regulation of transcription, DNA-templated;GO:0009507, chloroplast;GO:0046872, metal ion binding	-	-0.468369	-0.199516	0.303972	-0.0506228	0.228435	0.517922	0.111706	0.108964	0.76867	0.337381	0.440862	-0.11461	-0.461047	-0.0150857	-0.128624	-0.4331	-0.38801	0.139478	-0.0831579	0.217694	-0.0989886	0.34217	-0.24008	0.0289978	0.472374	-0.20551	0.245874	1
T_40928_c2_g4	S1Fa-like	gi|571545007|ref|XP_006602294.1| PREDICTED: homeotic protein proboscipedia-like isoform X1 [Glycine max] 6.7e-268	GO:0003677, DNA binding;GO:0003700, DNA binding transcription factor activity;GO:0005634, nucleus;GO:0006351, transcription, DNA-templated;GO:0009908, flower development	-	-0.181806	0.0928921	0.653736	0.341676	0.148962	0.404155	0.517075	0.309658	-0.114353	0.34597	0.394304	-0.0105643	0.193202	0.336036	-0.808577	-0.518561	-0.269265	-0.194558	-0.577552	-0.51881	-0.580673	-0.283922	-0.677533	-0.366594	-0.334593	-0.597576	-0.154101	1
T_40928_c2_g1	S1Fa-like	gi|356554131|ref|XP_003545402.1| PREDICTED: uncharacterized protein LOC100803515 [Glycine max] 7.4e-258	GO:0003677, DNA binding;GO:0003700, DNA binding transcription factor activity;GO:0005634, nucleus;GO:0006351, transcription, DNA-templated;GO:0009908, flower development	-	-0.143506	0.292888	0.679819	0.297059	0.172023	0.43563	0.557719	0.173786	0.0219675	0.260137	0.371345	0.161971	0.248678	0.397792	-0.835985	-0.46012	-0.209256	-0.112125	-0.535121	-0.530757	-0.510241	-0.361182	-0.617774	-0.19763	-0.377396	-0.508212	-0.151007	1
T_39440_c0_g1	NAC	-	GO:0000978, RNA polymerase II proximal promoter sequence-specific DNA binding;GO:0000982, transcription factor activity, RNA polymerase II proximal promoter sequence-specific DNA binding;GO:0005634, nucleus;GO:0010738, regulation of protein kinase A signaling;GO:0030154, cell differentiation;GO:0031141, induction of conjugation upon carbon starvation;GO:0031142, induction of conjugation upon nitr…	-	0.738069	0.157118	-0.0147032	-0.35587	0.300105	-0.21133	-0.0739573	-0.0799595	-0.0445508	-0.190128	0.0410939	0.138483	0.494378	-0.135095	0.199662	0.312325	0.107479	0.0322399	0.407417	-0.0524847	0.371137	-0.186348	0.458946	-0.1453	-0.160507	0.0655913	-0.302734	1
T_39877_c1_g1	C2H2	gi|955364413|ref|XP_014622591.1| PREDICTED: MADS-box transcription factor 23-like isoform X4 [Glycine max] 1.2e-90	GO:0003677, DNA binding;GO:0003700, DNA binding transcription factor activity;GO:0005634, nucleus;GO:0006351, transcription, DNA-templated	-	-0.419637	0.157068	0.521072	0.473086	0.0217444	0.345579	0.485374	0.312715	0.00472134	0.312785	0.417808	0.0884643	0.0134854	0.511383	-0.653707	-0.588032	-0.349079	-0.141592	-0.652338	-0.331974	-0.637569	-0.128423	-0.753356	-0.300484	-0.20921	-0.487485	0.0857216	1
T_40705_c2_g1	MYB->MYB	gi|356546106|ref|XP_003541472.1| PREDICTED: AP2-like ethylene-responsive transcription factor AIL5 [Glycine max] 3.5e-89	GO:0003677, DNA binding;GO:0003700, DNA binding transcription factor activity;GO:0005634, nucleus;GO:0006351, transcription, DNA-templated;GO:0007275, multicellular organism development;GO:0009791, post-embryonic development;GO:0009845, seed germination;GO:0009873, ethylene-activated signaling pathway;GO:0040019, positive regulation of embryonic development;GO:0048364, root development;GO:0060771…	-	-0.0654047	-0.241529	0.0457837	0.419989	0.262515	0.459015	-0.299275	0.626079	0.161816	0.461523	0.70965	-0.386989	-0.252185	0.419757	0.362448	-0.53157	-0.631649	-0.00870447	-0.498977	0.559267	-0.450152	0.523778	-0.4482	-0.171774	0.317498	-0.520275	0.657143	1
T_42176_c0_g2	AP2/ERF->AP2/ERF-ERF	gi|947059743|gb|KRH09149.1| hypothetical protein GLYMA_16G199300 [Glycine max] 5.8e-166	GO:0003677, DNA binding;GO:0046872, metal ion binding	-	0.122486	0.147303	-0.437167	-0.180206	0.058866	-0.436231	-0.632935	-0.127747	0.135363	-0.141693	-0.0642941	0.277665	-0.15638	0.0411787	0.718053	0.448274	0.177618	0.228594	0.359422	0.574619	0.26394	0.202257	0.461405	0.172452	0.328077	0.477972	0.35743	1
T_41625_c0_g1	C3H	gi|356497097|ref|XP_003517400.1| PREDICTED: GATA transcription factor 26-like [Glycine max] 2.9e-238	GO:0000977, RNA polymerase II regulatory region sequence-specific DNA binding;GO:0001085, RNA polymerase II transcription factor binding;GO:0001228, transcriptional activator activity, RNA polymerase II transcription regulatory region sequence-specific DNA binding;GO:0003682, chromatin binding;GO:0005634, nucleus;GO:0005667, transcription factor complex;GO:0008270, zinc ion binding;GO:0030154, ce…	-	0.0769149	0.471513	0.648271	0.253085	0.139817	0.292017	0.40313	0.0346309	0.0712556	0.0564498	0.36158	0.34926	0.467468	0.448322	-0.775605	-0.314501	-0.0849838	-0.0529747	-0.250389	-0.556896	-0.382279	-0.326515	-0.408885	-0.515225	-0.468748	-0.388267	-0.187968	1
T_41550_c1_g7	GRAS	gi|356570829|ref|XP_003553586.1| PREDICTED: trihelix transcription factor PTL-like [Glycine max] 5.4e-264	GO:0003677, DNA binding;GO:0003700, DNA binding transcription factor activity;GO:0005634, nucleus;GO:0006351, transcription, DNA-templated;GO:0006355, regulation of transcription, DNA-templated;GO:0009909, regulation of flower development;GO:0010200, response to chitin;GO:0042803, protein homodimerization activity;GO:0046621, negative regulation of organ growth;GO:0048441, petal development;GO:00…	-	-0.344358	0.131183	0.452524	0.468512	0.171421	0.663759	0.468666	0.423299	-0.107605	0.5057	0.150829	-0.255974	-0.123409	0.362617	-0.700641	-0.368723	-0.188224	-0.0733854	-0.514991	-0.35069	-0.551196	-0.266492	-0.620413	-0.00548425	-0.252519	-0.500936	0.0665895	1
T_39095_c0_g1	AP2/ERF->AP2/ERF-ERF	gi|734434743|gb|KHN47505.1| Myb-related protein 3R-1 [Glycine soja] 0.0e+00	GO:0003677, DNA binding;GO:0005634, nucleus	K09420-ko04151 PI3K-Akt signaling pathway	-0.220484	-0.00197758	0.401126	0.529294	0.403739	0.420437	-0.231273	0.54465	0.350834	0.58303	0.7398	0.193739	-0.0688138	0.647084	-0.0505811	-0.609219	-0.615496	0.167499	-0.622017	0.269677	-0.522998	0.279176	-0.53345	-0.281136	0.307296	-0.425681	0.437643	1
T_42736_c1_g2	C3H	gi|356556106|ref|XP_003546368.1| PREDICTED: ethylene-responsive transcription factor RAP2-3-like [Glycine max] 3.8e-72	GO:0003677, DNA binding;GO:0003700, DNA binding transcription factor activity;GO:0005634, nucleus;GO:0005737, cytoplasm;GO:0005886, plasma membrane;GO:0006351, transcription, DNA-templated;GO:0008219, cell death;GO:0009723, response to ethylene;GO:0009735, response to cytokinin;GO:0009753, response to jasmonic acid;GO:0009873, ethylene-activated signaling pathway;GO:0010286, heat acclimation;GO:0…	-	0.725965	0.286522	-0.278776	-0.453598	0.0159765	-0.62551	-0.0774873	-0.456839	-0.349679	-0.502328	-0.372327	0.301214	0.585751	-0.325172	0.29363	0.58128	0.409886	0.124687	0.458178	0.00431172	0.575921	-0.261336	0.684814	0.092265	-0.339886	0.469874	-0.372592	1
T_43781_c3_g6	C2H2	gi|955327331|ref|XP_014632647.1| PREDICTED: myb-related protein Myb4-like [Glycine max] 1.4e-109	GO:0003677, DNA binding;GO:0005634, nucleus;GO:0006351, transcription, DNA-templated;GO:0006355, regulation of transcription, DNA-templated	-	0.353031	0.0311418	-0.362092	-0.373861	-0.456517	-0.538883	0.215674	-0.592756	-0.502494	-0.621625	-0.752437	0.0385762	0.365023	-0.514113	0.0229936	0.447494	0.493367	-0.134295	0.455332	-0.347025	0.521355	-0.292745	0.475602	0.139519	-0.356003	0.437231	-0.560298	1
T_41420_c0_g1	NAC	gi|947121882|gb|KRH70088.1| hypothetical protein GLYMA_02G067600 [Glycine max] 1.8e-97	GO:0003677, DNA binding;GO:0003700, DNA binding transcription factor activity;GO:0005634, nucleus;GO:0006351, transcription, DNA-templated;GO:0009739, response to gibberellin;GO:0009740, gibberellic acid mediated signaling pathway;GO:0009873, ethylene-activated signaling pathway;GO:0010030, positive regulation of seed germination	-	-0.000851614	0.0162832	0.280591	0.600076	0.471649	0.260892	-0.1735	0.708317	0.112849	0.540415	0.655008	-0.0470429	-0.00017658	0.496731	0.0383936	-0.487233	-0.598335	0.302095	-0.5698	0.271418	-0.40919	0.0667461	-0.419961	-0.183749	-0.0461694	-0.616393	0.426579	1
T_44743_c0_g1	B3->B3-ARF	gi|1012332102|gb|KYP43547.1| Transcription factor bHLH121 family [Cajanus cajan] 5.0e-92	GO:0003677, DNA binding;GO:0003700, DNA binding transcription factor activity;GO:0005634, nucleus;GO:0006351, transcription, DNA-templated	-	-0.172475	0.297455	0.676998	0.380556	0.185719	0.488027	0.475368	0.240275	0.114323	0.312315	0.434653	0.274028	0.254542	0.544767	-0.759277	-0.538626	-0.309127	-0.116012	-0.548239	-0.393829	-0.519352	-0.158011	-0.601306	-0.367266	-0.248695	-0.390149	-0.0811854	1
T_43286_c1_g5	GRAS	gi|571567685|ref|XP_006606110.1| PREDICTED: myb-related protein 308-like [Glycine max] 6.9e-137	GO:0003677, DNA binding;GO:0005634, nucleus;GO:0006351, transcription, DNA-templated;GO:0006355, regulation of transcription, DNA-templated	-	-0.250104	0.0273234	0.481815	0.483308	0.0218077	0.298945	0.454405	0.452148	-0.034463	0.452016	0.445615	0.0115666	0.0384647	0.522957	-0.447686	-0.682982	-0.518952	-0.32724	-0.629095	-0.206427	-0.58231	0.0206114	-0.732593	-0.33557	-0.155139	-0.595017	0.146303	1
T_43912_c0_g2	AP2/ERF->AP2/ERF-ERF	gi|571457018|ref|XP_006580553.1| PREDICTED: zinc finger CCCH domain-containing protein 1-like isoform X1 [Glycine max] 4.0e-62	GO:0003677, DNA binding;GO:0005684, U2-type spliceosomal complex;GO:0008270, zinc ion binding;GO:0034247, snoRNA splicing;GO:0045292, mRNA cis splicing, via spliceosome	-	-0.0941963	-0.0606213	0.36855	0.597596	0.0708541	0.272588	0.256659	0.454385	-0.0476908	0.463978	0.335992	0.166382	0.249305	0.462868	-0.457088	-0.625482	-0.480961	-0.00732633	-0.742939	-0.356087	-0.47152	-0.159145	-0.615856	-0.144397	-0.11329	-0.560233	-0.0531484	1
T_44897_c0_g1	NAC	gi|571497915|ref|XP_003541381.2| PREDICTED: RNA polymerase I termination factor [Glycine max] 7.2e-165	GO:0003677, DNA binding;GO:0005654, nucleoplasm;GO:0005737, cytoplasm;GO:0006351, transcription, DNA-templated;GO:0006355, regulation of transcription, DNA-templated;GO:0007049, cell cycle	-	-0.340983	0.139507	0.591424	0.156439	-0.107991	0.265736	0.516687	-0.035226	-0.0961342	0.0743139	0.174887	0.144994	0.104653	0.307565	-0.749473	-0.363859	-0.00559024	-0.543246	-0.360255	-0.534328	-0.517264	-0.177387	-0.629517	-0.27772	-0.196037	-0.264364	-0.201752	1
T_46690_c0_g1	bZIP	gi|356541228|ref|XP_003539082.1| PREDICTED: scarecrow-like protein 14 [Glycine max] 9.8e-300	GO:0003700, DNA binding transcription factor activity;GO:0005634, nucleus;GO:0005829, cytosol;GO:0006351, transcription, DNA-templated;GO:0006355, regulation of transcription, DNA-templated;GO:0009410, response to xenobiotic stimulus;GO:0043565, sequence-specific DNA binding;GO:0045893, positive regulation of transcription, DNA-templated	-	0.397105	0.341701	-0.323772	-0.501811	0.255694	-0.309576	-0.242145	-0.324778	0.184028	-0.258085	-0.288035	0.29946	0.0739174	-0.229564	0.47143	0.659793	0.348727	0.335211	0.622896	0.385705	0.621452	-0.0642796	0.785395	0.354107	0.0843093	0.666913	-0.0384851	1
T_43064_c0_g1	C3H	gi|502126565|ref|XP_004499355.1| PREDICTED: PHD finger protein Alfin1 [Cicer arietinum] 6.7e-114	GO:0003677, DNA binding;GO:0005634, nucleus;GO:0006351, transcription, DNA-templated;GO:0006355, regulation of transcription, DNA-templated;GO:0008270, zinc ion binding;GO:0009651, response to salt stress;GO:0045727, positive regulation of translation;GO:0071472, cellular response to salt stress	-	-0.119017	0.139418	0.563404	0.544348	0.139266	0.315952	0.246999	0.360531	-0.0866928	0.415732	0.334269	0.145487	0.293013	0.414386	-0.746458	-0.408666	-0.162755	-0.0423667	-0.560091	-0.483018	-0.560219	-0.259365	-0.577798	-0.37436	-0.354656	-0.547173	-0.0704297	1
T_41646_c0_g1	CPP	gi|356509771|ref|XP_003523619.1| PREDICTED: uncharacterized protein LOC100779731 isoform X1 [Glycine max] 6.6e-10	GO:0003700, DNA binding transcription factor activity;GO:0005634, nucleus;GO:0006351, transcription, DNA-templated;GO:0043565, sequence-specific DNA binding	-	-0.336875	0.0635874	0.694738	0.474165	0.109019	0.393436	0.366656	0.322955	-0.0531639	0.460454	0.360134	0.0523903	0.0784243	0.472114	-0.680216	-0.535751	-0.220599	-0.510703	-0.473373	-0.311853	-0.633996	0.015428	-0.736901	-0.438982	-0.149011	-0.483667	0.0391974	1
T_44899_c1_g3	AP2/ERF->AP2/ERF-ERF	gi|955382180|ref|XP_014625788.1| PREDICTED: ethylene-responsive transcription factor ERF060-like [Glycine max] 7.1e-97	GO:0003677, DNA binding;GO:0003700, DNA binding transcription factor activity;GO:0005634, nucleus;GO:0006351, transcription, DNA-templated;GO:0009873, ethylene-activated signaling pathway	-	0.00963348	0.493402	0.0503526	-0.475181	-0.0549205	-0.279359	-0.0147788	-0.608507	0.206123	-0.371314	-0.409774	0.722181	0.117905	-0.0157812	-0.229734	0.631759	0.679642	-0.106413	0.534269	-0.389341	0.245394	-0.466693	0.371433	0.27914	0.0501355	0.640273	-0.390776	1
T_41624_c1_g2	C3H	gi|947123661|gb|KRH71867.1| hypothetical protein GLYMA_02G173900 [Glycine max] 8.8e-137	GO:0003677, DNA binding;GO:0003723, RNA binding;GO:0046872, metal ion binding	-	0.0420168	-0.280726	-0.672081	-0.387029	-0.318542	-0.480111	-0.553211	-0.282085	0.134449	-0.346926	-0.183211	-0.0795671	-0.317268	-0.322333	0.884227	0.334263	0.121256	0.035547	0.485477	0.584584	0.409203	0.513393	0.508768	0.0877217	0.485825	0.48367	0.287426	1
T_43982_c3_g4	AP2/ERF->AP2/ERF-ERF	gi|356517102|ref|XP_003527229.1| PREDICTED: ethylene-responsive transcription factor 4-like [Glycine max] 1.8e-39	GO:0003677, DNA binding;GO:0003700, DNA binding transcription factor activity;GO:0005634, nucleus;GO:0006351, transcription, DNA-templated;GO:0009723, response to ethylene;GO:0009737, response to abscisic acid;GO:0009864, induced systemic resistance, jasmonic acid mediated signaling pathway;GO:0009873, ethylene-activated signaling pathway;GO:0010105, negative regulation of ethylene-activated sign…	-	0.162743	0.415016	-0.149751	-0.506776	-0.0420469	-0.262771	-0.000671532	-0.505376	0.0629438	-0.332991	-0.539695	0.435796	0.0905127	-0.171963	-0.085098	0.71287	0.637035	0.0269686	0.682312	-0.269342	0.402539	-0.412481	0.56065	0.19783	-0.0113882	0.648641	-0.367346	1
T_39150_c1_g2	GARP->GARP-ARR-B	gi|734359273|gb|KHN15214.1| Two-component response regulator ARR12 [Glycine soja] 0.0e+00	GO:0000160, phosphorelay signal transduction system;GO:0003677, DNA binding;GO:0003700, DNA binding transcription factor activity;GO:0005634, nucleus;GO:0006351, transcription, DNA-templated;GO:0009736, cytokinin-activated signaling pathway	K14491-ko04075 Plant hormone signal transduction	0.0391392	0.340102	0.663509	0.347769	0.366235	0.543841	0.423881	0.24342	0.0440857	0.324925	0.318656	0.0351768	0.351646	0.2876	-0.79209	-0.249718	-0.0247512	-0.0595479	-0.298509	-0.341801	-0.360943	-0.219212	-0.372478	-0.279527	-0.474315	-0.398176	-0.100163	1
T_39150_c1_g1	GARP->GARP-ARR-B	gi|571534567|ref|XP_006600557.1| PREDICTED: two-component response regulator ARR12-like isoform X1 [Glycine max] 4.4e-290	GO:0000160, phosphorelay signal transduction system;GO:0003677, DNA binding;GO:0003700, DNA binding transcription factor activity;GO:0005634, nucleus;GO:0006351, transcription, DNA-templated;GO:0009736, cytokinin-activated signaling pathway	K14491-ko04075 Plant hormone signal transduction	0.764678	0.526805	0.0427833	-0.311033	0.17641	-0.283712	0.121609	-0.249479	-0.137512	-0.373739	0.125225	0.346874	0.654731	0.0772865	0.0572195	0.21697	0.0650051	0.0960486	0.239796	-0.0963501	0.241587	-0.326516	0.313991	-0.187603	-0.423176	0.0519849	-0.215966	1
T_39193_c2_g2	Tify	gi|593796436|ref|XP_007161256.1| hypothetical protein PHAVU_001G0551000g, partial [Phaseolus vulgaris] 1.6e-78	GO:0003714, transcription corepressor activity;GO:0005634, nucleus;GO:0006351, transcription, DNA-templated;GO:0006355, regulation of transcription, DNA-templated;GO:0009611, response to wounding;GO:0031347, regulation of defense response;GO:1903507, negative regulation of nucleic acid-templated transcription;GO:2000022, regulation of jasmonic acid mediated signaling pathway	-	-0.284757	-0.129897	0.130334	0.536857	0.138097	0.232071	-0.0893082	0.521851	0.174015	0.420547	0.581228	-0.0371265	-0.194028	0.557965	0.119694	-0.67485	-0.71749	0.0799447	-0.479525	0.257668	-0.458829	0.293256	-0.571759	-0.390092	0.340026	-0.470973	0.455833	1
T_46343_c0_g3	bHLH	gi|593687944|ref|XP_007144615.1| hypothetical protein PHAVU_007G170200g [Phaseolus vulgaris] 2.4e-150	GO:0001046, core promoter sequence-specific DNA binding;GO:0001228, transcriptional activator activity, RNA polymerase II transcription regulatory region sequence-specific DNA binding;GO:0003700, DNA binding transcription factor activity;GO:0005634, nucleus;GO:0006355, regulation of transcription, DNA-templated;GO:0006366, transcription by RNA polymerase II;GO:0048765, root hair cell differentiat…	-	-0.327035	-0.330448	-0.159964	0.768252	-0.35256	0.166733	0.0201401	0.607701	-0.288	0.469806	0.0729648	-0.295652	-0.18803	0.302443	-0.123276	-0.502626	-0.381022	-0.156922	-0.653504	-0.0275258	-0.539961	0.129225	-0.599878	-0.100831	-0.0216367	-0.479866	0.321883	1
T_42498_c2_g3	AP2/ERF->AP2/ERF-AP2	gi|571449182|ref|XP_006578065.1| PREDICTED: AP2-like ethylene-responsive transcription factor ANT [Glycine max] 0.0e+00	GO:0003677, DNA binding;GO:0003700, DNA binding transcription factor activity;GO:0005634, nucleus;GO:0006351, transcription, DNA-templated;GO:0007275, multicellular organism development;GO:0009908, flower development;GO:0010492, maintenance of shoot apical meristem identity;GO:0030154, cell differentiation;GO:0042127, regulation of cell proliferation	-	0.0230713	0.101123	0.334417	-0.00813518	0.541009	0.266625	-0.0848976	0.192195	0.619505	0.218998	0.730186	0.00616284	-0.0976691	0.210639	0.197747	-0.375362	-0.514624	0.272597	0.0247483	0.470335	-0.0319168	0.326222	-0.107616	-0.272734	0.257406	-0.318038	0.399689	1
T_46091_c0_g4	MADS->MADS-MIKC	gi|571440785|ref|XP_006575259.1| PREDICTED: agamous-like MADS-box protein AGL18 [Glycine max] 2.6e-104	GO:0003677, DNA binding;GO:0003700, DNA binding transcription factor activity;GO:0005634, nucleus;GO:0006351, transcription, DNA-templated;GO:0009555, pollen development;GO:0009908, flower development;GO:0009910, negative regulation of flower development;GO:0048577, negative regulation of short-day photoperiodism, flowering	-	0.469308	0.444477	0.0647522	0.0905815	-0.0744379	-0.277447	0.204862	-0.190399	-0.707675	-0.205986	-0.465052	0.365003	0.697927	0.120139	-0.443221	0.363459	0.456462	-0.129831	0.00772333	-0.630061	0.0056635	-0.695942	0.0942538	-0.0397856	-0.616877	0.14548	-0.54078	1
T_39846_c2_g2	MYB->MYB	gi|1012363476|gb|KYP74659.1| Myb-related protein Myb4 [Cajanus cajan] 1.8e-129	GO:0003677, DNA binding;GO:0005634, nucleus;GO:0006351, transcription, DNA-templated;GO:0006355, regulation of transcription, DNA-templated	-	-0.267182	0.00291349	0.621086	0.388764	0.280338	0.561793	0.317128	0.349422	-0.0317942	0.547654	0.254715	0.0286029	0.0881921	0.304227	-0.810199	-0.400548	-0.162514	-0.0886592	-0.586412	-0.487872	-0.546306	-0.310995	-0.607481	-0.0915313	-0.0993876	-0.459569	-0.178649	1
T_46711_c1_g1	NAC	gi|734361921|gb|KHN15864.1| NAC domain-containing protein 69 [Glycine soja] 2.8e-187	GO:0003677, DNA binding;GO:0005516, calmodulin binding;GO:0005634, nucleus;GO:0005789, endoplasmic reticulum membrane;GO:0005886, plasma membrane;GO:0006351, transcription, DNA-templated;GO:0006355, regulation of transcription, DNA-templated;GO:0016021, integral component of membrane;GO:0045892, negative regulation of transcription, DNA-templated;GO:0071470, cellular response to osmotic stress;GO…	-	-0.0914851	0.183794	0.333175	0.336699	-0.133012	0.361208	0.425864	0.135924	-0.176598	0.140909	0.0280059	0.117244	0.292288	0.294665	-0.793488	-0.226292	0.0339134	-0.0968611	-0.449791	-0.657676	-0.428972	-0.353143	-0.42375	-0.20539	-0.391492	-0.266148	-0.27125	1
T_40993_c4_g6	NAC	gi|734313117|gb|KHN01217.1| Protein FEZ [Glycine soja] 5.5e-186	GO:0003677, DNA binding;GO:0005634, nucleus;GO:0006351, transcription, DNA-templated;GO:0006355, regulation of transcription, DNA-templated	-	0.13717	-0.31469	-0.0559796	0.689517	0.171852	0.423697	-0.244748	0.726594	-0.218842	0.62459	0.283196	-0.320627	0.0627047	0.344169	0.0721013	-0.464692	-0.515273	0.0491027	-0.580977	0.149324	-0.394584	0.132298	-0.414288	-0.087225	0.141712	-0.536682	0.2694	1
T_40993_c4_g7	NAC	gi|1012334483|gb|KYP45842.1| Putative NAC domain-containing protein 9 [Cajanus cajan] 9.0e-184	GO:0003677, DNA binding;GO:0005634, nucleus;GO:0006351, transcription, DNA-templated;GO:0006355, regulation of transcription, DNA-templated	-	-0.0101739	-0.484163	-0.11683	0.572129	-0.0473516	0.0902692	-0.13733	0.550669	-0.0568918	0.456196	0.385917	-0.35821	-0.0480415	0.18059	0.345186	-0.677259	-0.712591	0.00495715	-0.530535	0.373718	-0.241822	0.481089	-0.412243	-0.179736	0.192621	-0.581812	0.430411	1
T_45203_c0_g3	C2H2	gi|593329076|ref|XP_007137965.1| hypothetical protein PHAVU_009G169700g [Phaseolus vulgaris] 0.0e+00	GO:0003676, nucleic acid binding;GO:0005634, nucleus;GO:0006351, transcription, DNA-templated;GO:0006355, regulation of transcription, DNA-templated;GO:0009741, response to brassinosteroid;GO:0009826, unidimensional cell growth;GO:0010228, vegetative to reproductive phase transition of meristem;GO:0033169, histone H3-K9 demethylation;GO:0035067, negative regulation of histone acetylation;GO:00468…	-	-0.178195	0.148959	0.600666	0.614725	0.286906	0.492843	0.34805	0.546821	0.0130461	0.609203	0.552529	0.0676933	0.150432	0.598982	-0.621703	-0.632525	-0.453904	-0.163677	-0.683623	-0.228318	-0.677181	-0.132175	-0.770556	-0.305902	-0.158009	-0.651756	0.148764	1
T_42863_c5_g5	BES1	gi|734413473|gb|KHN36918.1| BES1/BZR1 like protein 4 [Glycine soja] 5.2e-154	GO:0003677, DNA binding;GO:0003700, DNA binding transcription factor activity;GO:0006351, transcription, DNA-templated;GO:0006355, regulation of transcription, DNA-templated;GO:0009742, brassinosteroid mediated signaling pathway	-	0.412867	-0.00602448	-0.393509	-0.492805	0.276952	-0.381128	-0.380396	-0.154589	0.104673	-0.164112	-0.173998	-0.0492324	-0.0498513	-0.431169	0.63988	0.566023	0.219604	0.280826	0.649726	0.467329	0.59445	0.0364959	0.72331	0.230036	0.186116	0.389409	0.0273462	1
T_46833_c0_g3	bHLH	gi|502164654|ref|XP_004513200.1| PREDICTED: transcription factor ORG2-like [Cicer arietinum] 5.1e-45	GO:0000977, RNA polymerase II regulatory region sequence-specific DNA binding;GO:0003677, DNA binding;GO:0003700, DNA binding transcription factor activity;GO:0006351, transcription, DNA-templated;GO:0006355, regulation of transcription, DNA-templated;GO:0006357, regulation of transcription by RNA polymerase II;GO:0010106, cellular response to iron ion starvation;GO:0055072, iron ion homeostasis;…	-	-0.08788	0.345449	0.233738	-0.43981	0.0845753	-0.200616	0.114597	-0.526984	0.149288	-0.246487	-0.390539	0.438691	0.0923181	-0.275391	-0.444354	0.59195	0.718039	-0.0489721	0.537206	-0.385227	0.257793	-0.410225	0.361092	0.129971	-0.126276	0.504156	-0.444908	1
T_41228_c2_g5	AP2/ERF->AP2/ERF-AP2	gi|947091602|gb|KRH40267.1| hypothetical protein GLYMA_09G248200 [Glycine max] 3.7e-215	GO:0003677, DNA binding;GO:0003700, DNA binding transcription factor activity;GO:0005634, nucleus;GO:0006351, transcription, DNA-templated;GO:0007275, multicellular organism development;GO:0009791, post-embryonic development;GO:0009845, seed germination;GO:0009873, ethylene-activated signaling pathway;GO:0040019, positive regulation of embryonic development;GO:0048364, root development;GO:0060771…	-	-0.0217733	-0.470264	-0.106742	0.354224	0.254623	0.458603	-0.265663	0.674004	0.109066	0.527353	0.567491	-0.552483	-0.32085	0.224216	0.464289	-0.555547	-0.728689	0.0415414	-0.461406	0.556485	-0.304741	0.487591	-0.373013	-0.0272445	0.45766	-0.530037	0.538779	1
T_40204_c5_g9	C2H2	gi|955352957|ref|XP_014620008.1| PREDICTED: zinc finger protein WIP2-like [Glycine max] 6.0e-146	GO:0003676, nucleic acid binding;GO:0003700, DNA binding transcription factor activity;GO:0005634, nucleus;GO:0006351, transcription, DNA-templated;GO:0006355, regulation of transcription, DNA-templated;GO:0009860, pollen tube growth;GO:0010500, transmitting tissue development;GO:0046872, metal ion binding;GO:1990058, fruit replum development	-	-0.0762913	0.400844	0.659805	0.280745	0.262968	0.307483	0.651238	0.139023	-0.0619664	0.231922	0.144558	0.269084	0.337787	0.359738	-0.841929	-0.336512	-0.158523	-0.0153915	-0.322662	-0.545759	-0.293119	-0.464488	-0.416284	-0.26956	-0.44244	-0.305527	-0.315674	1
T_46260_c0_g3	C2H2	gi|734395692|gb|KHN29050.1| Zinc finger protein STOP1 like [Glycine soja] 1.6e-133	GO:0003676, nucleic acid binding;GO:0005634, nucleus;GO:0006351, transcription, DNA-templated;GO:0006355, regulation of transcription, DNA-templated;GO:0046872, metal ion binding	-	0.429272	0.383549	-0.271216	-0.263063	-0.32257	-0.289686	0.186719	-0.512427	-0.54892	-0.472757	-0.731415	0.360982	0.51316	-0.128415	-0.253698	0.555871	0.595248	-0.0795477	0.271807	-0.549544	0.276971	-0.612397	0.373646	0.216656	-0.358091	0.538598	-0.611598	1
T_41643_c4_g3	CPP	gi|947129977|gb|KRH77831.1| hypothetical protein GLYMA_01G236300 [Glycine max] 2.6e-99	GO:0005634, nucleus;GO:0007275, multicellular organism development;GO:0046872, metal ion binding	-	-0.623971	-0.368844	0.270855	0.522214	0.0881659	0.484701	-0.0885659	0.642202	0.238645	0.628498	0.576386	-0.172217	-0.492206	0.493928	-0.109601	-0.672961	-0.582048	-0.179577	-0.694919	0.127567	-0.699542	0.321012	-0.76649	-0.157077	0.462543	-0.513331	0.431688	1
T_40175_c0_g5	OFP	gi|356499022|ref|XP_003518343.1| PREDICTED: transcription repressor OFP1-like [Glycine max] 2.6e-174	GO:0003677, DNA binding;GO:0005634, nucleus;GO:0006351, transcription, DNA-templated;GO:0045892, negative regulation of transcription, DNA-templated	-	-0.0368846	0.13276	0.614501	0.551112	0.407708	0.35662	0.322643	0.463651	0.00971946	0.42885	0.343146	0.0104475	0.2957	0.230687	-0.700926	-0.356148	-0.176653	0.0929375	-0.436759	-0.317533	-0.350839	-0.274663	-0.421023	-0.232705	-0.475912	-0.560291	-0.10592	1
T_44317_c3_g4	E2F-DP	gi|1012341498|gb|KYP52701.1| Transcription factor Dp-1 [Cajanus cajan] 5.9e-99	GO:0000082, G1/S transition of mitotic cell cycle;GO:0000981, RNA polymerase II transcription factor activity, sequence-specific DNA binding;GO:0003677, DNA binding;GO:0003700, DNA binding transcription factor activity;GO:0005634, nucleus;GO:0005667, transcription factor complex;GO:0005737, cytoplasm;GO:0006351, transcription, DNA-templated;GO:0006357, regulation of transcription by RNA polymeras…	K04683-ko04110 Cell cycle;ko04350 TGF-beta signaling pathway	-0.150727	0.426982	0.612947	0.401703	0.00987248	0.215924	0.489611	0.0744257	-0.230107	0.208233	0.095994	0.348264	0.367581	0.485258	-0.834746	-0.253381	0.0579672	-0.25769	-0.50741	-0.547111	-0.500745	-0.33868	-0.525962	-0.20698	-0.530458	-0.250842	-0.158826	1
T_42543_c3_g4	NF-Y->NF-YA	gi|356547917|ref|XP_003542351.1| PREDICTED: nuclear transcription factor Y subunit A-3 isoform X1 [Glycine max] 1.5e-107	GO:0003677, DNA binding;GO:0003700, DNA binding transcription factor activity;GO:0006351, transcription, DNA-templated;GO:0016602, CCAAT-binding factor complex	-	-0.0248751	0.0767782	0.617832	0.0463032	0.0284418	0.185639	0.4901	-0.088567	0.0433161	-0.0728978	0.374313	0.0938682	0.391282	0.0685474	-0.718219	-0.44393	-0.170441	0.00681272	-0.344433	-0.589921	-0.266779	-0.194715	-0.397759	-0.486933	-0.411741	-0.469264	-0.339068	1
T_40122_c3_g7	AP2/ERF->AP2/ERF-ERF	gi|947077402|gb|KRH26242.1| hypothetical protein GLYMA_12G162700 [Glycine max] 6.7e-30	GO:0003677, DNA binding;GO:0003700, DNA binding transcription factor activity;GO:0005634, nucleus;GO:0006351, transcription, DNA-templated;GO:0009723, response to ethylene;GO:0009737, response to abscisic acid;GO:0009864, induced systemic resistance, jasmonic acid mediated signaling pathway;GO:0009873, ethylene-activated signaling pathway;GO:0010105, negative regulation of ethylene-activated sign…	-	0.160177	0.475081	-0.143259	-0.436123	0.021995	-0.358014	-0.0660854	-0.47227	0.102731	-0.28459	-0.513938	0.516975	0.0938167	-0.117485	-0.0110139	0.728466	0.618746	0.114119	0.682952	-0.188208	0.425941	-0.411026	0.584524	0.232736	-0.0324274	0.634027	-0.278139	1
T_37704_c0_g1	bHLH	gi|571434393|ref|XP_006573184.1| PREDICTED: transcription factor bHLH49-like isoform X1 [Glycine max] 8.7e-281	GO:0003677, DNA binding;GO:0003700, DNA binding transcription factor activity;GO:0005634, nucleus;GO:0006351, transcription, DNA-templated;GO:0006355, regulation of transcription, DNA-templated;GO:0040008, regulation of growth	-	0.0542046	-0.274911	0.153768	0.531824	0.417015	0.32186	-0.120203	0.700895	0.221767	0.641157	0.611225	-0.319895	-0.0346772	0.219802	0.151016	-0.583474	-0.698796	0.273877	-0.402099	0.378604	-0.227393	0.3182	-0.325601	-0.248656	0.129093	-0.675272	0.43066	1
T_42018_c1_g2	C2H2	gi|571527261|ref|XP_006599222.1| PREDICTED: zinc finger protein ZAT1-like [Glycine max] 1.1e-127	GO:0046872, metal ion binding	-	0.0792689	0.421453	0.208954	-0.142649	-0.322514	-0.209697	0.50804	-0.468856	-0.425764	-0.332258	-0.530641	0.366235	0.4345	-0.0363074	-0.697477	0.306034	0.572059	-0.36528	0.158485	-0.764562	0.00345903	-0.582186	0.0122213	-0.0519699	-0.55346	0.247875	-0.58799	1
T_43635_c1_g2	MADS->MADS-M-type	gi|1012349994|gb|KYP61184.1| MADS-box protein JOINTLESS [Cajanus cajan] 3.8e-38	GO:0003677, DNA binding;GO:0003700, DNA binding transcription factor activity;GO:0005634, nucleus;GO:0006351, transcription, DNA-templated;GO:0007275, multicellular organism development	-	-0.242284	0.245727	0.667351	0.465816	0.295176	0.479295	0.244822	0.369886	0.030491	0.52028	0.373031	0.16556	0.0987052	0.524107	-0.734889	-0.419722	-0.234993	-0.00770145	-0.508481	-0.363879	-0.585829	-0.24444	-0.595784	-0.336165	-0.205302	-0.478675	0.0267154	1
T_39034_c2_g3	AP2/ERF->AP2/ERF-ERF	gi|351724471|ref|NP_001235779.1| dehydration responsive element binding protein [Glycine max] 1.2e-64	GO:0003677, DNA binding;GO:0003700, DNA binding transcription factor activity;GO:0005634, nucleus;GO:0006351, transcription, DNA-templated;GO:0009409, response to cold;GO:0009414, response to water deprivation;GO:0009873, ethylene-activated signaling pathway;GO:0045893, positive regulation of transcription, DNA-templated	-	-0.10953	0.653294	0.523346	0.116442	0.171754	0.0748616	0.137347	-0.156361	-0.172736	0.0286487	-0.143787	0.518232	0.26855	0.388668	-0.726829	0.376018	0.620427	-0.291617	0.0384414	-0.506616	-0.33047	-0.509949	-0.151777	-0.078096	-0.405587	0.184025	-0.209963	1
T_39034_c2_g5	AP2/ERF->AP2/ERF-ERF	gi|356514220|ref|XP_003525804.1| PREDICTED: ethylene-responsive transcription factor ERF010-like [Glycine max] 2.2e-67	GO:0003677, DNA binding;GO:0003700, DNA binding transcription factor activity;GO:0005634, nucleus;GO:0006351, transcription, DNA-templated;GO:0009873, ethylene-activated signaling pathway	-	0.0555521	0.122791	-0.0829144	-0.394496	0.00406478	0.0102511	-0.429636	-0.343219	-0.0247398	-0.299131	-0.238366	0.0712526	-0.0575765	-0.164218	-0.0126956	0.687477	0.739997	-0.208469	0.490897	-0.105594	0.0475468	-0.0965813	0.337456	0.0488245	0.132097	0.474607	-0.142499	1
T_34977_c0_g1	zf-HD	gi|947077830|gb|KRH26670.1| hypothetical protein GLYMA_12G187500 [Glycine max] 6.2e-71	GO:0005634, nucleus;GO:0006351, transcription, DNA-templated;GO:0045892, negative regulation of transcription, DNA-templated	-	0.023741	0.529583	0.542847	0.306736	0.266824	0.256409	0.230244	0.119605	-0.110533	0.122551	0.28552	0.535371	0.371892	0.742692	-0.518401	-0.262071	-0.153058	-0.165086	-0.354644	-0.372236	-0.456463	-0.364752	-0.461303	-0.328222	-0.14937	-0.12607	-0.141946	1
T_41036_c0_g1	bZIP	gi|356545733|ref|XP_003541290.1| PREDICTED: heat stress transcription factor A-2-like [Glycine max] 4.3e-197	GO:0001666, response to hypoxia;GO:0003700, DNA binding transcription factor activity;GO:0005634, nucleus;GO:0005737, cytoplasm;GO:0006351, transcription, DNA-templated;GO:0009408, response to heat;GO:0009644, response to high light intensity;GO:0010200, response to chitin;GO:0010286, heat acclimation;GO:0034605, cellular response to heat;GO:0034620, cellular response to unfolded protein;GO:00425…	-	-0.424715	0.0160729	0.349082	0.555366	0.183578	0.453312	-0.199383	0.537017	-0.181266	0.524187	0.269838	0.0398207	-0.200013	0.620604	-0.406723	-0.127717	0.0530469	-0.365998	-0.616523	-0.201403	-0.819057	-0.147473	-0.66911	0.0147597	0.118524	-0.274627	0.203134	1
T_34851_c0_g1	zn-clus	gi|955304813|ref|XP_003517135.2| PREDICTED: uncharacterized protein LOC100795946 [Glycine max] 1.0e-158	GO:0003677, DNA binding;GO:0003700, DNA binding transcription factor activity;GO:0005634, nucleus;GO:0006351, transcription, DNA-templated;GO:0006355, regulation of transcription, DNA-templated	-	0.0937529	0.080991	0.218252	-0.249188	-0.141476	0.038173	0.29939	-0.276097	-0.172993	-0.165258	-0.282363	0.181027	0.313242	-0.192862	-0.66559	0.268276	0.493063	-0.288101	0.104622	-0.758473	-0.0438226	-0.498847	0.0171642	-0.0236293	-0.252941	0.100669	-0.631891	1
T_41876_c0_g6	bHLH	gi|593797546|ref|XP_007161811.1| hypothetical protein PHAVU_001G100200g [Phaseolus vulgaris] 1.1e-88	GO:0003677, DNA binding;GO:0005634, nucleus;GO:0006351, transcription, DNA-templated;GO:0006355, regulation of transcription, DNA-templated	-	0.41242	0.616018	0.0650956	-0.394253	0.139682	-0.22046	0.250285	-0.468413	-0.129742	-0.286599	-0.290824	0.701968	0.473795	0.135116	-0.217733	0.366605	0.294539	-0.0493051	0.264359	-0.351627	0.227812	-0.66956	0.243463	0.259368	-0.0719486	0.465965	-0.495842	1
T_41069_c0_g1	Trihelix	gi|356575994|ref|XP_003556120.1| PREDICTED: scarecrow-like protein 8 [Glycine max] 2.0e-249	GO:0003700, DNA binding transcription factor activity;GO:0005634, nucleus;GO:0005737, cytoplasm;GO:0006351, transcription, DNA-templated;GO:0006355, regulation of transcription, DNA-templated;GO:0043565, sequence-specific DNA binding	-	0.280937	0.439578	-0.187934	-0.464068	0.130564	-0.155215	0.0587049	-0.324412	-0.1456	-0.225177	-0.500606	0.167866	0.0893242	-0.198596	-0.0167352	0.788538	0.656028	-0.0537885	0.616125	-0.0639469	0.353161	-0.396723	0.555753	0.306547	-0.132961	0.605885	-0.249851	1
T_55994_c0_g1	bZIP	-	-	-	0.724909	0.0798006	0.179653	-0.104985	0.389073	-0.156555	-0.097277	-0.00353574	-0.153715	-0.115687	0.204416	0.0234764	0.607606	-0.14509	0.131286	0.0645519	-0.0263508	0.0512369	0.131177	0.0687545	0.259457	-0.0648422	0.261864	-0.179476	-0.33593	-0.17176	-0.206412	1
T_41522_c2_g5	GRAS	gi|1012336120|gb|KYP47430.1| putative WRKY transcription factor 33 [Cajanus cajan] 4.9e-208	GO:0003700, DNA binding transcription factor activity;GO:0005634, nucleus;GO:0006351, transcription, DNA-templated;GO:0006970, response to osmotic stress;GO:0009408, response to heat;GO:0009409, response to cold;GO:0009414, response to water deprivation;GO:0009651, response to salt stress;GO:0010120, camalexin biosynthetic process;GO:0010200, response to chitin;GO:0010508, positive regulation of …	K13424-ko04016 MAPK signaling pathway - plant	-0.0157927	0.361949	0.252013	-0.170506	0.0246574	0.302761	0.48419	-0.199751	-0.131805	0.0296624	-0.315091	0.151905	0.15727	0.0107522	-0.704609	0.246029	0.390012	-0.115872	0.0210577	-0.578122	-0.0821224	-0.540253	-0.0282788	0.194666	-0.274039	0.162477	-0.416702	1
T_39265_c2_g1	C2C2->C2C2-Dof	gi|734314876|gb|KHN01870.1| Dof zinc finger protein DOF3.3 [Glycine soja] 3.3e-190	GO:0003677, DNA binding;GO:0003700, DNA binding transcription factor activity;GO:0005634, nucleus;GO:0006351, transcription, DNA-templated;GO:0006355, regulation of transcription, DNA-templated;GO:0009908, flower development;GO:0046872, metal ion binding	-	-0.0965354	0.287145	0.616403	-0.0542413	0.132171	0.508527	0.367234	-0.127504	0.0162433	0.0479244	0.197901	0.0798543	0.181955	0.217641	-0.776724	-0.0866816	0.215477	-0.400328	-0.128943	-0.524431	-0.417996	-0.263117	-0.401257	-0.203927	-0.191013	-0.181473	-0.235478	1
T_47024_c2_g1	MYB->MYB-related	gi|955348849|ref|XP_014619234.1| PREDICTED: uncharacterized protein LOC100809837 isoform X1 [Glycine max] 2.2e-212	GO:0000126, transcription factor TFIIIB complex;GO:0001026, TFIIIB-type transcription factor activity;GO:0003677, DNA binding;GO:0005634, nucleus;GO:0006383, transcription by RNA polymerase III	-	0.0620814	0.18441	0.501053	0.0692081	0.758241	0.338959	0.0552768	0.298163	0.0720433	0.507333	0.246262	0.0481598	0.0612589	0.184676	-0.241559	0.0198597	-0.0195372	-0.186925	0.0853975	0.149784	-0.131005	-0.121309	-0.11236	-0.0782856	0.140807	-0.0604508	-0.0131548	1
T_39776_c3_g3	NAC	gi|356544962|ref|XP_003540915.1| PREDICTED: transcription factor bHLH36-like [Glycine max] 1.0e-76	GO:0000977, RNA polymerase II regulatory region sequence-specific DNA binding;GO:0003677, DNA binding;GO:0003700, DNA binding transcription factor activity;GO:0006351, transcription, DNA-templated;GO:0006355, regulation of transcription, DNA-templated;GO:0006357, regulation of transcription by RNA polymerase II;GO:0090575, RNA polymerase II transcription factor complex	-	-0.315498	-0.167516	0.379394	0.567343	-0.146836	0.375403	-0.0992002	0.281257	-0.152484	0.273045	0.453199	-0.25794	-0.0150157	0.397367	-0.331157	-0.594286	-0.299729	-0.160098	-0.603623	-0.119936	-0.685262	0.320591	-0.705387	-0.58735	-0.113133	-0.619591	0.334532	1
T_43304_c2_g2	CSD	gi|593488227|ref|XP_007140981.1| hypothetical protein PHAVU_008G157200g [Phaseolus vulgaris] 2.4e-76	GO:0003677, DNA binding;GO:0005634, nucleus;GO:0005737, cytoplasm;GO:0006351, transcription, DNA-templated;GO:0006355, regulation of transcription, DNA-templated;GO:0009554, megasporogenesis;GO:0009556, microsporogenesis;GO:0030154, cell differentiation;GO:0046872, metal ion binding;GO:0048653, anther development	-	-0.80811	-0.393462	0.159482	0.260568	-0.181808	0.356028	-0.0348647	0.240564	0.303724	0.347267	0.284437	-0.153558	-0.630442	0.261755	-0.0951181	-0.483206	-0.292365	-0.33547	-0.393458	0.0775772	-0.521508	0.406546	-0.618851	-0.0551114	0.564206	-0.202856	0.342085	1
T_42677_c0_g1	bZIP	gi|356559849|ref|XP_003548209.1| PREDICTED: heat stress transcription factor B-2a-like [Glycine max] 2.2e-41	GO:0003700, DNA binding transcription factor activity;GO:0005634, nucleus;GO:0006351, transcription, DNA-templated;GO:0043565, sequence-specific DNA binding	-	0.418048	0.401231	-0.311887	-0.38482	0.0748179	-0.24361	-0.167268	-0.336681	-0.24898	-0.188452	-0.539137	0.351826	0.226567	-0.0746947	0.128646	0.727564	0.529839	0.153558	0.427514	-0.0940802	0.359781	-0.441969	0.575433	0.366387	-0.0233543	0.617824	-0.273255	1
T_41294_c3_g10	SBP	gi|358248846|ref|NP_001239694.1| dehydration-responsive element-binding protein 3-like [Glycine max] 1.8e-84	GO:0003677, DNA binding;GO:0003700, DNA binding transcription factor activity;GO:0005634, nucleus;GO:0006351, transcription, DNA-templated;GO:0009873, ethylene-activated signaling pathway;GO:0043565, sequence-specific DNA binding;GO:0045893, positive regulation of transcription, DNA-templated	-	-0.019416	0.350315	0.112629	-0.130391	0.256486	0.145293	-0.206488	-0.126848	-0.124998	-0.0416354	-0.199249	0.114173	-0.00352172	0.0578869	-0.230509	0.643554	0.704207	-0.1282	0.2316	-0.117688	-0.104933	-0.28662	0.167161	0.220725	-0.0857297	0.368997	-0.0722762	1
T_42673_c1_g1	bZIP	gi|1012334406|gb|KYP45768.1| Protein FAR1-RELATED SEQUENCE 6 [Cajanus cajan] 7.5e-308	GO:0005634, nucleus;GO:0006355, regulation of transcription, DNA-templated;GO:0008270, zinc ion binding	-	-0.194212	0.240499	0.514718	0.270786	0.302574	0.16225	-0.0688493	0.20032	0.172048	0.221199	0.534347	0.247791	0.0357408	0.526373	-0.212123	-0.316241	-0.21746	-0.228769	-0.0710987	0.126695	-0.421744	0.211134	-0.391851	-0.709484	0.107385	-0.171977	0.249319	1
T_40000_c3_g6	AP2/ERF->AP2/ERF-ERF	gi|950956956|ref|XP_014496960.1| PREDICTED: dof zinc finger protein DOF2.4-like [Vigna radiata var. radiata] 3.2e-133	GO:0003677, DNA binding;GO:0003700, DNA binding transcription factor activity;GO:0005634, nucleus;GO:0006351, transcription, DNA-templated;GO:0006355, regulation of transcription, DNA-templated;GO:0044212, transcription regulatory region DNA binding;GO:0046872, metal ion binding	-	0.29936	0.488558	0.540089	0.0982001	0.418696	0.238557	0.531391	0.0531274	-0.255548	0.168945	-0.0156398	0.127249	0.501825	0.156709	-0.704509	0.0473295	0.141347	-0.0199328	-0.0779484	-0.510512	-0.104735	-0.627748	-0.134916	-0.0375382	-0.594138	-0.246066	-0.372964	1
T_36432_c0_g2	WRKY	gi|734370556|gb|KHN19314.1| hypothetical protein glysoja_012234 [Glycine soja] 7.4e-87	GO:0003677, DNA binding	-	-0.0414648	0.259996	0.342649	0.232962	0.00812585	0.202542	0.322848	0.0651053	-0.419743	0.221778	-0.247572	0.174278	0.260608	0.202015	-0.725212	0.0605372	0.283363	-0.319146	-0.242095	-0.522982	-0.327051	-0.461542	-0.274659	-0.0208194	-0.359411	-0.00954791	-0.326782	1
T_39824_c2_g1	HB->HB-other	gi|920682825|gb|KOM29597.1| hypothetical protein LR48_Vigan728s002000 [Vigna angularis] 2.0e-27	GO:0003700, DNA binding transcription factor activity;GO:0005634, nucleus;GO:0006351, transcription, DNA-templated;GO:0043565, sequence-specific DNA binding	-	0.404603	0.543267	0.343056	-0.263315	-0.0782436	-0.299887	0.454346	-0.546915	-0.355327	-0.42253	-0.234151	0.606522	0.759108	0.114572	-0.547777	0.17901	0.35219	-0.290343	0.186541	-0.688146	0.0805435	-0.554414	0.0538234	-0.304712	-0.459977	0.216105	-0.653458	1
T_40008_c1_g5	AP2/ERF->AP2/ERF-ERF	gi|356519039|ref|XP_003528182.1| PREDICTED: protein BRASSINAZOLE-RESISTANT 1-like [Glycine max] 4.7e-34	GO:0003677, DNA binding;GO:0003700, DNA binding transcription factor activity;GO:0005634, nucleus;GO:0005829, cytosol;GO:0006351, transcription, DNA-templated;GO:0006355, regulation of transcription, DNA-templated;GO:0009742, brassinosteroid mediated signaling pathway;GO:0040008, regulation of growth;GO:0045892, negative regulation of transcription, DNA-templated;GO:0048316, seed development;GO:0…	-	-0.202443	-0.458758	-0.507935	-0.140926	0.00644822	0.0518758	-0.500659	0.146898	0.196495	0.224605	-0.154626	-0.306817	-0.56657	-0.266595	0.517611	0.256712	0.0749361	0.0272821	0.267701	0.421326	0.124995	0.26674	0.22132	0.340026	0.729862	0.256851	0.242201	1
T_41095_c4_g2	Trihelix	gi|955395011|ref|XP_014628593.1| PREDICTED: scarecrow-like protein 6 [Glycine max] 0.0e+00	GO:0003700, DNA binding transcription factor activity;GO:0005634, nucleus;GO:0006351, transcription, DNA-templated;GO:0006355, regulation of transcription, DNA-templated;GO:0007623, circadian rhythm;GO:0010492, maintenance of shoot apical meristem identity;GO:0030154, cell differentiation;GO:0043565, sequence-specific DNA binding;GO:0048768, root hair cell tip growth;GO:0051301, cell division	-	-0.0246063	-0.416792	-0.233965	0.011965	0.333388	-0.0946341	-0.372688	0.40411	0.450482	0.339251	0.310307	-0.306347	-0.40228	-0.206907	0.688159	-0.116976	-0.425711	0.318321	0.195188	0.721523	0.267557	0.492384	0.232114	0.0153923	0.455828	-0.141935	0.438836	1
T_42647_c2_g6	NF-Y->NF-YC	gi|1012329162|gb|KYP40760.1| Bromodomain adjacent to zinc finger domain protein 1A [Cajanus cajan] 7.0e-272	GO:0005634, nucleus	-	-0.115416	0.481834	0.567443	0.331995	0.118651	0.0723549	0.113498	0.0573216	-0.17112	0.102927	0.269557	0.519724	0.279164	0.731225	-0.449599	-0.220476	-0.0258047	-0.406126	-0.287445	-0.280338	-0.534872	-0.173676	-0.509059	-0.45826	-0.168205	-0.11256	0.0112387	1
T_40205_c2_g2	C2H2	gi|356551997|ref|XP_003544358.1| PREDICTED: transcription repressor KAN1-like isoform X1 [Glycine max] 1.3e-135	GO:0003700, DNA binding transcription factor activity;GO:0005634, nucleus;GO:0006351, transcription, DNA-templated;GO:0006355, regulation of transcription, DNA-templated;GO:0009887, animal organ morphogenesis;GO:0009943, adaxial/abaxial axis specification;GO:0009944, polarity specification of adaxial/abaxial axis;GO:0009956, radial pattern formation;GO:0010051, xylem and phloem pattern formation;…	-	-0.37983	-0.398972	0.0222403	0.161802	0.192702	0.482198	-0.149575	0.415494	0.192797	0.581274	0.289147	-0.161998	-0.457913	0.233687	0.0932313	-0.43042	-0.509776	0.0467858	-0.491622	0.215717	-0.343838	0.19947	-0.400291	0.189248	0.703598	-0.176313	0.230206	1
T_38742_c0_g1	WRKY	gi|356511089|ref|XP_003524262.1| PREDICTED: calmodulin-binding transcription activator 1-like isoform X2 [Glycine max] 0.0e+00	GO:0001077, transcriptional activator activity, RNA polymerase II proximal promoter sequence-specific DNA binding;GO:0003677, DNA binding;GO:0003700, DNA binding transcription factor activity;GO:0005634, nucleus;GO:0006355, regulation of transcription, DNA-templated;GO:0009409, response to cold;GO:0043565, sequence-specific DNA binding;GO:0045893, positive regulation of transcription, DNA-templat…	-	-0.118943	0.257645	0.489032	0.133027	0.050173	0.504793	0.478287	0.0272243	-0.324587	0.156148	-0.0748962	0.034795	0.187672	0.278742	-0.847159	-0.115936	0.133844	-0.257933	-0.367924	-0.670671	-0.44197	-0.487958	-0.443635	-0.0516782	-0.317312	-0.174329	-0.361247	1
T_45987_c3_g1	Tify	gi|593693608|ref|XP_007147325.1| hypothetical protein PHAVU_006G114300g [Phaseolus vulgaris] 6.7e-83	GO:0003677, DNA binding;GO:0003700, DNA binding transcription factor activity;GO:0005634, nucleus;GO:0006351, transcription, DNA-templated;GO:0006355, regulation of transcription, DNA-templated;GO:0009506, plasmodesma;GO:0009734, auxin-activated signaling pathway	-	0.131043	-0.0260497	0.25221	0.0446209	0.750223	0.215413	-0.187345	0.336791	0.479811	0.396165	0.574642	-0.0999705	-0.0815345	0.069878	0.353131	-0.267248	-0.513601	0.372141	0.0870272	0.655098	0.147746	0.348567	0.0772488	-0.159576	0.303123	-0.221758	0.355731	1
T_42961_c0_g1	SAP	gi|571559039|ref|XP_003553614.2| PREDICTED: transcription repressor OFP13-like [Glycine max] 9.9e-77	GO:0005634, nucleus;GO:0006351, transcription, DNA-templated;GO:0045892, negative regulation of transcription, DNA-templated	-	-0.545856	-0.376406	-0.193196	-0.160629	0.03189	-0.0553524	-0.178931	0.0857922	0.649662	0.116933	0.157714	-0.148008	-0.713639	-0.217379	0.460951	-0.0865782	-0.212616	0.0753077	0.278963	0.58564	0.181446	0.548632	0.113561	0.0766833	0.654383	0.189437	0.375023	1
T_42021_c3_g5	C2H2	gi|356507135|ref|XP_003522326.1| PREDICTED: mini zinc finger protein 3-like [Glycine max] 6.9e-32	GO:0003677, DNA binding;GO:0005634, nucleus;GO:0005737, cytoplasm;GO:0006351, transcription, DNA-templated;GO:0006355, regulation of transcription, DNA-templated;GO:0007275, multicellular organism development;GO:0042803, protein homodimerization activity;GO:0046872, metal ion binding;GO:0048509, regulation of meristem development	-	-0.0791676	0.333606	0.590053	0.112164	0.127983	-0.0497384	0.355581	-0.139032	-0.126963	-0.0147364	-0.0422003	0.183886	0.329065	3.53975e-05	-0.751065	0.071291	0.348362	-0.126201	0.100725	-0.506929	-0.131884	-0.338422	-0.134333	-0.405997	-0.582689	-0.147223	-0.300244	1
T_41708_c0_g1	bZIP	gi|593688603|ref|XP_007144936.1| hypothetical protein PHAVU_007G195900g [Phaseolus vulgaris] 5.0e-54	GO:0003700, DNA binding transcription factor activity;GO:0005634, nucleus;GO:0006351, transcription, DNA-templated;GO:0006355, regulation of transcription, DNA-templated;GO:0043565, sequence-specific DNA binding	-	-0.484776	-0.312447	0.274169	0.458362	-0.0201867	0.652695	-0.237171	0.371957	0.126823	0.424219	0.374724	-0.115302	-0.266427	0.427641	-0.322248	-0.448301	-0.202998	-0.252531	-0.599957	-0.153381	-0.700625	0.217852	-0.67818	-0.137355	0.415252	-0.33856	0.194186	1
T_38905_c2_g2	AP2/ERF->AP2/ERF-ERF	gi|356557662|ref|XP_003547134.1| PREDICTED: uncharacterized protein LOC100804245 [Glycine max] 1.9e-143	-	-	-0.13053	0.132606	0.423325	0.182031	0.0718369	0.543077	0.298668	0.0151357	-0.243679	0.235092	0.0268641	0.0213644	0.167485	0.297453	-0.719094	-0.241526	-0.000629011	-0.174244	-0.390228	-0.553897	-0.466482	-0.353428	-0.502471	-0.116107	-0.0450302	-0.21779	-0.260571	1
T_38905_c2_g1	AP2/ERF->AP2/ERF-ERF	gi|356519542|ref|XP_003528431.1| PREDICTED: uncharacterized protein LOC100793085 [Glycine max] 2.2e-211	-	-	-0.292848	0.0348757	0.668094	0.349335	0.213188	0.445331	0.261632	0.232753	-0.0731429	0.359802	0.425858	0.0131134	0.082448	0.438482	-0.573215	-0.457885	-0.15566	-0.500371	-0.51211	-0.250299	-0.637966	0.00629389	-0.725434	-0.26975	-0.0238431	-0.419214	0.0264016	1
T_42267_c0_g2	bHLH	gi|950968506|ref|XP_014499573.1| PREDICTED: transcription factor TCP4 [Vigna radiata var. radiata] 3.5e-114	GO:0003677, DNA binding;GO:0003700, DNA binding transcription factor activity;GO:0005634, nucleus;GO:0006351, transcription, DNA-templated;GO:0006355, regulation of transcription, DNA-templated;GO:0009733, response to auxin;GO:0009965, leaf morphogenesis;GO:0030154, cell differentiation;GO:0045962, positive regulation of development, heterochronic;GO:0048366, leaf development	-	0.0493067	-0.262476	-0.419314	-0.48905	-0.0187966	-0.455972	-0.430746	-0.228449	0.298132	-0.192177	-0.160583	0.128994	-0.282223	-0.303106	0.738422	0.299357	0.0250162	0.0722676	0.573356	0.419382	0.509041	0.292749	0.536344	0.104919	0.606913	0.473571	0.0283068	1
T_39790_c4_g1	HB->HB-HD-ZIP	gi|734361876|gb|KHN15835.1| Trihelix transcription factor GT-2 [Glycine soja] 1.4e-150	GO:0003677, DNA binding;GO:0003700, DNA binding transcription factor activity;GO:0005634, nucleus;GO:0006351, transcription, DNA-templated	-	0.46064	0.622301	0.450419	0.103627	0.275777	0.131428	0.223139	-0.078568	-0.267076	-0.00245464	0.0550064	0.506353	0.733313	0.356613	-0.618565	0.127461	0.244255	-0.02195	-0.196283	-0.481023	-0.179791	-0.548179	-0.0661453	-0.123815	-0.551139	-0.015188	-0.36052	1
T_45772_c1_g1	B3->B3	gi|356521159|ref|XP_003529225.1| PREDICTED: transcription factor bHLH121 isoform X1 [Glycine max] 1.2e-112	GO:0003677, DNA binding;GO:0003700, DNA binding transcription factor activity;GO:0005634, nucleus;GO:0006351, transcription, DNA-templated	-	-0.0809587	0.483657	0.56448	0.001558	0.17237	0.478129	0.400995	-0.102034	-0.0424424	0.123297	0.0667433	0.356128	0.234651	0.39836	-0.799092	-0.0190582	0.201046	-0.216453	-0.296045	-0.553025	-0.40139	-0.459433	-0.348534	0.0412169	-0.219205	-0.00554839	-0.279574	1
T_45901_c2_g8	C2C2->C2C2-Dof	gi|734337611|gb|KHN08548.1| Dof zinc finger protein DOF1.4 [Glycine soja] 1.2e-119	GO:0003677, DNA binding;GO:0003700, DNA binding transcription factor activity;GO:0005634, nucleus;GO:0006351, transcription, DNA-templated;GO:0006355, regulation of transcription, DNA-templated;GO:0010200, response to chitin;GO:0044212, transcription regulatory region DNA binding;GO:0046872, metal ion binding	-	-0.396903	0.0304733	0.56623	0.401383	0.284065	0.600085	-0.0224231	0.361269	-0.102754	0.547433	0.24673	0.0424515	-0.0925772	0.499335	-0.617324	-0.184156	0.0728827	-0.416144	-0.482393	-0.284768	-0.720906	-0.105778	-0.632155	-0.127254	0.143329	-0.225199	0.0311937	1
T_16448_c0_g1	MADS->MADS-MIKC	gi|1012336363|gb|KYP47666.1| Agamous-like MADS-box protein AGL1 [Cajanus cajan] 4.4e-105	GO:0003677, DNA binding;GO:0003700, DNA binding transcription factor activity;GO:0005634, nucleus;GO:0006351, transcription, DNA-templated;GO:0048440, carpel development;GO:0048481, plant ovule development	-	-0.00352113	0.578013	0.222335	-0.000759403	0.00487494	-0.0170578	0.700684	-0.108423	-0.304015	-0.0430627	-0.356613	0.191118	0.148052	0.145297	-0.536252	0.166893	0.239705	-0.262199	0.07484	-0.382745	-0.0341129	-0.607981	-0.0993581	0.214674	-0.530611	0.0941026	-0.255418	1
T_44310_c2_g5	MYB->MYB-related	gi|356513725|ref|XP_003525561.1| PREDICTED: myb-related protein 330 [Glycine max] 4.1e-204	GO:0003677, DNA binding;GO:0005634, nucleus;GO:0006351, transcription, DNA-templated;GO:0006355, regulation of transcription, DNA-templated	-	-0.480326	-0.556461	-0.159272	0.372293	-0.338653	0.19009	0.123889	0.405949	0.333596	0.325284	0.319351	-0.377681	-0.46965	0.0433821	0.169311	-0.726689	-0.689335	0.00769013	-0.434131	0.241469	-0.23062	0.528506	-0.450934	-0.0915938	0.335115	-0.464311	0.413487	1
T_43738_c0_g1	bHLH	gi|955307471|ref|XP_006575122.2| PREDICTED: condensin complex subunit 1 isoform X2 [Glycine max] 0.0e+00	GO:0000779, condensed chromosome, centromeric region;GO:0000793, condensed chromosome;GO:0000796, condensin complex;GO:0000799, nuclear condensin complex;GO:0003682, chromatin binding;GO:0005634, nucleus;GO:0005654, nucleoplasm;GO:0005737, cytoplasm;GO:0007076, mitotic chromosome condensation;GO:0010032, meiotic chromosome condensation;GO:0016020, membrane;GO:0042393, histone binding;GO:0045120, …	K06677-ko04111 Cell cycle - yeast	-0.799598	-0.390398	0.124829	0.253806	-0.10665	0.520895	-0.0106963	0.323884	0.338752	0.442108	0.297706	-0.249245	-0.699023	0.239345	-0.135025	-0.447581	-0.282507	-0.310692	-0.426035	0.106879	-0.556116	0.345655	-0.62982	0.0990153	0.602335	-0.220002	0.371255	1
T_40297_c0_g1	WRKY	gi|356542033|ref|XP_003539476.1| PREDICTED: NAC domain-containing protein 90 [Glycine max] 2.6e-51	GO:0003677, DNA binding;GO:0003700, DNA binding transcription factor activity;GO:0005634, nucleus;GO:0006351, transcription, DNA-templated;GO:0006355, regulation of transcription, DNA-templated	-	0.0930535	0.269367	0.263943	-0.101194	-0.0220342	0.231617	0.434818	-0.142102	-0.339988	-0.0089331	-0.282275	-0.0404957	0.249877	-0.05307	-0.704532	0.230315	0.421267	-0.274758	0.0728132	-0.61416	-0.148376	-0.503881	-0.0847973	-0.0540887	-0.409113	-0.00674722	-0.417279	1
T_40821_c2_g1	FAR1	gi|965658711|dbj|BAT75130.1| hypothetical protein VIGAN_01294400 [Vigna angularis var. angularis] 2.9e-43	-	-	-0.133002	0.66778	0.651979	-0.120148	0.388642	0.246937	0.376263	-0.211718	0.155543	0.106427	0.0250668	0.549283	0.17511	0.339314	-0.719493	0.177015	0.324638	-0.134905	0.0737487	-0.396816	-0.185978	-0.48318	-0.133821	0.007104	-0.186577	0.177334	-0.245165	1
T_39703_c0_g1	C2C2->C2C2-CO-like	gi|356553042|ref|XP_003544867.1| PREDICTED: zinc finger protein CONSTANS-LIKE 9-like [Glycine max] 4.0e-195	GO:0003700, DNA binding transcription factor activity;GO:0005622, intracellular;GO:0005634, nucleus;GO:0005886, plasma membrane;GO:0008270, zinc ion binding	-	0.78544	0.0509448	-0.345802	-0.396313	-0.218487	-0.647922	-0.0168969	-0.370038	-0.332202	-0.49947	-0.245147	0.22793	0.659852	-0.327162	0.28372	0.302978	0.156791	0.0979947	0.305346	-0.189114	0.497522	-0.205225	0.537284	-0.12254	-0.308984	0.191342	-0.43364	1
T_51126_c0_g1	C2H2	gi|633904153|gb|KDD72353.1| hypothetical protein H632_c3470p0, partial [Helicosporidium sp. ATCC 50920] 6.6e-29	GO:0003677, DNA binding;GO:0005681, spliceosomal complex;GO:0005737, cytoplasm;GO:0006397, mRNA processing;GO:0008380, RNA splicing	K12860-ko03040 Spliceosome	-0.0651174	0.0288789	-0.301008	-0.154495	-0.367581	-0.429111	0.422569	-0.262747	-0.374039	-0.254869	-0.702819	0.0127855	0.0359292	-0.407105	-0.183576	0.439876	0.527243	-0.282533	0.245901	-0.305214	0.264851	-0.384965	0.224316	0.438441	-0.2984	0.382764	-0.386841	1
T_41586_c0_g1	B3->B3	gi|920682791|gb|KOM29563.1| hypothetical protein LR48_Vigan727s002200 [Vigna angularis] 9.4e-98	GO:0003677, DNA binding;GO:0003700, DNA binding transcription factor activity;GO:0005634, nucleus;GO:0006351, transcription, DNA-templated;GO:0006355, regulation of transcription, DNA-templated;GO:0009266, response to temperature stimulus;GO:0009740, gibberellic acid mediated signaling pathway;GO:0010452, histone H3-K36 methylation;GO:0048579, negative regulation of long-day photoperiodism, flowe…	-	-0.325233	0.301574	0.637394	0.611027	0.375018	0.382224	0.339039	0.543371	-0.00810053	0.617929	0.41215	0.216512	0.0181088	0.741647	-0.539404	-0.491475	-0.371571	-0.243691	-0.512841	-0.129955	-0.62538	-0.131891	-0.695321	-0.322008	-0.0974482	-0.416244	0.184449	1
T_43926_c1_g2	AP2/ERF->AP2/ERF-ERF	gi|734394446|gb|KHN28520.1| Cellulose synthase A catalytic subunit 1 [UDP-forming] [Glycine soja] 5.7e-156	GO:0003677, DNA binding;GO:0003690, double-stranded DNA binding;GO:0003700, DNA binding transcription factor activity;GO:0005634, nucleus;GO:0006351, transcription, DNA-templated;GO:0008270, zinc ion binding;GO:0009585, red, far-red light phototransduction;GO:0009737, response to abscisic acid;GO:0009740, gibberellic acid mediated signaling pathway;GO:0010017, red or far-red light signaling pathw…	-	-0.602495	-0.145226	0.404822	0.574341	0.307536	0.647704	-0.272694	0.603848	0.0551427	0.688835	0.43459	-0.209766	-0.447846	0.49159	-0.273771	-0.311407	-0.153693	-0.145317	-0.673336	0.172847	-0.765702	0.22071	-0.658194	0.0215736	0.237695	-0.349967	0.477923	1
T_43289_c0_g3	GRAS	gi|593785507|ref|XP_007155794.1| hypothetical protein PHAVU_003G232300g [Phaseolus vulgaris] 3.5e-142	GO:0003677, DNA binding;GO:0003700, DNA binding transcription factor activity;GO:0005634, nucleus;GO:0006351, transcription, DNA-templated;GO:0007275, multicellular organism development;GO:0009751, response to salicylic acid	-	-0.0733577	0.506134	0.657878	0.167195	0.259317	0.239209	0.406369	0.0297672	-0.0379857	0.181058	0.199989	0.2593	0.232832	0.361054	-0.751564	-0.0753055	0.148737	-0.277407	-0.146245	-0.455486	-0.4115	-0.461553	-0.421332	-0.152024	-0.406794	-0.29438	-0.112529	1
T_41055_c2_g1	LOB	gi|734405607|gb|KHN33409.1| Transcription factor MYB48 [Glycine soja] 3.7e-73	GO:0003677, DNA binding;GO:0003700, DNA binding transcription factor activity;GO:0005634, nucleus;GO:0006351, transcription, DNA-templated;GO:0006355, regulation of transcription, DNA-templated;GO:0009751, response to salicylic acid	-	-0.10496	0.347522	0.7052	-0.0910849	0.403781	0.000732731	0.220578	-0.0824653	0.35484	0.0743866	0.38781	0.39317	0.197746	0.13873	-0.501397	-0.0120613	0.147892	-0.158036	0.143042	-0.171934	-0.130081	-0.0842681	-0.111309	-0.411194	-0.195889	-0.0814335	-0.105323	1
T_41055_c2_g3	LOB	gi|356539056|ref|XP_003538016.1| PREDICTED: transcription factor MYB59-like [Glycine max] 4.6e-60	GO:0003677, DNA binding;GO:0003700, DNA binding transcription factor activity;GO:0005634, nucleus;GO:0006351, transcription, DNA-templated;GO:0009723, response to ethylene;GO:0009739, response to gibberellin;GO:0009751, response to salicylic acid;GO:0009753, response to jasmonic acid;GO:0010200, response to chitin;GO:0046686, response to cadmium ion	-	-0.309352	0.210882	0.778002	0.294171	0.384988	0.278083	0.135628	0.239566	0.226609	0.342622	0.551527	0.345366	0.0952679	0.529167	-0.53077	-0.346996	-0.12734	-0.320572	-0.317456	-0.157987	-0.52498	0.0392608	-0.531883	-0.463017	-0.00909582	-0.268221	0.0530524	1
T_45677_c1_g2	NAC	gi|564010306|gb|AHB63580.1| NAC transcription factor [Glycine max] 2.3e-90	GO:0003677, DNA binding;GO:0003700, DNA binding transcription factor activity;GO:0005634, nucleus;GO:0006351, transcription, DNA-templated;GO:0006355, regulation of transcription, DNA-templated;GO:0009825, multidimensional cell growth;GO:0009835, fruit ripening;GO:0009908, flower development;GO:0010150, leaf senescence	-	0.327902	0.648645	0.289784	-0.180863	0.120228	-0.152473	0.345659	-0.426914	-0.0282456	-0.292976	-0.0411867	0.704841	0.572503	0.263327	-0.331892	0.0812977	0.129443	-0.0132554	0.0453692	-0.332002	0.100743	-0.475105	0.047256	0.0500812	-0.274552	0.234558	-0.363596	1
T_46935_c1_g1	DDT	gi|356571559|ref|XP_003553944.1| PREDICTED: teosinte glume architecture 1-like [Glycine max] 1.1e-137	GO:0003677, DNA binding;GO:0005634, nucleus;GO:0006351, transcription, DNA-templated;GO:0006355, regulation of transcription, DNA-templated;GO:0046872, metal ion binding	-	-0.407287	0.0115066	0.476219	0.238568	0.510719	0.346927	-0.230611	0.341085	0.739793	0.419046	0.603092	0.179032	-0.271653	0.235881	-0.148127	-0.23039	-0.216951	0.409068	-0.242815	0.234468	-0.212322	0.239796	-0.163693	-0.0601454	0.180838	-0.229962	0.333561	1
T_40994_c0_g3	NAC	gi|951043628|ref|XP_014518412.1| PREDICTED: B3 domain-containing protein Os07g0563300 isoform X2 [Vigna radiata var. radiata] 4.4e-130	GO:0003677, DNA binding;GO:0005634, nucleus;GO:0006351, transcription, DNA-templated;GO:0006355, regulation of transcription, DNA-templated;GO:0008270, zinc ion binding	-	0.0414264	0.457883	0.80154	0.34504	0.518244	0.442882	0.227462	0.22181	0.228369	0.277536	0.655305	0.289756	0.385831	0.523267	-0.612785	-0.377676	-0.203044	0.0407832	-0.386082	-0.154503	-0.434676	-0.0958019	-0.439183	-0.416837	-0.35502	-0.434987	0.0748991	1
T_6746_c0_g1	zf-HD	gi|514756614|ref|XP_004963575.1| PREDICTED: homeobox-leucine zipper protein HOX3-like [Setaria italica] 3.9e-06	GO:0003677, DNA binding;GO:0005634, nucleus;GO:0006351, transcription, DNA-templated;GO:0006355, regulation of transcription, DNA-templated	-	0.714481	0.0939519	0.157218	-0.0926271	0.381703	-0.175056	-0.145146	0.0631896	-0.0779232	-0.0596786	0.258903	0.164816	0.634658	-0.10976	-0.0120787	0.110116	0.0129985	0.150625	0.0904439	-0.104024	0.16978	-0.242689	0.241267	-0.227989	-0.291215	-0.193973	-0.286807	1
T_46061_c0_g2	WRKY	gi|502092079|ref|XP_004489707.1| PREDICTED: ADP-glucose phosphorylase-like [Cicer arietinum] 5.3e-22	GO:0006012, galactose metabolic process;GO:0008108, UDP-glucose:hexose-1-phosphate uridylyltransferase activity;GO:0008270, zinc ion binding	-	-0.0433832	0.0907528	0.408366	0.510041	0.705691	0.541807	-0.453288	0.588479	0.346628	0.550691	0.621894	0.0178446	-0.0743033	0.493325	-0.0341837	-0.266563	-0.339302	0.307725	-0.264927	0.29683	-0.365244	0.0980446	-0.28809	-0.192189	0.203223	-0.40274	0.388689	1
T_46626_c0_g1	DDT	gi|356496090|ref|XP_003516903.1| PREDICTED: BEL1-like homeodomain protein 9 [Glycine max] 1.4e-269	GO:0003677, DNA binding;GO:0003700, DNA binding transcription factor activity;GO:0005634, nucleus;GO:0005829, cytosol;GO:0006351, transcription, DNA-templated;GO:0006355, regulation of transcription, DNA-templated;GO:0007389, pattern specification process;GO:0010051, xylem and phloem pattern formation;GO:0010076, maintenance of floral meristem identity;GO:0010077, maintenance of inflorescence mer…	-	-0.110259	0.0162486	0.618231	0.588694	0.251813	0.406024	0.20655	0.380472	-0.224732	0.50419	0.35853	0.0133525	0.27959	0.396402	-0.658454	-0.5319	-0.262144	-0.202187	-0.656872	-0.323917	-0.601211	-0.171639	-0.702355	-0.269957	-0.214475	-0.589013	-0.0382438	1
T_41552_c1_g2	Trihelix	gi|356503125|ref|XP_003520362.1| PREDICTED: pathogenesis-related genes transcriptional activator PTI6-like [Glycine max] 3.8e-97	GO:0003677, DNA binding;GO:0003700, DNA binding transcription factor activity;GO:0005634, nucleus;GO:0005737, cytoplasm;GO:0006351, transcription, DNA-templated;GO:0009736, cytokinin-activated signaling pathway;GO:0009873, ethylene-activated signaling pathway;GO:0048366, leaf development	-	0.32046	0.195848	-0.134767	-0.525048	-0.366163	-0.444652	0.27204	-0.76552	-0.157601	-0.68177	-0.616882	0.213964	0.411878	-0.507027	-0.164118	0.494734	0.600387	-0.0186657	0.568112	-0.491538	0.558639	-0.319621	0.531462	0.102628	-0.405179	0.422274	-0.598125	1
T_38938_c2_g2	MADS->MADS-MIKC	gi|356573735|ref|XP_003555012.1| PREDICTED: myb-related protein 315-like [Glycine max] 5.8e-127	GO:0003677, DNA binding;GO:0005634, nucleus;GO:0006351, transcription, DNA-templated;GO:0006355, regulation of transcription, DNA-templated	-	-0.644546	-0.447722	0.191051	0.373547	-0.240995	0.235893	0.375275	0.3507	0.191974	0.401612	0.250056	-0.273276	-0.401516	0.107985	-0.221406	-0.723794	-0.539298	-0.255894	-0.453149	0.00221993	-0.365321	0.388703	-0.60692	-0.23753	0.217676	-0.421241	0.208597	1
T_38938_c2_g1	MADS->MADS-MIKC	gi|1012347884|gb|KYP59075.1| Transcription factor MYB86 [Cajanus cajan] 3.1e-129	GO:0003677, DNA binding;GO:0005634, nucleus;GO:0006351, transcription, DNA-templated;GO:0006355, regulation of transcription, DNA-templated	-	0.504404	0.604035	0.444688	0.0802055	0.233702	0.0314146	0.0852729	-0.0938173	-0.178572	-0.145483	0.144479	0.597236	0.773047	0.387732	-0.560673	0.176955	0.306038	-0.101217	-0.0976801	-0.550605	-0.193378	-0.544742	-0.0470961	-0.241566	-0.526061	-0.0348695	-0.393134	1
T_43810_c0_g2	B3->B3-ARF	gi|920679329|gb|KOM26241.1| hypothetical protein LR48_Vigan238s007400 [Vigna angularis] 3.4e-145	GO:0003677, DNA binding;GO:0003700, DNA binding transcription factor activity;GO:0005634, nucleus;GO:0006351, transcription, DNA-templated;GO:0009751, response to salicylic acid;GO:0009834, plant-type secondary cell wall biogenesis;GO:0045893, positive regulation of transcription, DNA-templated;GO:0050832, defense response to fungus;GO:1901348, positive regulation of secondary cell wall biogenesi…	-	-0.532348	-0.0559794	0.30725	0.444579	-0.0197039	0.568872	0.3135	0.408998	0.096411	0.56045	0.256967	-0.0507793	-0.338541	0.525501	-0.393586	-0.632473	-0.510139	-0.138113	-0.672961	-0.160628	-0.59764	-0.0151186	-0.742839	0.0612075	0.21771	-0.424381	0.224508	1
T_35434_c0_g1	AP2/ERF->AP2/ERF-ERF	gi|1012356239|gb|KYP67425.1| ZF-HD homeobox protein At4g24660 family [Cajanus cajan] 6.6e-60	GO:0003677, DNA binding;GO:0005634, nucleus;GO:0006351, transcription, DNA-templated;GO:0006355, regulation of transcription, DNA-templated;GO:0009793, embryo development ending in seed dormancy;GO:0042803, protein homodimerization activity;GO:0046872, metal ion binding	-	-0.133725	0.0815619	-0.326962	-0.557629	-0.120861	-0.395184	0.158437	-0.473377	0.0113435	-0.243532	-0.67231	-0.0637833	-0.350541	-0.560089	0.238821	0.610257	0.499755	-0.0610074	0.71055	0.197873	0.574441	-0.0830246	0.565273	0.516699	0.0623289	0.617637	-0.0925632	1
T_41512_c0_g1	GRAS	gi|920718914|gb|KOM58111.1| hypothetical protein LR48_Vigan11g114500 [Vigna angularis] 4.0e-36	GO:0005634, nucleus;GO:0006351, transcription, DNA-templated;GO:0006355, regulation of transcription, DNA-templated;GO:0008270, zinc ion binding;GO:0035064, methylated histone binding;GO:0044212, transcription regulatory region DNA binding	-	-0.0417585	0.148697	-0.252163	-0.454867	-0.471715	-0.449332	-0.224206	-0.734915	0.0544732	-0.642336	-0.320984	0.363737	0.041261	-0.188954	0.181179	0.39479	0.48102	-0.0643334	0.452422	-0.0295253	0.272537	0.154494	0.377699	-0.105725	0.0981042	0.61769	-0.104425	1
T_44402_c1_g1	bHLH	gi|571481269|ref|XP_006588604.1| PREDICTED: zinc finger protein CONSTANS-LIKE 13-like [Glycine max] 2.6e-168	GO:0003700, DNA binding transcription factor activity;GO:0005622, intracellular;GO:0005634, nucleus;GO:0006355, regulation of transcription, DNA-templated;GO:0008270, zinc ion binding;GO:0044212, transcription regulatory region DNA binding	-	0.078308	0.188414	0.639071	-0.0187186	0.324569	0.245551	0.456202	-0.0344526	-0.0644476	0.0962338	0.082309	0.155806	0.382374	0.0363639	-0.774696	-0.165408	-0.0143814	0.0874443	-0.110318	-0.663057	-0.103367	-0.510897	-0.193021	-0.295329	-0.346761	-0.281995	-0.545434	1
T_44927_c1_g2	AP2/ERF->AP2/ERF-ERF	gi|356553960|ref|XP_003545318.1| PREDICTED: NAC domain-containing protein 30-like [Glycine max] 1.8e-127	GO:0003677, DNA binding;GO:0003700, DNA binding transcription factor activity;GO:0005634, nucleus;GO:0006351, transcription, DNA-templated;GO:0006355, regulation of transcription, DNA-templated;GO:0007275, multicellular organism development;GO:0009620, response to fungus;GO:0009733, response to auxin;GO:0009735, response to cytokinin;GO:0009737, response to abscisic acid;GO:0009741, response to b…	-	0.319158	0.486199	0.0908857	-0.332374	-0.0241133	-0.307497	0.113793	-0.519063	-0.280738	-0.392662	-0.41927	0.370294	0.482639	-0.16027	-0.325717	0.640417	0.74527	-0.116457	0.44236	-0.352646	0.240002	-0.36457	0.418193	-0.0696821	-0.458101	0.487017	-0.417924	1
T_43009_c5_g5	HSF	gi|356559849|ref|XP_003548209.1| PREDICTED: heat stress transcription factor B-2a-like [Glycine max] 4.0e-40	GO:0003700, DNA binding transcription factor activity;GO:0005634, nucleus;GO:0006351, transcription, DNA-templated;GO:0010200, response to chitin;GO:0043565, sequence-specific DNA binding	-	0.483513	0.341317	-0.373912	-0.459415	-0.0916909	-0.406882	-0.0503654	-0.462575	-0.376157	-0.364835	-0.637336	0.354154	0.351338	-0.200787	0.107393	0.716285	0.556514	0.101373	0.443862	-0.210481	0.444361	-0.466671	0.617757	0.297213	-0.128104	0.653516	-0.432996	1
T_12720_c0_g1	HSF	gi|502141537|ref|XP_004504539.1| PREDICTED: agamous-like MADS-box protein AGL61 [Cicer arietinum] 4.9e-30	GO:0003677, DNA binding;GO:0003700, DNA binding transcription factor activity;GO:0005634, nucleus;GO:0006351, transcription, DNA-templated;GO:0006355, regulation of transcription, DNA-templated	K09260-ko04022 cGMP - PKG signaling pathway;ko04013 MAPK signaling pathway - fly	0.301281	0.387778	0.251952	-0.0395953	0.138729	-0.0630165	0.49414	0.0211497	-0.246347	0.0308336	-0.119884	0.379893	0.395109	0.193945	-0.447402	0.00890187	-0.0120308	-0.152311	-0.100578	-0.518481	-0.0355084	-0.715996	-0.106805	0.1425	-0.348649	-0.0854627	-0.462106	1
T_41602_c1_g2	B3->B3	gi|593794439|ref|XP_007160258.1| hypothetical protein PHAVU_002G306000g [Phaseolus vulgaris] 9.8e-129	GO:0003677, DNA binding;GO:0003700, DNA binding transcription factor activity;GO:0005634, nucleus;GO:0006351, transcription, DNA-templated;GO:0008285, negative regulation of cell proliferation;GO:0016021, integral component of membrane;GO:0030154, cell differentiation;GO:0035987, endodermal cell differentiation;GO:0045597, positive regulation of cell differentiation;GO:0045892, negative regulatio…	-	-0.015088	0.453648	0.507852	0.0745519	0.0767836	0.0250814	0.585827	-0.0472359	-0.201245	-0.0657336	0.0157616	0.447478	0.365133	0.362931	-0.710846	-0.146169	-0.00454442	-0.12574	-0.258321	-0.674922	-0.248535	-0.62398	-0.324011	-0.171035	-0.441518	-0.123257	-0.453063	1
T_42407_c1_g1	WRKY	gi|1012320034|gb|KYP32890.1| NAC domain-containing protein 7 [Cajanus cajan] 6.9e-110	GO:0003677, DNA binding;GO:0003700, DNA binding transcription factor activity;GO:0005634, nucleus;GO:0006351, transcription, DNA-templated;GO:0006355, regulation of transcription, DNA-templated;GO:0007275, multicellular organism development;GO:0010200, response to chitin;GO:0043565, sequence-specific DNA binding;GO:0044212, transcription regulatory region DNA binding;GO:0048759, xylem vessel memb…	-	-0.381307	0.205243	0.712284	0.40686	0.302579	0.461161	0.373694	0.39295	0.132362	0.359174	0.474582	0.138727	-0.0178445	0.527415	-0.679781	-0.475803	-0.286594	-0.122463	-0.524664	-0.318871	-0.582172	-0.180259	-0.646593	-0.298831	-0.198874	-0.451544	0.0069635	1
T_45029_c3_g2	C2C2->C2C2-LSD	gi|734380669|gb|KHN22930.1| Putative WRKY transcription factor 9 [Glycine soja] 8.5e-223	GO:0003700, DNA binding transcription factor activity;GO:0005634, nucleus;GO:0006351, transcription, DNA-templated;GO:0043565, sequence-specific DNA binding;GO:0044212, transcription regulatory region DNA binding	-	0.0297825	-0.235584	-0.368176	-0.582136	-0.323368	-0.148469	0.221687	-0.449387	0.334248	-0.404397	-0.369641	-0.224838	-0.15705	-0.74152	0.17254	0.285338	0.258581	0.0808429	0.551201	0.0758311	0.623282	0.216859	0.566971	0.260663	0.042752	0.389296	-0.212899	1
T_41711_c1_g2	bZIP	gi|734320234|gb|KHN03777.1| hypothetical protein glysoja_011006 [Glycine soja] 2.8e-131	GO:0005634, nucleus	-	-0.523239	-0.329069	0.0690826	0.459888	-0.211547	0.414205	-0.322043	0.393846	0.0998958	0.377183	0.356605	-0.0331189	-0.346598	0.459369	-0.104168	-0.420591	-0.247001	-0.177363	-0.713551	-0.0151861	-0.687918	0.312836	-0.613797	-0.0542117	0.390357	-0.261146	0.344589	1
T_43486_c0_g3	WRKY	gi|571493882|ref|XP_006592682.1| PREDICTED: auxin response factor 4-like isoform X4 [Glycine max] 0.0e+00	GO:0003677, DNA binding;GO:0003700, DNA binding transcription factor activity;GO:0005634, nucleus;GO:0006351, transcription, DNA-templated;GO:0006355, regulation of transcription, DNA-templated;GO:0009734, auxin-activated signaling pathway;GO:0010050, vegetative phase change;GO:0010158, abaxial cell fate specification	-	0.37936	0.396535	0.655354	0.0787294	0.769962	0.314518	0.0645355	0.203339	0.21701	0.228059	0.637816	0.200076	0.449722	0.316998	-0.280385	-0.206077	-0.26139	0.271092	-0.109842	0.0196222	-0.116565	-0.140202	-0.0999769	-0.389294	-0.242285	-0.367868	-0.00829148	1
T_39363_c3_g1	LIM	gi|950988171|ref|XP_014503920.1| PREDICTED: WUSCHEL-related homeobox 4 [Vigna radiata var. radiata] 4.3e-118	GO:0001944, vasculature development;GO:0003677, DNA binding;GO:0005634, nucleus;GO:0006351, transcription, DNA-templated;GO:0006355, regulation of transcription, DNA-templated;GO:0007165, signal transduction;GO:0010067, procambium histogenesis;GO:0051301, cell division	-	-0.520681	0.136258	0.450877	0.622734	0.437397	0.585423	-0.365473	0.558462	0.379306	0.573025	0.637083	-0.123391	-0.428752	0.588349	-0.155362	-0.349962	-0.294643	0.28283	-0.40439	0.328916	-0.618343	0.27455	-0.516469	-0.263974	0.103137	-0.475538	0.712581	1
T_25040_c0_g2	NF-Y->NF-YB	gi|359807185|ref|NP_001240853.1| transcription factor CPC-like [Glycine max] 3.9e-35	GO:0003677, DNA binding;GO:0003700, DNA binding transcription factor activity;GO:0005634, nucleus;GO:0006351, transcription, DNA-templated;GO:0006355, regulation of transcription, DNA-templated;GO:0007275, multicellular organism development;GO:0010091, trichome branching	-	0.321645	0.163846	-0.00089872	-0.625954	-0.11044	-0.302623	0.0947729	-0.665413	0.172555	-0.585309	-0.360457	0.259475	0.307562	-0.533985	-0.120961	0.469152	0.510177	0.0420973	0.701094	-0.274566	0.588222	-0.170043	0.616179	-0.0454592	-0.206539	0.452005	-0.53252	1
T_46971_c3_g2	HB->HB-HD-ZIP	gi|1012358724|gb|KYP69908.1| Scarecrow-like protein 1 [Cajanus cajan] 3.4e-74	GO:0003700, DNA binding transcription factor activity;GO:0005634, nucleus;GO:0006351, transcription, DNA-templated;GO:0006355, regulation of transcription, DNA-templated;GO:0043565, sequence-specific DNA binding	-	-0.128331	0.429716	0.674239	-0.197767	0.206404	0.245796	0.534989	-0.298143	0.159244	-0.0856331	0.0948388	0.270036	0.216337	0.0489402	-0.834386	0.00378074	0.253711	-0.111198	0.0639569	-0.572146	-0.145407	-0.429107	-0.18873	-0.17192	-0.345146	-0.0704675	-0.378171	1
T_42161_c1_g2	AP2/ERF->AP2/ERF-ERF	gi|356570835|ref|XP_003553589.1| PREDICTED: growth-regulating factor 3-like [Glycine max] 6.5e-72	GO:0005524, ATP binding;GO:0005634, nucleus;GO:0006351, transcription, DNA-templated;GO:0006355, regulation of transcription, DNA-templated;GO:0008285, negative regulation of cell proliferation;GO:0009624, response to nematode;GO:0032502, developmental process;GO:0044212, transcription regulatory region DNA binding;GO:0048364, root development;GO:0061062, regulation of nematode larval development	-	-0.37421	-0.594465	-0.0502429	0.425941	-0.162859	0.376816	-0.125546	0.568936	0.0614992	0.451094	0.515242	-0.433435	-0.398771	0.324521	0.210785	-0.729709	-0.690061	-0.273452	-0.615818	0.240404	-0.557603	0.546368	-0.663952	-0.260221	0.517819	-0.53438	0.449851	1
T_16443_c0_g1	bZIP	gi|388523231|gb|AFK49668.1| nuclear transcription factor Y subunit B18 [Medicago truncatula] 3.7e-16	GO:0003700, DNA binding transcription factor activity;GO:0005634, nucleus;GO:0006351, transcription, DNA-templated;GO:0006355, regulation of transcription, DNA-templated;GO:0016021, integral component of membrane;GO:0016602, CCAAT-binding factor complex;GO:0032993, protein-DNA complex;GO:0043565, sequence-specific DNA binding;GO:0044212, transcription regulatory region DNA binding;GO:0045893, pos…	-	0.729943	0.151198	0.16816	-0.0640962	0.401125	-0.19363	-0.0936575	0.0236055	-0.220524	-0.0736976	0.104259	0.0662505	0.600838	-0.0739583	0.14984	0.125054	0.00747002	-0.0030135	0.2065	0.0731231	0.276829	-0.0979613	0.291037	-0.195522	-0.347773	-0.111063	-0.20018	1
T_43644_c2_g1	MADS->MADS-M-type	gi|356496735|ref|XP_003517221.1| PREDICTED: MADS-box transcription factor 23-like [Glycine max] 1.9e-109	GO:0003677, DNA binding;GO:0003700, DNA binding transcription factor activity;GO:0005634, nucleus;GO:0006351, transcription, DNA-templated	-	-0.150131	-0.0366276	0.383152	0.621003	0.139964	0.468228	-0.00694199	0.553882	-0.276846	0.495874	0.259653	-0.002302	0.151541	0.510458	-0.555184	-0.262486	-0.0312954	-0.397387	-0.597104	-0.318343	-0.708732	-0.105352	-0.613913	-0.271151	-0.0836267	-0.3537	-0.0067413	1
T_45876_c1_g1	C2H2	gi|351722063|ref|NP_001236463.1| MYB transcription factor MYB149 [Glycine max] 5.3e-60	GO:0003677, DNA binding;GO:0005634, nucleus;GO:0005829, cytosol;GO:0006351, transcription, DNA-templated;GO:0006355, regulation of transcription, DNA-templated	-	0.221221	0.101084	-0.123946	-0.349573	0.306711	-0.404608	-0.313667	-0.213978	0.36756	-0.193625	0.01094	0.0272492	-0.0578796	-0.332666	0.547607	0.365737	0.124827	0.311964	0.775825	0.538769	0.587183	0.281339	0.634727	-0.162627	0.0902788	0.27324	0.185178	1
T_45212_c3_g1	C2H2	gi|955371831|ref|XP_003547081.2| PREDICTED: calmodulin-binding transcription activator 2-like [Glycine max] 0.0e+00	GO:0001077, transcriptional activator activity, RNA polymerase II proximal promoter sequence-specific DNA binding;GO:0003700, DNA binding transcription factor activity;GO:0005634, nucleus;GO:0006355, regulation of transcription, DNA-templated;GO:0009409, response to cold;GO:0043565, sequence-specific DNA binding;GO:0045893, positive regulation of transcription, DNA-templated;GO:0045944, positive …	-	-0.129029	-0.0356824	0.445174	0.492914	0.484277	0.48908	0.19715	0.636327	0.16039	0.69011	0.607425	-0.00534131	-0.0078235	0.502979	-0.273318	-0.695201	-0.728361	0.112781	-0.615815	0.0408478	-0.467291	-0.0421007	-0.611771	-0.196133	0.177835	-0.601611	0.185502	1
T_39563_c0_g3	MYB->MYB-related	gi|571457007|ref|XP_006580551.1| PREDICTED: probable WRKY transcription factor 29 [Glycine max] 1.2e-127	GO:0003700, DNA binding transcription factor activity;GO:0005634, nucleus;GO:0006351, transcription, DNA-templated;GO:0006952, defense response;GO:0010200, response to chitin;GO:0043565, sequence-specific DNA binding	-	0.281125	-0.0187874	-0.218175	-0.454942	-0.0976386	-0.319479	0.116842	-0.456223	0.0123665	-0.466424	-0.410795	-0.11941	0.195302	-0.724532	0.0604779	0.435304	0.389151	0.418399	0.449735	-0.0285625	0.667756	-0.05193	0.686009	0.181984	-0.39821	0.330435	-0.339312	1
T_36088_c0_g1	AP2/ERF->AP2/ERF-ERF	gi|955352413|ref|XP_014619897.1| PREDICTED: zinc finger CCCH domain-containing protein 46-like isoform X2 [Glycine max] 7.8e-111	GO:0003677, DNA binding;GO:0046872, metal ion binding	K14321-ko03013 RNA transport	-0.314394	0.346265	0.568044	0.152101	-0.00708013	0.182305	0.345143	-0.0548478	0.153103	0.125858	0.195097	0.473202	0.151127	0.381756	-0.757873	-0.143323	0.162928	-0.310479	-0.28416	-0.495451	-0.45402	-0.252592	-0.440385	-0.167374	-0.189484	-0.0898532	-0.141508	1
T_39032_c2_g2	WRKY	gi|965659994|dbj|BAT76413.1| hypothetical protein VIGAN_01440800 [Vigna angularis var. angularis] 6.7e-194	GO:0003677, DNA binding;GO:0003700, DNA binding transcription factor activity;GO:0005634, nucleus;GO:0006351, transcription, DNA-templated;GO:0006355, regulation of transcription, DNA-templated;GO:0009266, response to temperature stimulus;GO:0009740, gibberellic acid mediated signaling pathway;GO:0010452, histone H3-K36 methylation;GO:0048579, negative regulation of long-day photoperiodism, flowe…	-	-0.160009	-0.310343	0.519328	0.582734	0.403038	0.169183	-0.0549405	0.605059	-0.0216491	0.48597	0.69848	-0.21988	0.0689118	0.272262	-0.138014	-0.699477	-0.605331	-0.0215539	-0.525278	0.161273	-0.453727	0.290775	-0.584402	-0.635931	-0.0116728	-0.713792	0.229936	1
T_39032_c2_g3	WRKY	gi|356519230|ref|XP_003528276.1| PREDICTED: uncharacterized protein LOC100809196 [Glycine max] 1.6e-162	GO:0003677, DNA binding;GO:0003700, DNA binding transcription factor activity;GO:0005634, nucleus;GO:0006351, transcription, DNA-templated;GO:0006355, regulation of transcription, DNA-templated;GO:0009266, response to temperature stimulus;GO:0009740, gibberellic acid mediated signaling pathway;GO:0010452, histone H3-K36 methylation;GO:0048579, negative regulation of long-day photoperiodism, flowe…	-	-0.269049	-0.230191	0.612138	0.349394	0.253524	0.627213	0.186846	0.384803	0.0670811	0.4539	0.650495	-0.296134	-0.0104286	0.297136	-0.490223	-0.662136	-0.41789	-0.217645	-0.622168	-0.168962	-0.640566	0.171844	-0.74462	-0.393699	0.062023	-0.685183	0.1208	1
T_44047_c2_g2	TCP	gi|356556817|ref|XP_003546717.1| PREDICTED: protein LATERAL ROOT PRIMORDIUM 1-like [Glycine max] 3.0e-125	GO:0003677, DNA binding;GO:0005634, nucleus;GO:0007275, multicellular organism development;GO:0009734, auxin-activated signaling pathway;GO:0009851, auxin biosynthetic process;GO:0042803, protein homodimerization activity;GO:0046872, metal ion binding	-	0.467038	0.478461	-0.0782707	-0.4276	0.13399	-0.362068	-0.0460593	-0.432492	-0.0502399	-0.430152	-0.321016	0.254128	0.342952	-0.313371	-0.0344662	0.744604	0.677618	0.0777643	0.675741	-0.105749	0.432537	-0.401548	0.608224	0.127317	-0.393726	0.410139	-0.272313	1
T_45287_c1_g1	TCP	gi|356543365|ref|XP_003540131.1| PREDICTED: auxin response factor 1-like [Glycine max] 9.6e-252	GO:0003677, DNA binding;GO:0003700, DNA binding transcription factor activity;GO:0005634, nucleus;GO:0006351, transcription, DNA-templated;GO:0006355, regulation of transcription, DNA-templated;GO:0009733, response to auxin;GO:0009734, auxin-activated signaling pathway;GO:0010150, leaf senescence;GO:0042802, identical protein binding;GO:0045892, negative regulation of transcription, DNA-templated	K14486-ko04075 Plant hormone signal transduction	0.197884	0.274527	0.420523	0.15306	0.756499	0.277857	0.0551657	0.385543	0.20143	0.433545	0.441596	0.033557	0.109422	0.196178	-0.0810493	-0.146625	-0.303933	0.25519	-0.0808667	0.3386	-0.0336021	-0.0675462	-0.0361748	-0.0583678	-0.106268	-0.242938	0.176297	1
T_42806_c1_g7	FAR1	gi|1012327491|gb|KYP39201.1| Squamosa promoter-binding-like protein 8 [Cajanus cajan] 1.0e-55	GO:0003677, DNA binding;GO:0005634, nucleus;GO:0005737, cytoplasm;GO:0006351, transcription, DNA-templated;GO:0006355, regulation of transcription, DNA-templated;GO:0009554, megasporogenesis;GO:0009556, microsporogenesis;GO:0030154, cell differentiation;GO:0046872, metal ion binding;GO:0048653, anther development	-	-0.81868	-0.359328	0.172476	0.293765	-0.206002	0.407023	-0.00477545	0.218665	0.315035	0.328564	0.284843	-0.183671	-0.620467	0.254845	-0.148971	-0.496373	-0.278447	-0.256608	-0.454558	0.0406263	-0.536157	0.378564	-0.639861	0.011897	0.474361	-0.256446	0.364305	1
T_46966_c3_g1	DDT	gi|734413631|gb|KHN37001.1| Homeobox-leucine zipper protein HOX19 [Glycine soja] 1.2e-117	GO:0003700, DNA binding transcription factor activity;GO:0005634, nucleus;GO:0006351, transcription, DNA-templated;GO:0043565, sequence-specific DNA binding	-	-0.0860987	0.336552	0.533403	-0.133026	0.150316	0.174966	0.523499	-0.202765	0.20325	0.101739	-0.0269222	0.375602	0.203956	0.065707	-0.741483	-0.051236	0.119849	-0.0671037	0.0408967	-0.58096	-0.0585548	-0.469337	-0.147532	-0.02876	-0.193046	-0.0642252	-0.403508	1
T_41953_c2_g4	MYB->MYB	gi|356558147|ref|XP_003547369.1| PREDICTED: dof zinc finger protein DOF3.6-like [Glycine max] 6.0e-114	GO:0003677, DNA binding;GO:0005634, nucleus;GO:0006351, transcription, DNA-templated;GO:0006355, regulation of transcription, DNA-templated;GO:0046872, metal ion binding	-	0.0868644	0.323144	0.597181	0.452039	0.289018	0.360688	0.31691	0.32883	-0.375052	0.374416	0.229083	-0.0339038	0.390902	0.38539	-0.732255	-0.188404	0.0201364	-0.15827	-0.430046	-0.409512	-0.520037	-0.333466	-0.47108	-0.348254	-0.584143	-0.488333	-0.064009	1
T_45411_c0_g2	TUB	gi|255638864|gb|ACU19735.1| unknown [Glycine max] 3.2e-74	GO:0002376, immune system process;GO:0003700, DNA binding transcription factor activity;GO:0005634, nucleus;GO:0005789, endoplasmic reticulum membrane;GO:0006351, transcription, DNA-templated;GO:0010200, response to chitin;GO:0016021, integral component of membrane;GO:0030968, endoplasmic reticulum unfolded protein response;GO:0043565, sequence-specific DNA binding	-	0.284737	0.0824646	-0.450323	-0.383366	-0.580232	-0.574872	0.013411	-0.621713	-0.533023	-0.645741	-0.718117	0.18163	0.320963	-0.34566	0.104551	0.534719	0.578896	-0.137998	0.328924	-0.29814	0.379236	-0.191378	0.470673	0.108911	-0.27078	0.588474	-0.43457	1
T_42076_c1_g1	MYB->MYB	gi|571471540|ref|XP_006585339.1| PREDICTED: uncharacterized protein LOC100811021 isoform X1 [Glycine max] 6.7e-229	GO:0003677, DNA binding	-	-0.0451249	0.0686728	0.381856	-0.121171	0.726598	0.167968	-0.0678864	0.17922	0.312023	0.33405	0.383149	-0.0153828	-0.124883	-0.0267633	-0.0193455	0.0466813	-0.0565234	0.111654	0.122742	0.299987	-0.00486393	-0.026103	0.006585	0.0397022	0.215019	-0.0842739	0.11077	1
T_40075_c0_g1	TCP	gi|356549707|ref|XP_003543233.1| PREDICTED: squamosa promoter-binding protein 1-like [Glycine max] 3.3e-63	GO:0003677, DNA binding;GO:0003700, DNA binding transcription factor activity;GO:0005634, nucleus;GO:0005737, cytoplasm;GO:0006351, transcription, DNA-templated;GO:0006355, regulation of transcription, DNA-templated;GO:0009908, flower development;GO:0010321, regulation of vegetative phase change;GO:0046872, metal ion binding	-	-0.331681	-0.154353	0.269737	0.555304	0.0946242	0.232743	0.115413	0.57004	-0.0201946	0.482042	0.574396	-0.17928	-0.163605	0.482974	-0.101825	-0.65739	-0.555209	-0.411426	-0.446539	0.223337	-0.617946	0.323952	-0.725492	-0.532279	0.19947	-0.50881	0.420863	1
T_39042_c2_g1	AP2/ERF->AP2/ERF-ERF	gi|908212354|tpg|DAA64920.1| TPA_inf: dof protein [Cajanus cajan] 1.0e-214	GO:0003677, DNA binding;GO:0003700, DNA binding transcription factor activity;GO:0005634, nucleus;GO:0006351, transcription, DNA-templated;GO:0006355, regulation of transcription, DNA-templated;GO:0009908, flower development;GO:0046872, metal ion binding	-	-0.313957	-0.219261	0.467739	0.483752	0.158366	0.425598	0.0095842	0.493152	0.200622	0.491417	0.666118	-0.127546	-0.0926507	0.483465	-0.155479	-0.711257	-0.571602	-0.203304	-0.528018	0.128969	-0.550979	0.501327	-0.627107	-0.591951	0.176192	-0.542221	0.359969	1
T_41871_c1_g1	bHLH	gi|356539820|ref|XP_003538391.1| PREDICTED: protein ODORANT1 [Glycine max] 9.2e-78	GO:0003677, DNA binding;GO:0005634, nucleus;GO:0006351, transcription, DNA-templated;GO:0006355, regulation of transcription, DNA-templated	-	-0.516835	0.249788	0.530055	0.0643993	0.115335	0.554949	0.356912	0.0171553	0.251715	0.300318	0.0842193	0.142538	-0.241183	0.299813	-0.720709	-0.0870903	0.166489	-0.31288	-0.171936	-0.362462	-0.443325	-0.197707	-0.438815	0.0842784	0.0532644	-0.0464876	-0.0311771	1
T_39153_c1_g3	GARP->GARP-ARR-B	gi|947051671|gb|KRH01200.1| hypothetical protein GLYMA_18G261300 [Glycine max] 8.2e-204	GO:0003677, DNA binding;GO:0003700, DNA binding transcription factor activity;GO:0005634, nucleus;GO:0006351, transcription, DNA-templated;GO:0006355, regulation of transcription, DNA-templated	-	-0.322274	0.217923	0.511648	0.515216	0.285029	0.694269	0.0602419	0.403276	0.0934955	0.528848	0.465351	-0.0105352	-0.085466	0.614434	-0.526345	-0.378682	-0.206069	0.0434598	-0.673882	-0.164809	-0.707941	-0.0977488	-0.668754	-0.0103331	-0.0642299	-0.493297	0.314108	1
T_39308_c3_g1	C2C2->C2C2-Dof	gi|356516130|ref|XP_003526749.1| PREDICTED: growth-regulating factor 7-like isoform X1 [Glycine max] 1.3e-168	GO:0005524, ATP binding;GO:0005634, nucleus;GO:0006351, transcription, DNA-templated;GO:0006355, regulation of transcription, DNA-templated;GO:0010114, response to red light;GO:0010218, response to far red light;GO:0032502, developmental process;GO:0048366, leaf development;GO:0080167, response to karrikin	-	-0.597913	-0.718361	-0.124085	0.276541	-0.185765	0.313257	-0.0945541	0.445099	0.228601	0.427549	0.359269	-0.533289	-0.668684	0.0574456	0.29494	-0.638456	-0.606148	-0.20583	-0.448005	0.364188	-0.368908	0.618281	-0.534632	-0.0105124	0.641789	-0.399328	0.473572	1
T_33163_c0_g1	C2C2->C2C2-GATA	gi|571569034|ref|XP_006606323.1| PREDICTED: ethylene-responsive transcription factor 2-like [Glycine max] 7.7e-36	GO:0003677, DNA binding;GO:0003700, DNA binding transcription factor activity;GO:0005634, nucleus;GO:0006351, transcription, DNA-templated;GO:0006952, defense response;GO:0009873, ethylene-activated signaling pathway	-	0.171359	0.169912	-0.089306	-0.52253	-0.340674	-0.393741	0.111576	-0.711164	-0.162601	-0.601704	-0.483897	0.454135	0.355398	-0.241194	-0.211159	0.439195	0.558702	-0.197467	0.45157	-0.541566	0.299154	-0.326302	0.344545	-0.0864209	-0.0280578	0.564502	-0.637399	1
T_27377_c0_g1	C3H	gi|947101136|gb|KRH49628.1| hypothetical protein GLYMA_07G168800 [Glycine max] 1.6e-19	GO:0006355, regulation of transcription, DNA-templated	-	0.106861	0.115724	0.508167	0.264025	0.42682	0.364809	0.0157133	0.317788	0.109293	0.137188	0.706992	-0.160183	0.172723	0.26059	-0.229566	-0.414029	-0.359504	0.174254	-0.392558	0.0360651	-0.361428	0.00855944	-0.386037	-0.337732	-0.293263	-0.629545	0.193727	1
T_43819_c0_g1	B3->B3-ARF	gi|920701445|gb|KOM44670.1| hypothetical protein LR48_Vigan05g227500 [Vigna angularis] 8.8e-146	GO:0035091, phosphatidylinositol binding	-	-0.433095	-0.359798	-0.0327133	0.477925	-0.19384	0.46648	-0.243245	0.494118	-0.0492425	0.481017	0.30091	-0.20559	-0.391144	0.480006	-0.063835	-0.500911	-0.407572	-0.263515	-0.582369	-0.0217679	-0.704353	0.208004	-0.687998	-0.183256	0.51586	-0.370243	0.340017	1
T_42414_c6_g1	NAC	gi|356570873|ref|XP_003553608.1| PREDICTED: B3 domain-containing protein At2g36080-like [Glycine max] 4.9e-91	GO:0003677, DNA binding;GO:0003700, DNA binding transcription factor activity;GO:0005634, nucleus;GO:0006351, transcription, DNA-templated;GO:0006355, regulation of transcription, DNA-templated;GO:0045892, negative regulation of transcription, DNA-templated;GO:0080167, response to karrikin	-	-0.386234	-0.661475	-0.247067	0.331006	-0.19561	0.320459	-0.291969	0.458618	0.270553	0.344745	0.37546	-0.469306	-0.51507	0.112404	0.460523	-0.565724	-0.589831	-0.075016	-0.386255	0.497091	-0.262802	0.778062	-0.343297	-0.118212	0.596365	-0.28955	0.53386	1
T_44376_c2_g1	MYB->MYB-related	gi|571478149|ref|XP_006587481.1| PREDICTED: uncharacterized protein LOC778073 isoform X2 [Glycine max] 0.0e+00	GO:0003677, DNA binding;GO:0005634, nucleus;GO:0006351, transcription, DNA-templated;GO:0006355, regulation of transcription, DNA-templated	-	0.000834273	0.206334	0.644671	0.288407	0.236676	0.471951	0.292005	0.22071	0.050185	0.286924	0.500861	0.273861	0.354933	0.50078	-0.704085	-0.445138	-0.215529	-0.22234	-0.558067	-0.478172	-0.571723	-0.263535	-0.610615	-0.275785	-0.140905	-0.449799	-0.165484	1
T_43399_c2_g4	C2H2	gi|1012345816|gb|KYP57008.1| Heat stress transcription factor A-5 [Cajanus cajan] 7.8e-153	GO:0003700, DNA binding transcription factor activity;GO:0005634, nucleus;GO:0005737, cytoplasm;GO:0006351, transcription, DNA-templated;GO:0043565, sequence-specific DNA binding	-	0.0755742	0.372761	0.313896	-0.0795481	0.0287395	0.33122	0.465111	-0.152267	-0.185345	0.0452663	-0.249524	0.135636	0.280354	0.0498415	-0.750831	0.207206	0.397489	-0.191216	-0.032106	-0.592482	-0.141315	-0.499729	-0.073997	0.100953	-0.38342	0.0748608	-0.403035	1
T_36237_c0_g1	WRKY	gi|356500286|ref|XP_003518964.1| PREDICTED: nuclear transcription factor Y subunit B-5 [Glycine max] 5.2e-67	GO:0003700, DNA binding transcription factor activity;GO:0005634, nucleus;GO:0006351, transcription, DNA-templated;GO:0006355, regulation of transcription, DNA-templated;GO:0043565, sequence-specific DNA binding	-	0.0556104	0.435557	0.568766	0.0561394	0.188717	0.407284	0.196332	-0.0786122	-0.194515	0.0198402	0.0902853	0.126294	0.329832	0.270484	-0.732388	0.170772	0.460067	-0.406554	-0.0871257	-0.457823	-0.410341	-0.293492	-0.257041	-0.20792	-0.413463	-0.0553959	-0.197344	1
T_43600_c2_g5	WRKY	gi|356515706|ref|XP_003526539.1| PREDICTED: zinc-finger homeodomain protein 2-like isoform X1 [Glycine max] 6.2e-124	GO:0003677, DNA binding;GO:0005634, nucleus;GO:0006351, transcription, DNA-templated;GO:0006355, regulation of transcription, DNA-templated;GO:0046872, metal ion binding	-	0.261236	-0.108557	-0.424565	-0.16539	-0.591271	-0.704548	0.00396244	-0.451928	-0.384587	-0.460497	-0.525968	0.368565	0.381796	-0.239416	0.161219	0.178037	0.219399	-0.109436	0.0584215	-0.343019	0.310066	-0.22446	0.240067	0.186722	-0.0938161	0.309487	-0.433334	1
T_43006_c2_g2	C2H2	gi|356543268|ref|XP_003540084.1| PREDICTED: uncharacterized protein LOC100810757 [Glycine max] 4.0e-108	-	-	-0.27339	0.321245	0.728599	0.200633	0.223226	0.151449	0.441403	0.0669317	0.301809	0.165985	0.466256	0.388028	0.143633	0.410008	-0.600202	-0.449126	-0.240142	-0.170157	-0.242329	-0.269105	-0.35201	-0.103313	-0.487886	-0.409985	-0.190456	-0.324687	-0.0324592	1
T_45550_c3_g3	GRAS	gi|955338596|ref|XP_014635026.1| PREDICTED: uncharacterized protein LOC100306045 isoform X1 [Glycine max] 5.5e-80	GO:0003714, transcription corepressor activity;GO:0005634, nucleus;GO:0006351, transcription, DNA-templated;GO:0006355, regulation of transcription, DNA-templated;GO:0006952, defense response;GO:0009611, response to wounding;GO:0031347, regulation of defense response;GO:1903507, negative regulation of nucleic acid-templated transcription;GO:2000022, regulation of jasmonic acid mediated signaling …	K13464-ko04075 Plant hormone signal transduction	0.201503	0.282384	0.314003	0.116097	-0.0917456	0.280885	0.621689	-0.116011	-0.261556	-0.0504652	-0.144659	-0.00971711	0.461818	-0.00488561	-0.743573	-0.150034	0.0664261	0.027289	-0.251997	-0.637993	-0.0952943	-0.478163	-0.19678	0.00243002	-0.651384	-0.278829	-0.402271	1
T_29681_c0_g1	C2H2	gi|586829875|gb|AHJ81057.1| NAC domain transcription factor [Glycine soja] 5.6e-183	GO:0003677, DNA binding;GO:0003700, DNA binding transcription factor activity;GO:0005634, nucleus;GO:0006351, transcription, DNA-templated;GO:0006355, regulation of transcription, DNA-templated;GO:0009834, plant-type secondary cell wall biogenesis;GO:0010047, fruit dehiscence;GO:0045893, positive regulation of transcription, DNA-templated	-	-0.646446	-0.122938	-0.129195	0.105998	-0.0380408	0.449291	-0.380162	0.135042	0.315445	0.332392	-0.0262465	-0.160516	-0.751908	0.226358	0.137183	0.0571981	0.0510464	0.0570724	-0.0694501	0.267547	-0.286506	0.293365	-0.163961	0.279476	0.595934	0.161967	0.481665	1
T_45329_c1_g5	C2H2	-	GO:0000981, RNA polymerase II transcription factor activity, sequence-specific DNA binding;GO:0003677, DNA binding;GO:0003700, DNA binding transcription factor activity;GO:0005634, nucleus;GO:0006351, transcription, DNA-templated;GO:0006355, regulation of transcription, DNA-templated;GO:0008270, zinc ion binding	-	0.653798	0.234159	0.426951	-0.0617573	0.389037	-0.0913327	0.12637	0.0114613	-0.0587482	-0.121827	0.377289	0.167637	0.731416	0.0133874	-0.23503	-0.0619512	-0.0734539	0.14507	0.0285588	-0.274533	0.0931652	-0.234238	0.101723	-0.484017	-0.522991	-0.354112	-0.321119	1
T_40794_c1_g5	WRKY	gi|356519990|ref|XP_003528651.1| PREDICTED: trihelix transcription factor ASIL2-like [Glycine max] 2.7e-115	GO:0003677, DNA binding;GO:0003700, DNA binding transcription factor activity;GO:0005634, nucleus;GO:0006351, transcription, DNA-templated;GO:0006355, regulation of transcription, DNA-templated;GO:0009793, embryo development ending in seed dormancy;GO:0010431, seed maturation	-	0.330119	0.496105	0.201318	-0.36534	0.293419	-0.187355	0.241142	-0.315677	-0.287364	-0.201663	-0.414092	0.379119	0.384579	-0.125674	-0.434578	0.608763	0.593839	-0.0936213	0.439771	-0.475228	0.223797	-0.767199	0.327592	0.139172	-0.321567	0.379228	-0.609682	1
T_42709_c1_g6	GRAS	gi|1012336279|gb|KYP47584.1| putative WRKY transcription factor 35 [Cajanus cajan] 1.9e-74	GO:0003700, DNA binding transcription factor activity;GO:0005634, nucleus;GO:0006351, transcription, DNA-templated;GO:0009555, pollen development;GO:0009793, embryo development ending in seed dormancy;GO:0043565, sequence-specific DNA binding	-	-0.134846	0.512393	0.758607	0.116223	0.406313	0.188663	0.43126	0.00945627	0.137867	0.142095	0.356052	0.379826	0.220418	0.377837	-0.68402	-0.218855	-0.062924	0.00453821	-0.220892	-0.36104	-0.315411	-0.413902	-0.386886	-0.194669	-0.355147	-0.290731	-0.122556	1
T_39560_c1_g2	MYB->MYB-related	gi|734335951|gb|KHN08069.1| 40S ribosomal protein S17-4 [Glycine soja] 9.7e-68	GO:0000028, ribosomal small subunit assembly;GO:0003735, structural constituent of ribosome;GO:0005840, ribosome;GO:0006412, translation;GO:0022627, cytosolic small ribosomal subunit	K02962-ko03010 Ribosome	-0.0302968	-0.43698	-0.679354	-0.254551	-0.518023	-0.49163	-0.422266	-0.228718	-0.174155	-0.343579	-0.311566	-0.333581	-0.308443	-0.421164	0.728366	0.277157	0.191745	-0.177979	0.364244	0.415989	0.276952	0.488066	0.343498	0.0254298	0.292654	0.32735	0.225118	1
T_41146_c0_g1	HB->HB-HD-ZIP	gi|356521185|ref|XP_003529238.1| PREDICTED: transcription factor DIVARICATA-like [Glycine max] 2.7e-133	GO:0003677, DNA binding;GO:0005634, nucleus;GO:0006351, transcription, DNA-templated;GO:0006355, regulation of transcription, DNA-templated;GO:0009908, flower development;GO:0048262, determination of dorsal/ventral asymmetry	-	0.0939206	0.421531	0.674287	0.255128	0.399594	0.3791	0.298489	0.163738	-0.123692	0.258866	0.27258	0.0408265	0.345175	0.248749	-0.776687	-0.0761719	0.128762	-0.0605982	-0.225729	-0.408376	-0.396909	-0.426962	-0.35264	-0.231392	-0.560357	-0.437652	-0.107057	1
T_44328_c2_g5	C2H2	gi|734432773|gb|KHN46419.1| Trihelix transcription factor GT-2 [Glycine soja] 7.9e-87	GO:0003677, DNA binding;GO:0003700, DNA binding transcription factor activity;GO:0005634, nucleus;GO:0006351, transcription, DNA-templated	-	-0.211495	-0.401185	-0.129586	0.519486	0.208593	0.196846	-0.240914	0.703813	0.0264284	0.587908	0.340953	-0.168038	-0.299689	0.346003	0.353851	-0.481207	-0.641894	0.0720144	-0.558898	0.417555	-0.307673	0.267754	-0.383021	0.0987399	0.482443	-0.30346	0.379463	1
T_45268_c0_g3	C2H2	gi|734379343|gb|KHN22483.1| Transcription factor TCP18 [Glycine soja] 3.3e-12	GO:0003677, DNA binding;GO:0003700, DNA binding transcription factor activity;GO:0005634, nucleus;GO:0006351, transcription, DNA-templated;GO:0006355, regulation of transcription, DNA-templated;GO:0010223, secondary shoot formation;GO:2000032, regulation of secondary shoot formation	-	-0.390772	-0.463139	0.0955883	0.649645	0.0538168	0.386554	-0.160728	0.60789	0.0162372	0.723546	0.307081	-0.3338	-0.293945	0.293227	0.0593645	-0.601273	-0.522099	-0.10683	-0.592011	0.324846	-0.449305	0.518566	-0.539367	-0.132905	0.344541	-0.435917	0.470313	1
T_42661_c2_g5	bZIP	gi|734425702|gb|KHN43379.1| Transcription factor MYB86 [Glycine soja] 5.1e-50	GO:0003677, DNA binding;GO:0005634, nucleus;GO:0006351, transcription, DNA-templated;GO:0006355, regulation of transcription, DNA-templated	-	-0.143799	-0.795111	-0.412735	-0.17537	-0.201494	-0.0856308	-0.140581	0.0462222	0.367409	-0.00779108	-0.0451535	-0.479734	-0.407037	-0.620577	0.510839	-0.247919	-0.375634	0.289534	0.13457	0.295397	0.428831	0.45498	0.2298	0.170432	0.458301	-0.103488	0.0251069	1
T_39804_c0_g5	HB->HB-other	gi|356526358|ref|XP_003531785.1| PREDICTED: ABSCISIC ACID-INSENSITIVE 5-like protein 2 isoform X1 [Glycine max] 5.2e-112	GO:0003700, DNA binding transcription factor activity;GO:0005634, nucleus;GO:0006351, transcription, DNA-templated;GO:0009737, response to abscisic acid;GO:0009738, abscisic acid-activated signaling pathway;GO:0043565, sequence-specific DNA binding	K14432-ko04075 Plant hormone signal transduction	-0.135063	0.484844	0.690195	0.252646	0.461204	0.624463	0.195817	0.185762	0.0659614	0.372796	0.31732	0.314575	0.16049	0.563265	-0.75592	-0.124956	0.0432001	-0.0126555	-0.450798	-0.369833	-0.540031	-0.405613	-0.456132	0.00533347	-0.180465	-0.202165	-0.0613053	1
T_25342_c0_g1	C2H2	-	GO:0003677, DNA binding;GO:0005634, nucleus;GO:0005737, cytoplasm;GO:0006351, transcription, DNA-templated;GO:0008361, regulation of cell size;GO:0045944, positive regulation of transcription by RNA polymerase II;GO:0046872, metal ion binding;GO:0060963, positive regulation of ribosomal protein gene transcription by RNA polymerase II	-	-0.343489	0.23373	0.737104	0.273162	0.646503	0.313179	0.187513	0.316281	0.211733	0.457892	0.296256	0.125283	-0.129819	0.296904	-0.424035	-0.247771	-0.209503	0.136468	-0.176237	0.0342569	-0.206778	-0.110272	-0.279788	-0.143249	-0.128864	-0.240071	0.0631783	1
T_41657_c1_g2	CPP	gi|356540183|ref|XP_003538569.1| PREDICTED: trihelix transcription factor GT-1-like isoform X1 [Glycine max] 5.5e-212	GO:0003700, DNA binding transcription factor activity;GO:0005634, nucleus;GO:0006351, transcription, DNA-templated;GO:0006355, regulation of transcription, DNA-templated;GO:0042802, identical protein binding;GO:0043565, sequence-specific DNA binding	-	0.347601	0.419651	-0.0325459	-0.541504	-0.216845	-0.364515	0.329817	-0.712596	-0.0874956	-0.66566	-0.313558	0.370851	0.434114	-0.265266	-0.202638	0.418184	0.512245	-0.185789	0.448207	-0.378161	0.334319	-0.410731	0.323804	0.130269	-0.318943	0.391156	-0.471035	1
T_36621_c0_g2	bHLH	gi|356573542|ref|XP_003554917.1| PREDICTED: transcription factor TCP13-like [Glycine max] 3.1e-74	GO:0003677, DNA binding;GO:0003700, DNA binding transcription factor activity;GO:0005634, nucleus;GO:0006351, transcription, DNA-templated;GO:0006355, regulation of transcription, DNA-templated;GO:0009507, chloroplast;GO:0009965, leaf morphogenesis;GO:0030154, cell differentiation;GO:0031347, regulation of defense response;GO:0045962, positive regulation of development, heterochronic;GO:0048366, …	-	0.00312388	0.467125	0.500846	0.12388	-0.00373855	0.117414	0.34544	-0.0975149	-0.0343125	-0.152766	0.220333	0.45185	0.421142	0.413202	-0.701032	-0.169747	0.0235284	0.089132	-0.313582	-0.639449	-0.332076	-0.416549	-0.300646	-0.400889	-0.47751	-0.185472	-0.290434	1
T_41095_c8_g1	Trihelix	-	-	-	0.0572161	0.172184	0.46265	0.12256	0.746187	0.057977	-0.254739	0.2185	0.211981	0.470876	0.173548	0.127192	0.0205268	0.063778	-0.000863527	0.11861	0.0273553	0.144337	0.242173	0.338314	0.103948	0.0478381	0.14688	-0.0918167	0.0232305	-0.0474367	0.153348	1
T_46346_c1_g9	bHLH	gi|959092304|ref|NP_001304535.1| zinc finger protein WIP2-like [Glycine max] 2.6e-74	GO:0003676, nucleic acid binding;GO:0003700, DNA binding transcription factor activity;GO:0005634, nucleus;GO:0006351, transcription, DNA-templated;GO:0006355, regulation of transcription, DNA-templated;GO:0046872, metal ion binding	-	0.310897	0.663939	0.41928	-0.298044	0.325384	-0.0277766	0.419046	-0.272756	-0.141616	-0.18545	-0.145779	0.354006	0.427264	0.0180179	-0.603457	0.416148	0.457199	-0.0568902	0.328234	-0.492054	0.0828537	-0.704168	0.169556	-0.0500834	-0.533474	0.145273	-0.465527	1
T_37561_c0_g2	AP2/ERF->AP2/ERF-ERF	gi|326487602|dbj|BAK05473.1| predicted protein [Hordeum vulgare subsp. vulgare] 6.3e-273	GO:0003676, nucleic acid binding;GO:0005634, nucleus;GO:0005829, cytosol;GO:0006351, transcription, DNA-templated;GO:0006355, regulation of transcription, DNA-templated;GO:0009405, pathogenesis;GO:0034599, cellular response to oxidative stress;GO:0034605, cellular response to heat;GO:0046872, metal ion binding;GO:0071277, cellular response to calcium ion;GO:1900409, positive regulation of cellula…	-	0.711216	0.015435	0.14814	-0.135802	0.370344	-0.207195	-0.0872814	0.0209675	-0.123767	-0.0571781	0.118167	0.122417	0.585428	-0.166221	0.104376	0.0613909	-0.0740439	0.148859	0.0931779	-0.0748878	0.309544	-0.213322	0.291379	-0.0677386	-0.270452	-0.174193	-0.337568	1
T_42431_c0_g2	C2C2->C2C2-Dof	gi|571560838|ref|XP_006604918.1| PREDICTED: protein LHY isoform X1 [Glycine max] 0.0e+00	GO:0003677, DNA binding;GO:0003700, DNA binding transcription factor activity;GO:0005634, nucleus;GO:0006351, transcription, DNA-templated;GO:0006355, regulation of transcription, DNA-templated;GO:0007623, circadian rhythm;GO:0009409, response to cold;GO:0009651, response to salt stress;GO:0009723, response to ethylene;GO:0009733, response to auxin;GO:0009737, response to abscisic acid;GO:0009739…	-	-0.481478	0.26439	0.709362	0.0989592	0.338217	0.488747	0.087729	0.0405436	0.427826	0.230939	0.428624	0.23527	-0.174151	0.383085	-0.546157	-0.151836	0.0982884	-0.271995	-0.140358	-0.0891957	-0.458567	0.0728361	-0.420086	-0.185253	0.0953495	-0.0771915	0.130564	1
T_46135_c0_g1	NF-Y->NF-YB	gi|356536834|ref|XP_003536938.1| PREDICTED: ethylene-responsive transcription factor ERF096-like [Glycine max] 2.1e-28	GO:0003677, DNA binding;GO:0003700, DNA binding transcription factor activity;GO:0005634, nucleus;GO:0006351, transcription, DNA-templated;GO:0009873, ethylene-activated signaling pathway;GO:0010200, response to chitin	-	-0.470327	0.0818532	0.636496	0.499368	0.252955	0.525039	0.213391	0.300833	0.110124	0.555965	0.410419	0.098532	-0.0983488	0.579116	-0.512269	-0.5886	-0.352698	-0.220391	-0.584276	-0.139033	-0.629337	0.0291104	-0.76989	-0.146384	0.1351	-0.441138	0.205936	1
T_39998_c2_g3	NAC	gi|351725369|ref|NP_001236578.1| ethylene responsive protein [Glycine max] 6.4e-69	GO:0001666, response to hypoxia;GO:0003677, DNA binding;GO:0003700, DNA binding transcription factor activity;GO:0005634, nucleus;GO:0005886, plasma membrane;GO:0006351, transcription, DNA-templated;GO:0009873, ethylene-activated signaling pathway;GO:0070483, detection of hypoxia	-	0.351961	0.188475	-0.191271	-0.368987	0.346294	-0.363649	-0.147744	-0.211478	0.274266	-0.224544	-0.0874434	-0.0176574	0.0271164	-0.426009	0.499442	0.403799	0.115395	0.465676	0.686321	0.540443	0.690545	0.114837	0.71574	0.0908107	-0.097331	0.298411	0.10478	1
T_40723_c4_g1	MYB->MYB	gi|1012334528|gb|KYP45886.1| hypothetical protein KK1_032565 [Cajanus cajan] 5.9e-52	GO:0003677, DNA binding;GO:0003700, DNA binding transcription factor activity;GO:0005634, nucleus;GO:0006351, transcription, DNA-templated;GO:0006355, regulation of transcription, DNA-templated;GO:0009793, embryo development ending in seed dormancy;GO:0010431, seed maturation	-	0.129064	0.502309	-0.114154	-0.280741	-0.22323	-0.475386	-0.0108388	-0.497254	-0.191703	-0.3956	-0.474661	0.400743	0.209705	-0.087431	-0.105518	0.666042	0.719443	-0.17355	0.571998	-0.145015	0.224062	-0.219969	0.424695	-0.0888408	-0.320827	0.576771	-0.15016	1
T_41128_c0_g3	C2H2	gi|571469021|ref|XP_006584554.1| PREDICTED: uncharacterized protein LOC100786580 isoform X1 [Glycine max] 1.9e-98	GO:0003677, DNA binding;GO:0003700, DNA binding transcription factor activity;GO:0005634, nucleus;GO:0006351, transcription, DNA-templated;GO:0009908, flower development;GO:0009933, meristem structural organization;GO:0010582, floral meristem determinacy;GO:0030154, cell differentiation;GO:0045893, positive regulation of transcription, DNA-templated;GO:0046982, protein heterodimerization activity	-	-0.316858	0.0422174	0.651761	0.132933	0.258582	0.34539	0.317792	0.171345	0.120029	0.399219	0.273984	0.236677	0.0260871	0.269035	-0.716844	-0.313164	-0.099644	-0.232333	-0.387	-0.472526	-0.451404	-0.302107	-0.519616	-0.108429	0.0404206	-0.296021	-0.238279	1
T_41357_c1_g2	LOB	gi|571455783|ref|XP_006580179.1| PREDICTED: heat stress transcription factor A-4c-like [Glycine max] 1.3e-206	GO:0000302, response to reactive oxygen species;GO:0003700, DNA binding transcription factor activity;GO:0005634, nucleus;GO:0005737, cytoplasm;GO:0006351, transcription, DNA-templated;GO:0006355, regulation of transcription, DNA-templated;GO:0010200, response to chitin;GO:0042803, protein homodimerization activity;GO:0043565, sequence-specific DNA binding;GO:0045893, positive regulation of trans…	-	0.164878	0.440798	0.599213	0.128826	0.214336	0.208799	0.511866	-0.0644119	-0.0219647	0.0786697	0.0150415	0.317467	0.529913	0.152593	-0.822697	-0.062451	0.146336	-0.00108635	-0.081088	-0.61027	-0.0951947	-0.466586	-0.137111	-0.218225	-0.578156	-0.193144	-0.415879	1
T_42615_c1_g5	HB->HB-WOX	gi|951055551|ref|XP_014521508.1| PREDICTED: transcription factor MYB44-like [Vigna radiata var. radiata] 2.9e-127	GO:0003677, DNA binding;GO:0003700, DNA binding transcription factor activity;GO:0005634, nucleus;GO:0006351, transcription, DNA-templated;GO:0009414, response to water deprivation;GO:0009651, response to salt stress;GO:0009723, response to ethylene;GO:0009733, response to auxin;GO:0009737, response to abscisic acid;GO:0009738, abscisic acid-activated signaling pathway;GO:0009739, response to gib…	-	0.128488	0.212657	-0.13053	-0.306004	0.20319	-0.108645	-0.137015	-0.262428	-0.112909	-0.0919176	-0.468416	0.0856789	0.0292563	-0.305584	0.00862759	0.704579	0.637771	0.100773	0.425267	0.0655715	0.339583	-0.213205	0.525118	0.395258	-0.0683732	0.566289	-0.18379	1
T_44985_c2_g2	NF-Y->NF-YA	gi|955390540|ref|XP_014627676.1| PREDICTED: NAC transcription factor 25-like isoform X1 [Glycine max] 1.0e-143	GO:0003677, DNA binding;GO:0003700, DNA binding transcription factor activity;GO:0005634, nucleus;GO:0006351, transcription, DNA-templated;GO:0006355, regulation of transcription, DNA-templated;GO:0009825, multidimensional cell growth;GO:0009835, fruit ripening;GO:0009908, flower development;GO:0010150, leaf senescence	-	-0.195773	0.3403	0.226992	0.00301079	0.15717	-0.10912	-0.131543	-0.138067	0.705914	-0.117454	0.389217	0.548553	-0.0531593	0.276811	0.0683057	-0.119338	-0.144791	0.295779	0.18553	0.239304	0.070811	0.216032	0.0629432	-0.266408	0.142263	0.122041	0.252253	1
T_41978_c2_g2	MYB->MYB	gi|1012334025|gb|KYP45399.1| NAC domain-containing protein 29 [Cajanus cajan] 5.0e-78	GO:0003677, DNA binding;GO:0003700, DNA binding transcription factor activity;GO:0005634, nucleus;GO:0006351, transcription, DNA-templated;GO:0006355, regulation of transcription, DNA-templated;GO:0009825, multidimensional cell growth;GO:0009835, fruit ripening;GO:0009908, flower development;GO:0010150, leaf senescence	-	0.109428	0.564468	0.564792	-0.0503896	0.146587	-0.00847013	0.574697	-0.171793	-0.159462	-0.0274345	-0.00240059	0.509437	0.446543	0.277641	-0.716003	0.00596204	0.186717	-0.373335	-0.0541279	-0.53787	-0.188363	-0.559047	-0.229609	-0.122083	-0.434682	-0.00259543	-0.406984	1
T_45020_c0_g9	FAR1	gi|571556256|ref|XP_006604239.1| PREDICTED: ethylene-responsive transcription factor RAP2-11-like [Glycine max] 1.6e-119	GO:0000302, response to reactive oxygen species;GO:0003677, DNA binding;GO:0003700, DNA binding transcription factor activity;GO:0005634, nucleus;GO:0006351, transcription, DNA-templated;GO:0009723, response to ethylene;GO:0009873, ethylene-activated signaling pathway;GO:0035865, cellular response to potassium ion;GO:0043565, sequence-specific DNA binding;GO:0048528, post-embryonic root developme…	-	-0.451529	-0.159148	0.200564	-0.137867	0.20125	0.130617	0.0215614	-0.045888	0.796141	0.073633	0.180133	-0.0573503	-0.43015	-0.315521	-0.0609453	-0.0907708	-0.0785684	0.363967	0.326861	0.197572	0.247739	0.27823	0.154315	-0.0501533	0.233152	0.00277264	0.110954	1
T_43104_c0_g4	GARP->GARP-ARR-B	gi|571568457|ref|XP_006606232.1| PREDICTED: uncharacterized protein LOC100810588 isoform X1 [Glycine max] 0.0e+00	GO:0000122, negative regulation of transcription by RNA polymerase II;GO:0003677, DNA binding;GO:0003714, transcription corepressor activity;GO:0005634, nucleus;GO:0006351, transcription, DNA-templated;GO:0016580, Sin3 complex;GO:0016922, ligand-dependent nuclear receptor binding;GO:0046966, thyroid hormone receptor binding	-	0.154195	0.364355	0.738403	0.144494	0.633528	0.502508	0.371538	0.224458	0.213619	0.336128	0.506018	0.0462979	0.317011	0.218496	-0.603991	-0.267531	-0.183589	0.132587	-0.22041	-0.147535	-0.216432	-0.214476	-0.256682	-0.212877	-0.385555	-0.44735	-0.0492326	1
T_39630_c1_g1	B3->B3	gi|593608552|ref|XP_007142823.1| hypothetical protein PHAVU_007G019900g [Phaseolus vulgaris] 1.4e-133	GO:0003677, DNA binding;GO:0003700, DNA binding transcription factor activity;GO:0005634, nucleus;GO:0006351, transcription, DNA-templated;GO:0006355, regulation of transcription, DNA-templated	-	0.245917	0.712159	0.252101	-0.149818	0.0861564	-0.227736	0.20598	-0.331683	-0.391556	-0.229131	-0.259928	0.381282	0.416205	0.192929	-0.376664	0.554384	0.668835	-0.409297	0.34956	-0.282189	-0.0534461	-0.419919	0.127468	-0.140183	-0.507789	0.332766	-0.191418	1
T_38916_c0_g1	AP2/ERF->AP2/ERF-ERF	gi|356565266|ref|XP_003550863.1| PREDICTED: scarecrow-like protein 21 [Glycine max] 4.0e-249	GO:0000989, transcription factor activity, transcription factor binding;GO:0003700, DNA binding transcription factor activity;GO:0005634, nucleus;GO:0006351, transcription, DNA-templated;GO:0006355, regulation of transcription, DNA-templated;GO:0009739, response to gibberellin;GO:0009740, gibberellic acid mediated signaling pathway;GO:0009908, flower development;GO:0009938, negative regulation of…	-	-0.428838	0.232965	0.112581	-0.296356	0.220001	0.130312	-0.158853	-0.227201	0.7182	-0.0260481	0.0192691	0.243927	-0.493095	-0.0216224	0.0642067	0.312442	0.282612	0.0615546	0.512669	0.316026	0.168256	0.191167	0.248974	0.186841	0.390864	0.454203	0.226613	1
T_44891_c2_g3	NAC	gi|593330035|ref|XP_007138444.1| hypothetical protein PHAVU_009G209500g [Phaseolus vulgaris] 3.3e-181	GO:0003677, DNA binding;GO:0003700, DNA binding transcription factor activity;GO:0005634, nucleus;GO:0005829, cytosol;GO:0006355, regulation of transcription, DNA-templated;GO:0009416, response to light stimulus;GO:0009722, detection of cytokinin stimulus;GO:0071345, cellular response to cytokine stimulus	-	0.0321592	0.547615	0.72265	0.12084	0.637059	0.42041	0.358784	0.141259	0.294225	0.31239	0.390175	0.353718	0.226362	0.39231	-0.578422	-0.226595	-0.21154	0.264017	-0.201849	-0.170539	-0.172243	-0.364305	-0.221857	-0.0763883	-0.27013	-0.25161	-0.0709821	1
T_43995_c4_g1	AP2/ERF->AP2/ERF-ERF	gi|920714999|gb|KOM55087.1| hypothetical protein LR48_Vigan10g097900 [Vigna angularis] 3.3e-63	GO:0001046, core promoter sequence-specific DNA binding;GO:0001228, transcriptional activator activity, RNA polymerase II transcription regulatory region sequence-specific DNA binding;GO:0003700, DNA binding transcription factor activity;GO:0005634, nucleus;GO:0006366, transcription by RNA polymerase II	-	-0.11258	0.486969	0.820825	0.200822	0.567894	0.40599	0.0946845	0.146583	0.187267	0.381648	0.452654	0.405582	0.202888	0.540807	-0.65695	-0.113015	0.0569401	-0.150519	-0.180532	-0.23405	-0.474297	-0.228886	-0.393149	-0.333094	-0.115646	-0.208481	0.00878242	1
T_44662_c1_g1	C2H2	gi|356575873|ref|XP_003556061.1| PREDICTED: protein tesmin/TSO1-like CXC 3 [Glycine max] 2.8e-214	GO:0005634, nucleus;GO:0007275, multicellular organism development;GO:0046872, metal ion binding	-	-0.209988	-0.769333	-0.342367	0.349947	-0.197716	0.0763391	-0.354188	0.498876	0.104945	0.382332	0.340803	-0.454132	-0.374364	0.0136828	0.558751	-0.584429	-0.670821	0.00363571	-0.415871	0.464439	-0.189351	0.662298	-0.300562	-0.130335	0.569254	-0.393671	0.450575	1
T_43286_c1_g1	GRAS	gi|356520266|ref|XP_003528784.1| PREDICTED: myb-related protein Myb4-like [Glycine max] 1.7e-100	GO:0003677, DNA binding;GO:0003700, DNA binding transcription factor activity;GO:0005634, nucleus;GO:0006351, transcription, DNA-templated;GO:0010090, trichome morphogenesis;GO:0010214, seed coat development;GO:0010468, regulation of gene expression;GO:0048354, mucilage biosynthetic process involved in seed coat development	-	0.361619	0.165241	0.255351	-0.0110616	-0.283862	-0.0760821	0.493573	-0.267867	-0.281464	-0.36392	0.0801392	0.297466	0.721489	0.0794719	-0.547638	-0.304722	-0.0730594	-0.171869	-0.305133	-0.688062	-0.118719	-0.356232	-0.244505	-0.337892	-0.479314	-0.223817	-0.547304	1
T_42176_c0_g7	AP2/ERF->AP2/ERF-ERF	gi|356536963|ref|XP_003537001.1| PREDICTED: transcription factor TCP11-like [Glycine max] 1.5e-60	GO:0003677, DNA binding;GO:0003700, DNA binding transcription factor activity;GO:0005634, nucleus;GO:0006351, transcription, DNA-templated;GO:0006355, regulation of transcription, DNA-templated;GO:0007623, circadian rhythm	-	-0.0180473	0.106468	-0.163591	-0.295737	-0.253416	-0.766799	-0.245394	-0.463814	-0.0312349	-0.4805	-0.296358	0.337241	0.0624517	-0.246409	0.278575	0.516885	0.53722	-0.0588244	0.451658	0.0446357	0.332186	0.080408	0.445781	-0.0314578	-0.162531	0.452964	-0.0555767	1
T_36839_c0_g1	FAR1	gi|734397359|gb|KHN30114.1| ETHYLENE INSENSITIVE 3-like 3 protein [Glycine soja] 1.3e-286	GO:0003677, DNA binding;GO:0003700, DNA binding transcription factor activity;GO:0005634, nucleus;GO:0006351, transcription, DNA-templated;GO:0006355, regulation of transcription, DNA-templated;GO:0009873, ethylene-activated signaling pathway;GO:0042762, regulation of sulfur metabolic process;GO:0071281, cellular response to iron ion	K14514-ko04075 Plant hormone signal transduction;ko04016 MAPK signaling pathway - plant	0.149056	0.37047	0.746369	0.239427	0.498374	0.396242	0.473254	0.234077	0.0787735	0.33442	0.505443	0.196139	0.437301	0.380078	-0.66408	-0.426869	-0.317155	0.0776749	-0.402055	-0.308952	-0.317317	-0.284664	-0.405726	-0.325925	-0.400022	-0.502436	-0.129095	1
T_42438_c2_g3	GARP->GARP-G2-like	gi|593795830|ref|XP_007160953.1| hypothetical protein PHAVU_001G031200g [Phaseolus vulgaris] 3.5e-185	GO:0003677, DNA binding;GO:0003700, DNA binding transcription factor activity;GO:0005634, nucleus;GO:0006351, transcription, DNA-templated;GO:0007275, multicellular organism development;GO:0009908, flower development;GO:0010492, maintenance of shoot apical meristem identity;GO:0030154, cell differentiation;GO:0042127, regulation of cell proliferation	-	0.261015	0.527425	0.445385	0.171228	0.7211	0.169537	0.0755268	0.236783	0.274344	0.230468	0.392783	0.235652	0.246045	0.271814	-0.132705	-0.0340659	-0.173172	0.391494	0.0242207	0.223804	0.0493812	-0.197471	0.0579638	-0.0478907	-0.317319	-0.192019	0.146616	1
T_9790_c0_g1	zn-clus	gi|920703795|gb|KOM47020.1| hypothetical protein LR48_Vigan07g072400 [Vigna angularis] 6.6e-57	GO:0003677, DNA binding;GO:0003700, DNA binding transcription factor activity;GO:0005634, nucleus;GO:0006351, transcription, DNA-templated;GO:0009751, response to salicylic acid;GO:0009753, response to jasmonic acid;GO:0010224, response to UV-B;GO:0045892, negative regulation of transcription, DNA-templated;GO:1903086, negative regulation of sinapate ester biosynthetic process;GO:2000762, regulat…	-	-0.281501	0.0124192	0.367407	0.498467	0.163579	0.524104	-0.260817	0.400819	-0.228146	0.343295	0.33622	-0.0941995	-0.086757	0.545596	-0.290337	-0.215816	-0.0348907	-0.16656	-0.681269	-0.0639138	-0.713578	0.0636087	-0.570719	-0.0824507	-0.0393436	-0.297534	0.257372	1
T_42020_c0_g5	C2H2	gi|356494848|ref|XP_003516295.1| PREDICTED: uncharacterized protein LOC100801427 [Glycine max] 1.1e-128	GO:0003700, DNA binding transcription factor activity;GO:0005634, nucleus;GO:0006351, transcription, DNA-templated;GO:0006355, regulation of transcription, DNA-templated;GO:0009409, response to cold;GO:0030154, cell differentiation;GO:0043565, sequence-specific DNA binding;GO:0044212, transcription regulatory region DNA binding;GO:0046872, metal ion binding;GO:0048441, petal development	-	-0.310868	0.0982754	0.0702278	-0.354921	0.133895	0.0793512	0.0418804	-0.271819	0.813708	-0.0520419	0.0803324	0.132524	-0.39694	-0.186204	0.0890162	0.0360448	-0.0539391	0.402915	0.46279	0.224664	0.351551	0.206579	0.287679	0.0678097	0.313166	0.20316	0.150769	1
T_38716_c1_g2	WRKY	gi|734312808|gb|KHN00986.1| Ethylene-responsive transcription factor ERF106 [Glycine soja] 1.1e-92	GO:0003677, DNA binding;GO:0003700, DNA binding transcription factor activity;GO:0005634, nucleus;GO:0006351, transcription, DNA-templated;GO:0006952, defense response;GO:0009409, response to cold;GO:0009873, ethylene-activated signaling pathway;GO:0010200, response to chitin	-	0.424846	0.318608	-0.271712	-0.326282	-0.0534973	-0.272068	-0.0448404	-0.436481	-0.34813	-0.404925	-0.631425	0.210339	0.37029	-0.322264	-0.0426493	0.727414	0.670393	0.227966	0.340106	-0.231065	0.441282	-0.446461	0.614835	0.407013	-0.38131	0.560915	-0.428779	1
T_36389_c0_g2	WRKY	gi|734420997|gb|KHN41175.1| Myb-related protein Myb4 [Glycine soja] 1.7e-55	GO:0003677, DNA binding;GO:0003700, DNA binding transcription factor activity;GO:0005634, nucleus;GO:0006351, transcription, DNA-templated;GO:0006355, regulation of transcription, DNA-templated;GO:0009506, plasmodesma;GO:0009625, response to insect	-	-0.264563	0.139624	0.503253	0.19264	0.131681	0.526121	0.279163	0.129849	-0.149161	0.366536	-0.001945	0.0268027	0.0105714	0.239296	-0.837315	-0.0939809	0.157343	-0.188136	-0.375985	-0.61974	-0.513464	-0.479934	-0.487062	0.0562809	-0.140941	-0.267655	-0.238097	1
T_42075_c1_g3	C2H2	gi|947076249|gb|KRH25089.1| hypothetical protein GLYMA_12G079800 [Glycine max] 2.2e-136	GO:0003677, DNA binding;GO:0003700, DNA binding transcription factor activity;GO:0005634, nucleus;GO:0006351, transcription, DNA-templated;GO:0008285, negative regulation of cell proliferation;GO:0030154, cell differentiation;GO:0035987, endodermal cell differentiation;GO:0045597, positive regulation of cell differentiation;GO:0045892, negative regulation of transcription, DNA-templated;GO:004589…	-	0.450342	0.48003	0.174686	0.265264	0.106022	-0.17983	0.512289	0.0608389	-0.323733	-0.0312977	-0.0509572	0.222363	0.628119	0.189688	-0.315943	-0.139252	-0.168718	0.208616	-0.0977466	-0.265859	0.0994969	-0.423029	-0.006909	-0.226022	-0.708757	-0.222881	-0.214434	1
T_42148_c2_g6	AP2/ERF->AP2/ERF-ERF	gi|951055105|ref|XP_014521387.1| PREDICTED: LOW QUALITY PROTEIN: homeobox-leucine zipper protein HAT5 [Vigna radiata var. radiata] 1.5e-130	GO:0003700, DNA binding transcription factor activity;GO:0005634, nucleus;GO:0006351, transcription, DNA-templated;GO:0009637, response to blue light;GO:0009651, response to salt stress;GO:0009965, leaf morphogenesis;GO:0042803, protein homodimerization activity;GO:0043565, sequence-specific DNA binding;GO:0045893, positive regulation of transcription, DNA-templated	-	-0.281803	0.34889	0.547478	0.263701	0.0841991	0.52061	0.093165	0.0730087	-0.127452	0.242902	0.230838	0.212075	0.0500903	0.581462	-0.681134	-0.106376	0.197246	-0.42841	-0.463472	-0.393412	-0.72896	-0.226973	-0.614723	-0.076917	-0.0944623	-0.162533	0.0468774	1
T_42196_c0_g5	bHLH	gi|922394058|ref|XP_013465434.1| transcription factor bHLH122-like protein [Medicago truncatula] 5.9e-15	GO:0001046, core promoter sequence-specific DNA binding;GO:0001228, transcriptional activator activity, RNA polymerase II transcription regulatory region sequence-specific DNA binding;GO:0003700, DNA binding transcription factor activity;GO:0005634, nucleus;GO:0006355, regulation of transcription, DNA-templated;GO:0006366, transcription by RNA polymerase II;GO:0010119, regulation of stomatal move…	-	-0.486314	0.24757	0.495142	0.319553	0.135381	0.616491	0.0894702	0.253559	0.0454182	0.421303	0.254147	0.10572	-0.226253	0.590106	-0.580353	-0.119639	0.142086	-0.50844	-0.418309	-0.186063	-0.743642	-0.0546392	-0.629945	0.00757986	0.0902868	-0.117283	0.216004	1
T_42761_c2_g2	MYB->MYB	gi|356529726|ref|XP_003533439.1| PREDICTED: transcription factor MYB39-like isoform X1 [Glycine max] 4.7e-146	GO:0003677, DNA binding;GO:0003700, DNA binding transcription factor activity;GO:0005634, nucleus	-	-0.232183	0.351418	0.590799	0.0972726	0.361148	0.651059	0.286224	0.0698365	0.182774	0.371084	0.0847286	0.157508	-0.0115706	0.304387	-0.750953	-0.0153526	0.163808	-0.058251	-0.185731	-0.403711	-0.347422	-0.356477	-0.308964	0.129791	-0.0812608	-0.106897	-0.127837	1
T_45003_c2_g4	C2H2	gi|955327183|ref|XP_006581982.2| PREDICTED: uncharacterized protein LOC102666094 [Glycine max] 2.2e-62	GO:0003677, DNA binding;GO:0003723, RNA binding;GO:0005654, nucleoplasm;GO:0005694, chromosome;GO:0005737, cytoplasm;GO:0007275, multicellular organism development;GO:0008270, zinc ion binding	-	0.107386	0.370252	0.305033	0.0491511	-0.00584801	0.18479	0.420735	-0.186027	-0.218594	0.0331573	-0.227992	0.259223	0.387593	0.125336	-0.733436	0.0975985	0.320567	-0.225933	-0.036523	-0.67515	-0.177918	-0.605456	-0.2023	0.0648793	-0.310227	-0.0436957	-0.423031	1
T_40805_c6_g2	FAR1	gi|356532357|ref|XP_003534740.1| PREDICTED: putative protein FAR1-RELATED SEQUENCE 10 [Glycine max] 0.0e+00	GO:0006355, regulation of transcription, DNA-templated;GO:0008270, zinc ion binding	-	-0.119856	0.14976	0.625068	0.152241	0.710159	0.513964	0.182374	0.338979	0.356989	0.530199	0.474752	-0.00595212	-0.030196	0.188042	-0.452601	-0.241893	-0.211712	0.0583764	-0.0770643	0.0188964	-0.242505	-0.127594	-0.292979	-0.158195	0.0890794	-0.340503	0.0479285	1
T_43297_c0_g2	CSD	gi|1012332658|gb|KYP44081.1| Glycine-rich protein 2b [Cajanus cajan] 1.6e-39	GO:0003677, DNA binding;GO:0003723, RNA binding;GO:0006355, regulation of transcription, DNA-templated;GO:0008270, zinc ion binding	-	-0.0260837	-0.465196	-0.596671	-0.0023649	-0.283542	-0.362202	-0.479699	0.0780005	0.0122771	-0.0769146	0.0429455	-0.347333	-0.342944	-0.186145	0.897459	-0.0497797	-0.231139	-0.00285398	0.115947	0.68937	0.176747	0.65538	0.170166	-0.000702434	0.404575	0.0576551	0.501166	1
T_42407_c2_g3	NAC	gi|1012350685|gb|KYP61874.1| NAC domain-containing protein 2 [Cajanus cajan] 6.6e-159	GO:0003677, DNA binding;GO:0003700, DNA binding transcription factor activity;GO:0005634, nucleus;GO:0006351, transcription, DNA-templated;GO:0006355, regulation of transcription, DNA-templated;GO:0009611, response to wounding;GO:0009788, negative regulation of abscisic acid-activated signaling pathway	-	0.0200713	0.401151	0.282736	-0.194419	-0.0382992	0.220528	0.430556	-0.35182	-0.16629	-0.129245	-0.381552	0.303171	0.287819	0.0438063	-0.711462	0.305468	0.51283	-0.217076	0.081023	-0.665132	-0.0461681	-0.526935	0.00867217	0.141907	-0.278497	0.286795	-0.527103	1
T_39444_c2_g3	SBP	gi|571450739|ref|XP_006578521.1| PREDICTED: squamosa promoter-binding-like protein 16 [Glycine max] 4.4e-149	GO:0003677, DNA binding;GO:0003700, DNA binding transcription factor activity;GO:0005634, nucleus;GO:0006351, transcription, DNA-templated;GO:0006355, regulation of transcription, DNA-templated;GO:0010468, regulation of gene expression;GO:0042742, defense response to bacterium;GO:0046872, metal ion binding	-	-0.0533639	-0.008338	0.422372	0.270462	0.423963	0.0372974	0.0417906	0.440386	0.424848	0.351931	0.730769	0.00949022	0.00840576	0.259169	0.048367	-0.491823	-0.552876	0.0860845	-0.0936686	0.349236	-0.155931	0.376397	-0.23425	-0.624823	0.00544875	-0.475341	0.358097	1
T_39100_c1_g1	C2C2->C2C2-Dof	gi|734329640|gb|KHN06326.1| Dof zinc finger protein DOF3.7 [Glycine soja] 5.0e-116	GO:0003677, DNA binding;GO:0003700, DNA binding transcription factor activity;GO:0005634, nucleus;GO:0006351, transcription, DNA-templated;GO:0006355, regulation of transcription, DNA-templated;GO:0009409, response to cold;GO:0009416, response to light stimulus;GO:0009845, seed germination;GO:0046872, metal ion binding	-	0.150387	0.425409	0.678665	0.431401	0.303823	0.293669	0.285745	0.214249	-0.280067	0.245156	0.32565	0.231373	0.566066	0.475553	-0.79183	-0.230836	0.00938485	-0.126222	-0.424193	-0.48713	-0.513662	-0.374006	-0.471841	-0.478747	-0.557748	-0.422151	-0.16781	1
T_46132_c1_g5	NF-Y->NF-YB	gi|763739377|gb|KJB06876.1| hypothetical protein B456_001G064700 [Gossypium raimondii] 9.3e-27	GO:0003700, DNA binding transcription factor activity;GO:0005634, nucleus;GO:0006351, transcription, DNA-templated;GO:0006355, regulation of transcription, DNA-templated	-	-0.288153	0.341371	0.551573	0.260718	-0.0308849	0.244926	0.31692	0.0165605	-0.200873	0.213219	0.0220388	0.369229	0.180514	0.454838	-0.8242	-0.0998308	0.217954	-0.378713	-0.40234	-0.588056	-0.565305	-0.360675	-0.510872	-0.164063	-0.267821	-0.093428	-0.192095	1
T_39795_c2_g1	HB->HB-HD-ZIP	gi|593788452|ref|XP_007157265.1| hypothetical protein PHAVU_002G056300g [Phaseolus vulgaris] 7.2e-95	GO:0003700, DNA binding transcription factor activity;GO:0005634, nucleus;GO:0006351, transcription, DNA-templated;GO:0008283, cell proliferation;GO:0009585, red, far-red light phototransduction;GO:0009641, shade avoidance;GO:0009733, response to auxin;GO:0009735, response to cytokinin;GO:0009826, unidimensional cell growth;GO:0010016, shoot system morphogenesis;GO:0010017, red or far-red light s…	-	0.0131907	-0.307719	-0.624093	-0.00349898	-0.238139	-0.370628	-0.438672	0.183673	0.138763	-0.0182262	0.0606104	-0.143813	-0.330656	-0.0390174	0.846826	0.0534785	-0.194345	-0.034397	0.197405	0.628066	0.158629	0.524099	0.220464	-0.00501562	0.431523	0.144513	0.47636	1
T_42779_c2_g4	FAR1	gi|356556507|ref|XP_003546566.1| PREDICTED: protein FAR1-RELATED SEQUENCE 6-like [Glycine max] 0.0e+00	GO:0005634, nucleus;GO:0006355, regulation of transcription, DNA-templated;GO:0008270, zinc ion binding	-	-0.0332524	0.404193	0.570212	0.457384	0.280364	0.592286	0.346409	0.369198	-0.209324	0.448678	0.320865	0.209262	0.271634	0.689281	-0.757598	-0.344538	-0.172025	-0.201894	-0.644596	-0.448025	-0.691181	-0.439349	-0.670818	-0.127889	-0.240853	-0.398068	-0.0577724	1
T_38872_c3_g2	C2C2->C2C2-GATA	gi|502131913|ref|XP_004501147.1| PREDICTED: GATA transcription factor 9 [Cicer arietinum] 1.0e-79	GO:0000977, RNA polymerase II regulatory region sequence-specific DNA binding;GO:0001085, RNA polymerase II transcription factor binding;GO:0001228, transcriptional activator activity, RNA polymerase II transcription regulatory region sequence-specific DNA binding;GO:0003682, chromatin binding;GO:0003700, DNA binding transcription factor activity;GO:0005634, nucleus;GO:0005667, transcription fact…	-	-0.273278	-0.702541	-0.469889	0.26055	-0.288735	0.00658865	-0.435653	0.413025	0.00372507	0.251912	0.168268	-0.391636	-0.468573	0.0656019	0.619069	-0.372407	-0.482455	-0.0878932	-0.292165	0.40887	-0.195371	0.576526	-0.232195	-0.0767479	0.650429	-0.175189	0.408481	1
T_37547_c0_g1	AP2/ERF->AP2/ERF-ERF	gi|356522656|ref|XP_003529962.1| PREDICTED: ethylene-responsive transcription factor ABR1-like [Glycine max] 6.7e-124	GO:0000302, response to reactive oxygen species;GO:0003677, DNA binding;GO:0003700, DNA binding transcription factor activity;GO:0005634, nucleus;GO:0006351, transcription, DNA-templated;GO:0009723, response to ethylene;GO:0009873, ethylene-activated signaling pathway;GO:0035865, cellular response to potassium ion;GO:0043565, sequence-specific DNA binding;GO:0048528, post-embryonic root developme…	-	-0.0108123	0.134536	0.312082	-0.0482107	0.358373	0.118867	0.0940703	0.0848122	0.73476	0.111947	0.435057	0.15176	-0.0407079	0.0215414	-0.00947995	-0.186975	-0.247008	0.175207	0.291686	0.226164	0.172024	0.215753	0.0895271	-0.240396	0.0723128	-0.152262	0.157657	1
T_54308_c0_g1	OFP	gi|951000322|ref|XP_014506771.1| PREDICTED: probable transcription repressor OFP9 [Vigna radiata var. radiata] 3.2e-62	GO:0005634, nucleus;GO:0006351, transcription, DNA-templated;GO:0006355, regulation of transcription, DNA-templated	-	-0.346701	-0.302272	0.151862	0.46917	-0.24247	0.202844	0.0393761	0.339967	-0.311249	0.303517	0.130113	0.0134918	-0.0655855	0.412164	-0.31344	-0.515217	-0.308452	-0.43442	-0.644831	-0.344119	-0.628972	-0.0547009	-0.718514	-0.19671	0.223537	-0.333861	-0.0573628	1
T_41350_c3_g1	LOB	gi|902145116|gb|KNA04945.1| hypothetical protein SOVF_194940, partial [Spinacia oleracea] 6.9e-06	GO:0005739, mitochondrion	-	-0.209772	0.220014	-0.0556989	-0.0494567	-0.353674	-0.0977667	0.138467	-0.299695	-0.410309	-0.188127	-0.585476	0.116468	0.0214809	-0.0611424	-0.438297	0.506219	0.737058	-0.350844	0.121787	-0.43609	-0.114125	-0.313337	0.0469165	0.15421	-0.278265	0.417991	-0.258572	1
T_38013_c0_g1	NAC	gi|947073762|gb|KRH22653.1| hypothetical protein GLYMA_13G314600 [Glycine max] 1.1e-154	GO:0003677, DNA binding;GO:0003700, DNA binding transcription factor activity;GO:0005634, nucleus;GO:0005886, plasma membrane;GO:0006351, transcription, DNA-templated;GO:0006355, regulation of transcription, DNA-templated;GO:0009651, response to salt stress;GO:0009739, response to gibberellin;GO:0009740, gibberellic acid mediated signaling pathway;GO:0009845, seed germination;GO:0009908, flower d…	-	0.100964	0.51087	0.588858	0.253095	0.232549	0.280967	0.148077	0.0416216	-0.406635	0.158684	0.144722	0.270033	0.415617	0.49398	-0.714648	0.00089828	0.225232	-0.223521	-0.391497	-0.512281	-0.552987	-0.516359	-0.439668	-0.165741	-0.462492	-0.24819	-0.151421	1
T_45666_c0_g1	NAC	gi|351727891|ref|NP_001237944.1| uncharacterized protein LOC100305869 [Glycine max] 2.1e-53	GO:0003677, DNA binding;GO:0003700, DNA binding transcription factor activity;GO:0005634, nucleus;GO:0006351, transcription, DNA-templated;GO:0006355, regulation of transcription, DNA-templated;GO:0007275, multicellular organism development;GO:0010200, response to chitin;GO:0043565, sequence-specific DNA binding;GO:0044212, transcription regulatory region DNA binding;GO:0048759, xylem vessel memb…	-	-0.713503	-0.129989	0.180412	0.545189	-0.182731	0.137223	-0.0803344	0.340391	0.11529	0.268583	0.23346	-0.00165635	-0.366303	0.351206	-0.290418	-0.291651	-0.0563351	-0.16916	-0.378657	-0.0331129	-0.5715	0.236966	-0.535122	-0.320223	0.0914285	-0.193957	0.330427	1
T_46363_c3_g1	CPP	gi|356511363|ref|XP_003524396.1| PREDICTED: protein tesmin/TSO1-like CXC 5 [Glycine max] 1.9e-246	GO:0003700, DNA binding transcription factor activity;GO:0005634, nucleus;GO:0006355, regulation of transcription, DNA-templated;GO:0007275, multicellular organism development;GO:0046872, metal ion binding	-	-0.104865	0.0760537	0.409737	0.484077	0.279103	0.509378	0.066043	0.549846	0.25025	0.482327	0.766842	0.0549404	0.0235022	0.696948	-0.150913	-0.688572	-0.657169	-0.146123	-0.518244	0.174724	-0.580301	0.299278	-0.623846	-0.524135	0.180897	-0.497663	0.392194	1
T_42211_c1_g1	CSD	gi|951002460|ref|XP_014507344.1| PREDICTED: cold shock protein 1 [Vigna radiata var. radiata] 6.4e-67	GO:0003677, DNA binding;GO:0003690, double-stranded DNA binding;GO:0003697, single-stranded DNA binding;GO:0003723, RNA binding;GO:0005634, nucleus;GO:0005737, cytoplasm;GO:0006355, regulation of transcription, DNA-templated;GO:0008270, zinc ion binding;GO:0009409, response to cold;GO:0009414, response to water deprivation;GO:0009631, cold acclimation;GO:0009651, response to salt stress;GO:001050…	-	-0.0838477	-0.606958	-0.691219	-0.208123	-0.426802	-0.431013	-0.336587	-0.0671613	-0.0993609	-0.172549	-0.300525	-0.398273	-0.410138	-0.465543	0.760759	0.110068	-0.037155	-0.164354	0.335028	0.461152	0.325756	0.478622	0.288781	0.0841362	0.474911	0.253731	0.171962	1
T_46135_c1_g5	AP2/ERF->AP2/ERF-ERF	gi|571487156|ref|XP_003538752.2| PREDICTED: ethylene-responsive transcription factor 2-like [Glycine max] 2.4e-105	GO:0001944, vasculature development;GO:0003677, DNA binding;GO:0003700, DNA binding transcription factor activity;GO:0005634, nucleus;GO:0006351, transcription, DNA-templated;GO:0006952, defense response;GO:0009873, ethylene-activated signaling pathway;GO:0010200, response to chitin;GO:0051301, cell division	-	0.0281182	0.433494	-0.0270116	-0.407406	0.0800873	-0.134165	0.00433575	-0.462239	0.0231783	-0.188873	-0.575315	0.414353	0.0412398	-0.15419	-0.223534	0.714807	0.681356	0.147105	0.519127	-0.275613	0.333656	-0.46078	0.499456	0.342229	-0.0591115	0.643661	-0.352367	1
T_40266_c4_g5	WRKY	gi|734343142|gb|KHN10265.1| Putative WRKY transcription factor 11 [Glycine soja] 1.1e-35	GO:0003700, DNA binding transcription factor activity;GO:0005516, calmodulin binding;GO:0005634, nucleus;GO:0006351, transcription, DNA-templated;GO:0010200, response to chitin;GO:0042742, defense response to bacterium;GO:0043565, sequence-specific DNA binding	-	-0.0972879	0.139969	0.0167337	-0.596	-0.298188	-0.333854	-0.0199799	-0.759123	0.0362731	-0.526184	-0.390155	0.287122	0.0283184	-0.316781	-0.0827965	0.506042	0.671343	-0.278238	0.524886	-0.217176	0.266789	0.0162051	0.357472	0.00377717	0.015748	0.587371	-0.291543	1
T_44347_c1_g5	C2C2->C2C2-GATA	gi|593329294|ref|XP_007138074.1| hypothetical protein PHAVU_009G178300g [Phaseolus vulgaris] 1.3e-141	GO:0000977, RNA polymerase II regulatory region sequence-specific DNA binding;GO:0001085, RNA polymerase II transcription factor binding;GO:0001228, transcriptional activator activity, RNA polymerase II transcription regulatory region sequence-specific DNA binding;GO:0003677, DNA binding;GO:0003682, chromatin binding;GO:0005634, nucleus;GO:0005667, transcription factor complex;GO:0006355, regulat…	-	-0.0373705	-0.318585	-0.679272	-0.400247	-0.461302	-0.47148	-0.320299	-0.356681	0.137628	-0.271684	-0.355823	-0.0220758	-0.323547	-0.369952	0.700766	0.225939	0.0571764	-0.00205424	0.488813	0.365275	0.440489	0.371883	0.435583	0.138803	0.546545	0.468696	0.128473	1
T_44347_c1_g9	C2C2->C2C2-Dof	gi|908212362|tpg|DAA64924.1| TPA_inf: dof protein [Cajanus cajan] 2.9e-93	GO:0003677, DNA binding;GO:0003700, DNA binding transcription factor activity;GO:0005634, nucleus;GO:0006351, transcription, DNA-templated;GO:0006355, regulation of transcription, DNA-templated;GO:0009409, response to cold;GO:0009416, response to light stimulus;GO:0009845, seed germination;GO:0046872, metal ion binding	-	0.110733	0.34621	0.733337	0.493028	0.512134	0.336941	0.211475	0.397127	-0.152801	0.419334	0.471689	0.099431	0.419691	0.465364	-0.668822	-0.322323	-0.177449	0.0587949	-0.438535	-0.335709	-0.492702	-0.338257	-0.488187	-0.442339	-0.500893	-0.619088	-0.0224261	1
T_43250_c4_g7	AP2/ERF->AP2/ERF-ERF	gi|734402185|gb|KHN31935.1| Ethylene-responsive transcription factor 5 [Glycine soja] 2.9e-86	GO:0003677, DNA binding;GO:0003700, DNA binding transcription factor activity;GO:0005634, nucleus;GO:0006351, transcription, DNA-templated;GO:0006952, defense response;GO:0009873, ethylene-activated signaling pathway	-	-0.213693	0.440985	0.462399	0.0932964	0.208247	0.368522	0.29122	-0.0215432	0.0529577	0.268519	-0.131175	0.381138	0.0752033	0.313468	-0.765046	0.134283	0.299981	-0.0552487	-0.104416	-0.538844	-0.277752	-0.526096	-0.208673	0.125176	-0.144929	0.0668669	-0.255514	1
T_41458_c0_g1	GRAS	gi|356532515|ref|XP_003534817.1| PREDICTED: DELLA protein RGL2-like [Glycine max] 1.4e-231	GO:0000989, transcription factor activity, transcription factor binding;GO:0003700, DNA binding transcription factor activity;GO:0005634, nucleus;GO:0006351, transcription, DNA-templated;GO:0006355, regulation of transcription, DNA-templated;GO:0009739, response to gibberellin;GO:0009740, gibberellic acid mediated signaling pathway;GO:0009908, flower development;GO:0009938, negative regulation of…	-	0.337885	0.539701	0.246262	-0.291827	0.0705727	-0.248443	0.585081	-0.392708	-0.310026	-0.325461	-0.430653	0.335148	0.496806	-0.175502	-0.583916	0.365133	0.422123	-0.0100394	0.305926	-0.640107	0.266608	-0.816645	0.226388	0.106243	-0.649895	0.1596	-0.657048	1
T_39444_c0_g1	C2H2	gi|356541448|ref|XP_003539188.1| PREDICTED: protein SENSITIVE TO PROTON RHIZOTOXICITY 1-like [Glycine max] 1.6e-78	GO:0003676, nucleic acid binding;GO:0003700, DNA binding transcription factor activity;GO:0005634, nucleus;GO:0006351, transcription, DNA-templated;GO:0006355, regulation of transcription, DNA-templated;GO:0010044, response to aluminum ion;GO:0010447, response to acidic pH;GO:0046872, metal ion binding	-	-0.427349	0.0384999	0.283412	0.0832694	0.229295	0.200303	0.259395	0.0610429	0.706772	0.26003	0.201737	-0.106597	-0.387365	-0.128823	-0.0907262	-0.271133	-0.255293	0.306174	0.188684	0.330291	0.175882	0.309174	-0.00542295	0.0125466	0.0283185	-0.166207	0.332506	1
T_43253_c0_g1	MYB->MYB	gi|571496493|ref|XP_003543825.2| PREDICTED: transcription factor GAMYB-like isoform X1 [Glycine max] 1.4e-252	GO:0003677, DNA binding;GO:0005634, nucleus;GO:0006351, transcription, DNA-templated;GO:0006355, regulation of transcription, DNA-templated;GO:0009908, flower development;GO:0030154, cell differentiation	-	-0.365711	0.130297	0.81123	0.494751	0.569321	0.385034	0.211955	0.52839	0.364541	0.603954	0.676195	0.0541829	-0.067754	0.415084	-0.512136	-0.533185	-0.399122	0.0109999	-0.370555	0.0429799	-0.469849	0.0817421	-0.55482	-0.435985	-0.144546	-0.590839	0.263886	1
T_32213_c0_g1	FAR1	gi|922402835|ref|XP_013468553.1| FAR1 DNA-binding domain protein [Medicago truncatula] 3.1e-43	GO:0003677, DNA binding;GO:0005634, nucleus;GO:0006355, regulation of transcription, DNA-templated;GO:0008270, zinc ion binding	-	-0.281514	0.258061	0.612852	0.450012	0.371533	0.458509	0.140094	0.374022	0.178556	0.46069	0.289457	0.246817	0.0310813	0.426521	-0.719817	-0.215854	-0.0561936	0.163929	-0.49058	-0.398683	-0.479193	-0.397763	-0.452933	0.0312049	-0.241713	-0.388047	-0.0348463	1
T_106866_c0_g1	C2H2	-	GO:0003677, DNA binding;GO:0003700, DNA binding transcription factor activity;GO:0005634, nucleus;GO:0006351, transcription, DNA-templated;GO:0006355, regulation of transcription, DNA-templated;GO:0007275, multicellular organism development;GO:0008270, zinc ion binding;GO:0030154, cell differentiation;GO:0042802, identical protein binding;GO:0045321, leukocyte activation	-	-0.25597	0.114035	0.360936	0.553492	0.21614	0.498852	0.0426669	0.493287	-0.13931	0.428119	0.215552	0.0751642	-0.00863655	0.521843	-0.460548	-0.27972	-0.173478	0.0716178	-0.720639	-0.180105	-0.551828	-0.170613	-0.484344	0.0376074	-0.167546	-0.253394	0.0673447	1
T_41232_c4_g4	BBR-BPC	gi|571470611|ref|XP_006585066.1| PREDICTED: protein BASIC PENTACYSTEINE2-like [Glycine max] 4.8e-154	GO:0003677, DNA binding;GO:0003700, DNA binding transcription factor activity;GO:0005634, nucleus;GO:0006351, transcription, DNA-templated;GO:0009723, response to ethylene;GO:0050793, regulation of developmental process	-	-0.0436672	-0.244326	-0.606714	-0.250155	-0.129154	-0.398031	-0.502315	-0.126008	0.365934	-0.19056	-0.04617	-0.07295	-0.410997	-0.250364	0.90645	0.176259	-0.120302	0.373367	0.403426	0.671552	0.451245	0.48518	0.474826	0.169076	0.498167	0.318836	0.406235	1
T_44763_c2_g1	C3H	gi|356542977|ref|XP_003539940.1| PREDICTED: zinc finger CCCH domain-containing protein 2-like [Glycine max] 2.0e-156	GO:0003677, DNA binding;GO:0003700, DNA binding transcription factor activity;GO:0005634, nucleus;GO:0006351, transcription, DNA-templated;GO:0006355, regulation of transcription, DNA-templated;GO:0010187, negative regulation of seed germination;GO:0046872, metal ion binding	-	-0.472183	0.058349	0.0909218	0.622464	0.189393	0.608284	-0.331135	0.64881	-0.0126252	0.610958	0.3205	-0.147231	-0.467194	0.687966	-0.0608991	-0.148444	-0.114669	-0.140634	-0.59138	0.252557	-0.756801	0.13573	-0.574993	0.1625	0.257514	-0.214315	0.621132	1
T_44937_c0_g1	NF-Y->NF-YA	gi|356555881|ref|XP_003546258.1| PREDICTED: nuclear transcription factor Y subunit A-7-like isoform X1 [Glycine max] 8.9e-61	GO:0003677, DNA binding;GO:0003700, DNA binding transcription factor activity;GO:0005634, nucleus;GO:0006351, transcription, DNA-templated;GO:0016602, CCAAT-binding factor complex;GO:0045892, negative regulation of transcription, DNA-templated	-	-0.0474912	0.668497	0.638445	0.0873335	0.298173	0.029799	0.396353	-0.142368	0.0365455	-0.0123262	0.0069113	0.502499	0.365178	0.224257	-0.806993	0.183086	0.383058	0.0336542	0.038136	-0.491835	-0.13714	-0.54279	-0.0816603	-0.153824	-0.602055	0.0162705	-0.285888	1
T_41008_c1_g2	bZIP	gi|356507856|ref|XP_003522679.1| PREDICTED: basic leucine zipper 9 [Glycine max] 8.3e-62	GO:0003700, DNA binding transcription factor activity;GO:0005634, nucleus;GO:0006351, transcription, DNA-templated;GO:0042803, protein homodimerization activity;GO:0043565, sequence-specific DNA binding;GO:0046982, protein heterodimerization activity;GO:0071333, cellular response to glucose stimulus	-	0.574615	0.541102	0.388511	-0.115435	0.0772043	-0.202708	0.339303	-0.346473	-0.551231	-0.367284	-0.129642	0.396882	0.855709	0.111691	-0.555612	0.204328	0.361647	-0.236224	0.0718894	-0.623496	-0.0124733	-0.593154	0.0287866	-0.350134	-0.687626	0.0310679	-0.593068	1
T_40897_c3_g4	S1Fa-like	-	-	-	0.108319	0.346252	0.310563	0.0917302	-0.284485	-0.1292	0.401796	-0.275788	-0.227157	-0.243426	-0.035928	0.120683	0.455771	0.0218064	-0.53574	-0.0499618	0.226172	-0.102911	-0.0871535	-0.420051	-0.109014	-0.122761	-0.11272	-0.37283	-0.754947	-0.177982	-0.136177	1
T_45200_c0_g3	NAC	gi|734361922|gb|KHN15865.1| NAC domain-containing protein 69 [Glycine soja] 2.2e-95	GO:0003677, DNA binding;GO:0005516, calmodulin binding;GO:0005634, nucleus;GO:0005789, endoplasmic reticulum membrane;GO:0005886, plasma membrane;GO:0006351, transcription, DNA-templated;GO:0006355, regulation of transcription, DNA-templated;GO:0016021, integral component of membrane;GO:0045892, negative regulation of transcription, DNA-templated;GO:0071470, cellular response to osmotic stress;GO…	-	-0.368185	-0.183613	0.34479	0.501329	0.0961862	0.493308	0.360936	0.442592	0.291705	0.559653	0.406822	-0.0577207	-0.107716	0.295687	-0.388843	-0.746653	-0.606566	0.038592	-0.651142	-0.052365	-0.39434	0.131127	-0.61402	-0.0271734	0.118899	-0.512936	0.158118	1
T_40967_c0_g2	GARP->GARP-G2-like	gi|955382664|ref|XP_014625870.1| PREDICTED: putative two-component response regulator ARR21 isoform X1 [Glycine max] 4.7e-147	GO:0003677, DNA binding;GO:0003700, DNA binding transcription factor activity;GO:0005634, nucleus;GO:0006351, transcription, DNA-templated;GO:0006355, regulation of transcription, DNA-templated	-	-0.70402	-0.121406	0.350692	0.131959	-0.181585	0.382135	0.43648	-0.0169774	0.224848	0.255359	0.0296224	-0.0842287	-0.403566	0.115756	-0.496916	-0.424824	-0.15415	-0.26581	-0.273659	-0.24728	-0.343203	0.0804716	-0.535801	0.0315379	0.180778	-0.184392	0.0455168	1
T_44712_c2_g1	C2C2->C2C2-Dof	gi|571434159|ref|XP_006573116.1| PREDICTED: cyclic dof factor 1-like [Glycine max] 1.7e-165	GO:0003677, DNA binding;GO:0003700, DNA binding transcription factor activity;GO:0005634, nucleus;GO:0006351, transcription, DNA-templated;GO:0006355, regulation of transcription, DNA-templated;GO:0009908, flower development;GO:0046872, metal ion binding	-	0.149303	0.367881	0.707494	0.0204166	0.350214	0.114641	0.381135	-0.0108817	0.0325815	-0.0522899	0.39025	0.213964	0.450496	0.158717	-0.675699	-0.12581	0.0742208	-0.210111	0.00646869	-0.434898	-0.232881	-0.337251	-0.259914	-0.512632	-0.466616	-0.328824	-0.296479	1
T_43009_c2_g1	HSF	gi|356504777|ref|XP_003521171.1| PREDICTED: heat stress transcription factor B-3 [Glycine max] 2.8e-106	GO:0003700, DNA binding transcription factor activity;GO:0005634, nucleus;GO:0005737, cytoplasm;GO:0006351, transcription, DNA-templated;GO:0043565, sequence-specific DNA binding;GO:0046686, response to cadmium ion	-	0.42163	0.48889	0.116465	0.093556	-0.167706	-0.131357	0.0519498	-0.29081	-0.602374	-0.33295	-0.296141	0.417798	0.706372	0.257567	-0.45134	0.314962	0.507781	-0.262148	-0.0225309	-0.576857	-0.150306	-0.485124	-4.21021e-05	-0.213529	-0.526406	0.196836	-0.424363	1
T_42190_c1_g1	NF-Y->NF-YB	gi|920708550|gb|KOM50547.1| hypothetical protein LR48_Vigan08g137400 [Vigna angularis] 1.9e-40	GO:0003677, DNA binding;GO:0003887, DNA-directed DNA polymerase activity;GO:0005634, nucleus;GO:0008622, epsilon DNA polymerase complex	K02326-ko03410 Base excision repair;ko00240 Pyrimidine metabolism;ko03420 Nucleotide excision repair;ko03030 DNA replication;ko00230 Purine metabolism	-0.202732	-0.292512	0.0449548	0.519215	-0.265829	0.126523	-0.067805	0.32461	-0.177454	0.18955	0.407676	-0.216545	-0.0134923	0.335321	-0.0119164	-0.706739	-0.597373	0.0713157	-0.646166	0.0171214	-0.484067	0.327512	-0.57863	-0.528427	0.0206387	-0.550931	0.307581	1
T_42116_c1_g4	GRAS	gi|734378256|gb|KHN21941.1| Scarecrow-like protein 14 [Glycine soja] 4.5e-106	GO:0005634, nucleus;GO:0006351, transcription, DNA-templated;GO:0006355, regulation of transcription, DNA-templated	-	0.28569	0.422434	-0.135414	-0.536935	0.10335	-0.320792	-0.0608257	-0.550831	-0.100582	-0.369456	-0.539588	0.317995	0.183613	-0.334172	-0.0368644	0.755048	0.633126	0.343314	0.569536	-0.167739	0.499525	-0.477015	0.66557	0.309638	-0.207991	0.596759	-0.368018	1
T_45423_c0_g1	C3H	gi|734378980|gb|KHN22339.1| Zinc finger CCCH domain-containing protein 55 [Glycine soja] 0.0e+00	GO:0003677, DNA binding;GO:0046872, metal ion binding	-	0.0870186	0.238257	0.551377	0.225358	0.737727	0.548598	0.0173067	0.429278	0.317988	0.576743	0.536346	0.220528	0.120769	0.457107	-0.321199	-0.28865	-0.361878	0.163766	-0.265001	0.013552	-0.290291	-0.18938	-0.288022	-0.10225	0.165698	-0.318545	0.050834	1
T_42238_c2_g2	GRAS	gi|734383210|gb|KHN23866.1| Scarecrow-like protein 5 [Glycine soja] 5.7e-288	GO:0003700, DNA binding transcription factor activity;GO:0005634, nucleus;GO:0005829, cytosol;GO:0006351, transcription, DNA-templated;GO:0006355, regulation of transcription, DNA-templated;GO:0043565, sequence-specific DNA binding	-	0.0639763	0.324366	0.455327	-0.0855477	0.128324	0.371062	0.493484	-0.17657	-0.0817456	0.018332	-0.113216	0.0879983	0.324899	-0.0326421	-0.815955	0.0979835	0.322694	-0.0558013	-0.06546	-0.602165	-0.111861	-0.462022	-0.0957124	0.0202352	-0.44057	-0.0505002	-0.432073	1
T_45529_c0_g1	MYB->MYB-related	gi|571456227|ref|XP_003525111.2| PREDICTED: dnaJ homolog subfamily C member 2 [Glycine max] 7.0e-62	GO:0003677, DNA binding;GO:0003682, chromatin binding;GO:0005634, nucleus;GO:0005829, cytosol;GO:0006351, transcription, DNA-templated;GO:0016021, integral component of membrane;GO:0042393, histone binding;GO:0043130, ubiquitin binding;GO:0045893, positive regulation of transcription, DNA-templated	-	-0.13133	-0.598498	-0.576838	0.19453	-0.227348	-0.0611061	-0.468523	0.34235	0.0556569	0.143097	0.122693	-0.379792	-0.432363	-0.0139691	0.76864	-0.289479	-0.485593	0.0378325	-0.0953228	0.58578	-0.000650957	0.589868	-0.044596	-0.0490082	0.627231	-0.0620328	0.442803	1
T_18526_c0_g1	HB->HB-WOX	gi|356540542|ref|XP_003538747.1| PREDICTED: transcription factor MYB114-like [Glycine max] 1.2e-30	GO:0003677, DNA binding;GO:0005634, nucleus;GO:0006351, transcription, DNA-templated;GO:0007275, multicellular organism development;GO:0010026, trichome differentiation;GO:0045893, positive regulation of transcription, DNA-templated	-	-0.360181	0.153386	0.51763	0.229335	-0.119708	0.244889	0.394607	0.0558092	-0.0955699	0.0425155	0.0923211	0.0898723	0.0540895	0.259335	-0.757076	-0.188632	0.129818	-0.252862	-0.391092	-0.615123	-0.47738	-0.269638	-0.487678	-0.183725	-0.411658	-0.288524	-0.188415	1
T_42188_c2_g2	C2H2	gi|207113465|gb|ACI23460.1| putative Cys2-His2 type zinc finger protein [Glycine soja] 4.4e-92	GO:0003700, DNA binding transcription factor activity;GO:0005634, nucleus;GO:0006351, transcription, DNA-templated;GO:0006979, response to oxidative stress;GO:0009409, response to cold;GO:0009414, response to water deprivation;GO:0009611, response to wounding;GO:0009644, response to high light intensity;GO:0009651, response to salt stress;GO:0009737, response to abscisic acid;GO:0010117, photopro…	-	0.0252046	0.354514	-0.0659413	-0.436304	-0.032259	-0.00936797	0.104676	-0.43091	-0.109997	-0.175666	-0.616804	0.272755	0.00994948	-0.154662	-0.302676	0.699159	0.714817	-0.0930919	0.445764	-0.393444	0.209557	-0.501026	0.376977	0.394605	-0.0333667	0.597437	-0.406686	1
T_36502_c0_g2	bHLH	gi|947117399|gb|KRH65648.1| hypothetical protein GLYMA_03G052300 [Glycine max] 1.0e-45	GO:0003677, DNA binding;GO:0003700, DNA binding transcription factor activity;GO:0005524, ATP binding;GO:0005634, nucleus;GO:0006260, DNA replication;GO:0006281, DNA repair;GO:0006351, transcription, DNA-templated;GO:0006355, regulation of transcription, DNA-templated;GO:0006790, sulfur compound metabolic process;GO:0009150, purine ribonucleotide metabolic process;GO:0033699, DNA 5'-adenosine mon…	-	-0.532794	-0.127241	0.416176	0.752617	0.0506828	0.192569	-0.0123194	0.468537	0.100832	0.548524	0.367381	0.0871239	-0.11402	0.475806	-0.327685	-0.563465	-0.32289	-0.152525	-0.572906	-0.00280338	-0.572368	0.243267	-0.667053	-0.310309	0.0460898	-0.446854	0.328062	1
T_45000_c3_g5	Trihelix	gi|950934340|ref|XP_014514188.1| PREDICTED: trihelix transcription factor GT-2-like [Vigna radiata var. radiata] 1.2e-21	GO:0003677, DNA binding;GO:0003700, DNA binding transcription factor activity;GO:0005634, nucleus;GO:0006351, transcription, DNA-templated	-	-0.300514	-0.465349	0.0747949	0.553171	0.282714	0.273263	-0.087199	0.69673	0.211182	0.737433	0.37913	-0.187194	-0.277094	0.221696	0.115302	-0.607022	-0.681459	0.127298	-0.507418	0.301739	-0.267385	0.27568	-0.426772	-0.00412874	0.450393	-0.45068	0.304302	1
T_40466_c0_g1	Tify	gi|734429228|gb|KHN45032.1| Protein TIFY 3B [Glycine soja] 8.0e-11	-	K13464-ko04075 Plant hormone signal transduction	0.123834	0.329694	0.346203	0.385018	-0.1282	0.136003	0.450761	0.149897	-0.388629	0.0381464	0.138698	0.0217903	0.467952	0.299605	-0.647032	-0.192454	0.05461	-0.186191	-0.454944	-0.455887	-0.426296	-0.250986	-0.392883	-0.327855	-0.757311	-0.386001	-0.0817317	1
T_31088_c0_g1	bHLH	gi|226497246|ref|NP_001140966.1| uncharacterized protein LOC100273045 [Zea mays] 2.5e-27	GO:0000978, RNA polymerase II proximal promoter sequence-specific DNA binding;GO:0001077, transcriptional activator activity, RNA polymerase II proximal promoter sequence-specific DNA binding;GO:0001078, transcriptional repressor activity, RNA polymerase II proximal promoter sequence-specific DNA binding;GO:0003677, DNA binding;GO:0005634, nucleus;GO:0008202, steroid metabolic process;GO:0010630,…	-	0.710195	0.0309886	0.172496	-0.202297	0.472225	-0.181604	-0.136116	0.0118754	-0.0610223	-0.0959128	0.289252	-0.00672359	0.536939	-0.203866	0.199451	0.0799481	-0.0686283	0.152251	0.169437	0.123602	0.294449	-0.0517352	0.308743	-0.187507	-0.251405	-0.189991	-0.182316	1
T_43283_c3_g3	GRAS	gi|734425397|gb|KHN43091.1| Chitin-inducible gibberellin-responsive protein 1 [Glycine soja] 1.0e-29	GO:0003700, DNA binding transcription factor activity;GO:0005634, nucleus;GO:0006351, transcription, DNA-templated;GO:0006355, regulation of transcription, DNA-templated;GO:0043565, sequence-specific DNA binding	-	-0.209327	0.235443	0.744373	0.218074	0.459517	0.256971	0.237076	0.242716	0.336825	0.340489	0.620585	0.0905016	0.0281275	0.311186	-0.47838	-0.403036	-0.291099	0.0930036	-0.216045	-0.105168	-0.354861	-0.0513797	-0.425554	-0.433046	-0.218966	-0.558329	0.164282	1
T_44588_c1_g1	C2H2	gi|734438186|gb|KHN49000.1| Zinc finger protein ZAT11 [Glycine soja] 4.6e-79	GO:0003676, nucleic acid binding;GO:0003700, DNA binding transcription factor activity;GO:0005634, nucleus;GO:0006351, transcription, DNA-templated;GO:0006355, regulation of transcription, DNA-templated;GO:0010200, response to chitin;GO:0043565, sequence-specific DNA binding;GO:0044212, transcription regulatory region DNA binding;GO:0046872, metal ion binding;GO:0071289, cellular response to nick…	-	0.341622	0.308011	-0.161429	-0.548072	-0.249098	-0.284687	0.228352	-0.646503	-0.282698	-0.532117	-0.686833	0.217421	0.358849	-0.405274	-0.258112	0.691568	0.751238	-0.119512	0.579772	-0.490918	0.434881	-0.454487	0.546569	0.158593	-0.339076	0.574441	-0.607726	1
T_40253_c0_g1	WRKY	gi|356555684|ref|XP_003546160.1| PREDICTED: probable WRKY transcription factor 31 [Glycine max] 1.0e-129	GO:0003700, DNA binding transcription factor activity;GO:0005634, nucleus;GO:0006351, transcription, DNA-templated;GO:0009873, ethylene-activated signaling pathway;GO:0010200, response to chitin;GO:0016036, cellular response to phosphate starvation;GO:0043565, sequence-specific DNA binding;GO:0044212, transcription regulatory region DNA binding;GO:0045892, negative regulation of transcription, DN…	-	0.236363	0.19371	-0.374801	-0.682298	-0.190199	-0.114439	0.0769743	-0.602552	-0.133898	-0.419185	-0.658793	0.0320436	0.0133663	-0.437962	0.0528297	0.741221	0.680475	-0.107916	0.607634	-0.157639	0.451551	-0.28428	0.583161	0.484569	0.0401944	0.681855	-0.357458	1
T_42837_c0_g8	LOB	gi|571435947|ref|XP_006573622.1| PREDICTED: LOB domain-containing protein 36-like [Glycine max] 6.4e-118	GO:0006355, regulation of transcription, DNA-templated;GO:0009954, proximal/distal pattern formation;GO:0009965, leaf morphogenesis;GO:0048441, petal development	-	0.119796	-0.736842	-0.433631	-0.0188492	-0.0584677	0.10617	-0.167249	0.402761	-0.228235	0.237827	-0.0297813	-0.611967	-0.221685	-0.332974	0.418905	-0.115479	-0.25861	-0.232683	-0.106766	0.252753	0.0345873	0.267971	0.00636357	0.128645	0.429552	-0.11471	-0.0154728	1
T_36751_c0_g1	C2H2	gi|359807584|ref|NP_001241413.1| uncharacterized protein LOC100816598 [Glycine max] 3.6e-56	GO:0003700, DNA binding transcription factor activity;GO:0005634, nucleus;GO:0006351, transcription, DNA-templated;GO:0006355, regulation of transcription, DNA-templated;GO:0010200, response to chitin;GO:0043565, sequence-specific DNA binding;GO:0044212, transcription regulatory region DNA binding;GO:0046872, metal ion binding;GO:0071289, cellular response to nickel ion;GO:2000280, regulation of …	-	0.565843	0.361928	-0.384335	-0.513152	-0.334462	-0.578751	0.216258	-0.646152	-0.305607	-0.712921	-0.668625	0.256244	0.482793	-0.448975	0.0348367	0.66284	0.61582	-0.0575682	0.698698	-0.268201	0.62516	-0.387849	0.687614	0.106589	-0.447621	0.585958	-0.517819	1
